# Supplementary material for: Salmonella Regulator STM0347 Mediates Flagellar Phase Variation via Hin Invertase
Source: Int J Mol Sci. 2022 Jul 30;23(15):8481. doi: 10.3390/ijms23158481 (PMC9368917; doi:10.3390/ijms23158481)
Supplement: Supplementary file 1 [file ijms-23-08481-s001.zip]

Archive with 3 entries (3 files):
- Supplementary Figures.pdf
- Table S1. Complete list of identified proteins and differentially expressed proteins.xlsx
- Table S2. Bacteria strains, plasmids and oligonucleotide primers.xlsx
