# Supplementary material for: Salmonella Regulator STM0347 Mediates Flagellar Phase Variation via Hin Invertase
Source: Int J Mol Sci. 2022 Jul 30;23(15):8481. doi: 10.3390/ijms23158481 (PMC9368917; doi:10.3390/ijms23158481)
Supplement: Supplementary file 1 [file ijms-23-08481-s001.zip › Table S1. Complete list of identified proteins and differentially expressed proteins.xlsx]

## Sheet: all identified proteins
Protein IDs	Protein annotations	Gene	Coverage [%]	Mol. weight [kDa]	Q-value	Score	Intensity	LFQ Intensity
								WT-1	WT-2	WT-3	ΔSTM0347-1	ΔSTM0347-2	ΔSTM0347-3
P0A1H5	Elongation factor Tu OS=Salmonella typhimurium (strain LT2 / SGSC1412 / ATCC 700720) OX=99287 GN=tufA PE=3 SV=2	tufA	88.1	43.283	0	323.31	12278000000	1.1345e+10	1.1407e+10	1.2056e+10	9.25067e+09	1.2456e+10	9.90452e+09
P0A1H3	Elongation factor G OS=Salmonella typhimurium (strain LT2 / SGSC1412 / ATCC 700720) OX=99287 GN=fusA PE=3 SV=2	fusA	69.6	77.598	0	323.31	11458000000	2.0895e+09	2.1727e+09	2.2688e+09	2.149e+09	2.2064e+09	2.19661e+09
Q7CQU1	Pyruvate formate lyase I, induced anaerobically OS=Salmonella typhimurium (strain LT2 / SGSC1412 / ATCC 700720) OX=99287 GN=pflB PE=4 SV=1	pflB	75	85.004	0	323.31	8354100000	1.5725e+09	1.6025e+09	1.6937e+09	1.40739e+09	1.4398e+09	1.4557e+09
P0A1D3	60 kDa chaperonin OS=Salmonella typhimurium (strain LT2 / SGSC1412 / ATCC 700720) OX=99287 GN=groL PE=3 SV=2	groL	88.7	57.285	0	323.31	7383000000	4.40331e+09	4.7527e+09	5.06969e+09	5.70532e+09	6.15871e+09	5.69761e+09
Q8ZRT2	Pyruvate dehydrogenase E1 component OS=Salmonella typhimurium (strain LT2 / SGSC1412 / ATCC 700720) OX=99287 GN=aceE PE=4 SV=1	aceE	77	99.578	0	323.31	6510300000	1.2364e+09	1.2517e+09	1.2024e+09	1.0947e+09	1.1884e+09	1.1358e+09
P52616	Phase 2 flagellin OS=Salmonella typhimurium (strain LT2 / SGSC1412 / ATCC 700720) OX=99287 GN=fljB PE=1 SV=2	fljB	83.6	52.535	0	323.31	5684300000	2.7557e+09	3.0201e+09	3.3088e+09	3.51301e+09	4.1497e+09	3.92711e+09
Q56073	Chaperone protein DnaK OS=Salmonella typhimurium (strain LT2 / SGSC1412 / ATCC 700720) OX=99287 GN=dnaK PE=3 SV=2	dnaK	68.3	69.257	0	323.31	5652800000	1.419e+09	1.3848e+09	1.4465e+09	1.3497e+09	1.0751e+09	1.1392e+09
Q8ZRT1	Acetyltransferase component of pyruvate dehydrogenase complex OS=Salmonella typhimurium (strain LT2 / SGSC1412 / ATCC 700720) OX=99287 GN=aceF PE=3 SV=2	aceF	70	66.054	0	323.31	5027400000	8.71599e+08	8.80532e+08	9.64817e+08	8.80257e+08	9.22568e+08	9.21258e+08
Q8ZP45	Aldehyde-alcohol dehydrogenase OS=Salmonella typhimurium (strain LT2 / SGSC1412 / ATCC 700720) OX=99287 GN=adhE PE=3 SV=1	adhE	61.8	96.214	0	323.31	5011400000	1.0411e+09	9.89236e+08	1.0276e+09	7.38918e+08	7.55748e+08	7.5306e+08
P0A7W4	30S ribosomal protein S5 OS=Salmonella typhimurium (strain LT2 / SGSC1412 / ATCC 700720) OX=99287 GN=rpsE PE=1 SV=2	rpsE	97.6	17.603	0	323.31	4882400000	4.13999e+09	4.47118e+09	4.41639e+09	6.08331e+09	5.14488e+09	5.7864e+09
Q7CQT9	30S ribosomal protein S1 OS=Salmonella typhimurium (strain LT2 / SGSC1412 / ATCC 700720) OX=99287 GN=rpsA PE=3 SV=1	rpsA	75.6	61.172	0	323.31	4505800000	1.6343e+09	1.5473e+09	1.3899e+09	1.8296e+09	2.2871e+09	2.10751e+09
P0A2A3	50S ribosomal protein L1 OS=Salmonella typhimurium (strain LT2 / SGSC1412 / ATCC 700720) OX=99287 GN=rplA PE=3 SV=1	rplA	86.8	24.728	0	323.31	4330000000	5.21862e+09	6.2413e+09	6.99822e+09	5.04368e+09	5.94599e+09	5.81032e+09
O54297	30S ribosomal protein S4 OS=Salmonella typhimurium (strain LT2 / SGSC1412 / ATCC 700720) OX=99287 GN=rpsD PE=1 SV=3	rpsD	88.8	23.485	0	323.31	4118700000	6.00701e+09	5.51499e+09	5.25579e+09	4.9966e+09	5.10778e+09	6.21562e+09
P0A7V6	30S ribosomal protein S3 OS=Salmonella typhimurium (strain LT2 / SGSC1412 / ATCC 700720) OX=99287 GN=rpsC PE=3 SV=2	rpsC	91	25.983	0	323.31	4036500000	5.2563e+09	5.1427e+09	5.38642e+09	5.1482e+09	5.19609e+09	5.74261e+09
P0A2B3	30S ribosomal protein S7 OS=Salmonella typhimurium (strain LT2 / SGSC1412 / ATCC 700720) OX=99287 GN=rpsG PE=1 SV=2	rpsG	93.6	17.59	0	323.31	3849500000	3.55941e+09	3.9002e+09	3.91051e+09	4.42491e+09	4.37459e+09	4.48531e+09
P60446	50S ribosomal protein L3 OS=Salmonella typhimurium (strain LT2 / SGSC1412 / ATCC 700720) OX=99287 GN=rplC PE=3 SV=1	rplC	95.7	22.247	0	225.38	3749600000	5.60171e+09	4.59561e+09	4.39209e+09	5.11012e+09	4.56801e+09	5.28901e+09
P0A1Z0	Inducible lysine decarboxylase OS=Salmonella typhimurium (strain LT2 / SGSC1412 / ATCC 700720) OX=99287 GN=cadA PE=3 SV=1	cadA	60.1	81.234	0	323.31	3449300000	5.30369e+08	5.97739e+08	5.80182e+08	6.81869e+08	6.84991e+08	6.3633e+08
P66541	30S ribosomal protein S2 OS=Salmonella typhimurium (strain LT2 / SGSC1412 / ATCC 700720) OX=99287 GN=rpsB PE=3 SV=2	rpsB	90	26.758	0	323.31	3236200000	4.32559e+09	4.2687e+09	4.52039e+09	4.8632e+09	4.3045e+09	4.1958e+09
P02936	Outer membrane protein A OS=Salmonella typhimurium (strain LT2 / SGSC1412 / ATCC 700720) OX=99287 GN=ompA PE=3 SV=2	ompA	70.9	37.515	0	323.31	3163400000	5.84631e+09	6.1605e+09	6.66529e+09	6.72557e+09	5.92082e+09	6.14212e+09
P62405	50S ribosomal protein L5 OS=Salmonella typhimurium (strain LT2 / SGSC1412 / ATCC 700720) OX=99287 GN=rplE PE=3 SV=2	rplE	95	20.317	0	289.64	3004900000	2.7721e+09	3.0598e+09	4.05381e+09	2.24819e+09	3.36339e+09	3.0174e+09
P60428	50S ribosomal protein L2 OS=Salmonella typhimurium (strain LT2 / SGSC1412 / ATCC 700720) OX=99287 GN=rplB PE=3 SV=1	rplB	79.5	29.82	0	323.31	2847200000	2.6372e+09	3.0921e+09	3.13029e+09	5.95581e+09	7.35103e+09	3.0921e+09
Q8ZND6	Phosphate acetyltransferase OS=Salmonella typhimurium (strain LT2 / SGSC1412 / ATCC 700720) OX=99287 GN=pta PE=1 SV=1	pta	59.7	77.277	0	323.31	2723200000	5.6617e+08	5.23538e+08	5.88049e+08	4.83101e+08	4.9761e+08	4.73901e+08
Q7CPA1	Aspartate ammonia-lyase OS=Salmonella typhimurium (strain LT2 / SGSC1412 / ATCC 700720) OX=99287 GN=aspA PE=3 SV=1	aspA	46.4	52.285	0	323.31	2553500000	1.2124e+09	1.6377e+09	1.6875e+09	1.4735e+09	1.6815e+09	1.381e+09
Q7CQ01	Chaperone protein ClpB OS=Salmonella typhimurium (strain LT2 / SGSC1412 / ATCC 700720) OX=99287 GN=clpB PE=3 SV=1	clpB	71.9	95.436	0	323.31	2344300000	4.43439e+08	4.16812e+08	4.22191e+08	4.20281e+08	4.19789e+08	3.93451e+08
P66313	50S ribosomal protein L6 OS=Salmonella typhimurium (strain LT2 / SGSC1412 / ATCC 700720) OX=99287 GN=rplF PE=3 SV=2	rplF	76.3	18.859	0	323.31	2038400000	1.8135e+09	2.3254e+09	2.4622e+09	1.84439e+09	2.34519e+09	2.3001e+09
Q8ZLT3	Polyribonucleotide nucleotidyltransferase OS=Salmonella typhimurium (strain LT2 / SGSC1412 / ATCC 700720) OX=99287 GN=pnp PE=1 SV=1	pnp	60.2	77.038	0	323.31	1969500000	3.41519e+08	3.1755e+08	3.60999e+08	3.344e+08	3.3107e+08	3.39581e+08
P61179	50S ribosomal protein L22 OS=Salmonella typhimurium (strain LT2 / SGSC1412 / ATCC 700720) OX=99287 GN=rplV PE=3 SV=1	rplV	92.7	12.226	0	323.31	1928200000	2.116e+09	1.937e+09	1.7997e+09	2.13519e+09	2.0477e+09	1.9152e+09
P0A297	50S ribosomal protein L10 OS=Salmonella typhimurium (strain LT2 / SGSC1412 / ATCC 700720) OX=99287 GN=rplJ PE=3 SV=2	rplJ	92.1	17.8	0	276.09	1811100000	1.9196e+09	2.0828e+09	2.23041e+09	1.6071e+09	2.0295e+09	1.7653e+09
P0A1P0	Glyceraldehyde-3-phosphate dehydrogenase OS=Salmonella typhimurium (strain LT2 / SGSC1412 / ATCC 700720) OX=99287 GN=gapA PE=3 SV=2	gapA	65	35.586	0	309.58	1793500000	3.98599e+09	3.9161e+09	3.90631e+09	3.64871e+09	3.442e+09	3.44159e+09
P64076	Enolase OS=Salmonella typhimurium (strain LT2 / SGSC1412 / ATCC 700720) OX=99287 GN=eno PE=3 SV=2	eno	84.5	45.598	0	323.31	1789100000	1.0879e+09	1.0222e+09	1.0624e+09	1.1202e+09	1.1182e+09	1.0217e+09
P66073	50S ribosomal protein L15 OS=Salmonella typhimurium (strain LT2 / SGSC1412 / ATCC 700720) OX=99287 GN=rplO PE=3 SV=1	rplO	97.9	14.966	0	190.87	1778700000	1.7186e+09	1.6237e+09	1.596e+09	2.4458e+09	1.8009e+09	1.708e+09
Q8ZRS8	Aconitate hydratase B OS=Salmonella typhimurium (strain LT2 / SGSC1412 / ATCC 700720) OX=99287 GN=acnB PE=1 SV=1	acnB	60.9	93.528	0	323.31	1640300000	2.7399e+08	2.7273e+08	2.77969e+08	2.9168e+08	3.0109e+08	3.1837e+08
Q8ZKP3	Glycerol kinase OS=Salmonella typhimurium (strain LT2 / SGSC1412 / ATCC 700720) OX=99287 GN=glpK PE=3 SV=3	glpK	58.6	56.063	0	323.31	1620000000	8.87966e+08	9.49669e+08	9.45748e+08	1.034e+09	1.095e+09	1.0263e+09
P60726	50S ribosomal protein L4 OS=Salmonella typhimurium (strain LT2 / SGSC1412 / ATCC 700720) OX=99287 GN=rplD PE=1 SV=1	rplD	86.6	22.086	0	260.9	1612500000	2.3527e+09	2.08039e+09	2.0328e+09	1.76639e+09	1.69279e+09	2.44421e+09
Q8ZLH4	Glycerol-3-phosphate dehydrogenase OS=Salmonella typhimurium (strain LT2 / SGSC1412 / ATCC 700720) OX=99287 GN=glpD PE=3 SV=1	glpD	69.1	56.924	0	323.31	1607600000	7.14847e+08	9.3664e+08	9.606e+08	1.1614e+09	1.2147e+09	1.014e+09
P0A7K0	50S ribosomal protein L11 OS=Salmonella typhimurium (strain LT2 / SGSC1412 / ATCC 700720) OX=99287 GN=rplK PE=3 SV=2	rplK	68.3	14.875	0	199.02	1595000000	1.5986e+09	1.652e+09	1.5379e+09	2.1223e+09	1.8298e+09	1.6479e+09
Q9ZF31	Translation initiation factor IF-2 OS=Salmonella typhimurium (strain LT2 / SGSC1412 / ATCC 700720) OX=99287 GN=infB PE=3 SV=2	infB	66.6	97.401	0	323.31	1542800000	3.13389e+08	2.80441e+08	2.4554e+08	2.15459e+08	2.3266e+08	2.8007e+08
Q7CPL7	50S ribosomal protein L17 OS=Salmonella typhimurium (strain LT2 / SGSC1412 / ATCC 700720) OX=99287 GN=rplQ PE=3 SV=1	rplQ	86.6	14.394	0	154.99	1519900000	1.4497e+09	1.3886e+09	1.1218e+09	2.5558e+09	1.6203e+09	1.8258e+09
P0AA13	50S ribosomal protein L13 OS=Salmonella typhimurium (strain LT2 / SGSC1412 / ATCC 700720) OX=99287 GN=rplM PE=3 SV=1	rplM	93	16.018	0	226.52	1489700000	1.2366e+09	1.4926e+09	1.481e+09	1.7272e+09	1.77599e+09	1.9483e+09
Q8ZQU1	2-oxoglutarate dehydrogenase decarboxylase component OS=Salmonella typhimurium (strain LT2 / SGSC1412 / ATCC 700720) OX=99287 GN=sucA PE=4 SV=1	sucA	59.9	104.82	0	323.31	1460300000	2.4426e+08	2.22039e+08	2.25841e+08	2.49021e+08	2.6803e+08	2.6461e+08
P66932	Trigger factor OS=Salmonella typhimurium (strain LT2 / SGSC1412 / ATCC 700720) OX=99287 GN=tig PE=3 SV=1	tig	81.7	48.066	0	323.31	1390100000	8.87413e+08	5.47882e+08	5.97051e+08	1.0276e+09	9.60127e+08	8.72458e+08
Q8ZRB9	Lon protease OS=Salmonella typhimurium (strain LT2 / SGSC1412 / ATCC 700720) OX=99287 GN=lon PE=2 SV=1	lon	58.7	87.41	0	323.31	1385000000	2.5941e+08	2.4595e+08	2.2582e+08	2.5425e+08	2.90099e+08	2.58559e+08
P66643	30S ribosomal protein S9 OS=Salmonella typhimurium (strain LT2 / SGSC1412 / ATCC 700720) OX=99287 GN=rpsI PE=1 SV=2	rpsI	80	14.826	0	66.034	1344400000	1.2969e+09	1.2981e+09	1.0999e+09	2.10411e+09	1.4592e+09	1.6252e+09
P58480	Chaperone protein HtpG OS=Salmonella typhimurium (strain LT2 / SGSC1412 / ATCC 700720) OX=99287 GN=htpG PE=3 SV=1	htpG	69.9	71.486	0	323.31	1310700000	7.5894e+08	7.71708e+08	7.9967e+08	9.6312e+08	9.72356e+08	9.59561e+08
Q8ZM63	Transketolase OS=Salmonella typhimurium (strain LT2 / SGSC1412 / ATCC 700720) OX=99287 GN=tktA PE=3 SV=1	tktA	53.2	72.133	0	323.31	1286600000	5.32501e+08	4.91689e+08	3.82889e+08	5.7739e+08	6.78221e+08	5.77782e+08
Q7CP97	Fumarate reductase flavoprotein subunit OS=Salmonella typhimurium (strain LT2 / SGSC1412 / ATCC 700720) OX=99287 GN=frdA PE=3 SV=1	frdA	52	65.491	0	323.31	1277100000	6.0812e+08	5.18511e+08	4.29711e+08	4.60939e+08	5.59689e+08	4.66868e+08
P0A7X0	30S ribosomal protein S8 OS=Salmonella typhimurium (strain LT2 / SGSC1412 / ATCC 700720) OX=99287 GN=rpsH PE=3 SV=2	rpsH	66.2	14.126	0	91.243	1256300000	9.7208e+08	8.63081e+08	1.1567e+09	1.9661e+09	1.2216e+09	1.436e+09
P0A2A1	50S ribosomal protein L19 OS=Salmonella typhimurium (strain LT2 / SGSC1412 / ATCC 700720) OX=99287 GN=rplS PE=3 SV=2	rplS	89.6	13.13	0	156.73	1240700000	1.4764e+09	1.1961e+09	1.151e+09	1.5723e+09	1.3972e+09	1.3195e+09
Q8ZMK6	Alanine--tRNA ligase OS=Salmonella typhimurium (strain LT2 / SGSC1412 / ATCC 700720) OX=99287 GN=alaS PE=3 SV=1	alaS	62.1	95.898	0	323.31	1233400000	2.2146e+08	2.09419e+08	2.0302e+08	2.1062e+08	2.15751e+08	2.0383e+08
Q7CPE2	ATP synthase subunit beta OS=Salmonella typhimurium (strain LT2 / SGSC1412 / ATCC 700720) OX=99287 GN=atpD PE=3 SV=1	atpD	82.6	50.283	0	323.31	1229000000	7.28948e+08	7.26542e+08	7.06092e+08	7.6495e+08	7.89033e+08	6.7586e+08
Q8ZK80	50S ribosomal protein L9 OS=Salmonella typhimurium (strain LT2 / SGSC1412 / ATCC 700720) OX=99287 GN=rplI PE=3 SV=1	rplI	94.6	15.784	0	286.9	1167800000	1.1708e+09	1.2172e+09	1.4648e+09	1.0366e+09	1.2318e+09	1.1858e+09
Q7CPE1	ATP synthase subunit alpha OS=Salmonella typhimurium (strain LT2 / SGSC1412 / ATCC 700720) OX=99287 GN=atpA PE=3 SV=1	atpA	59.3	55.112	0	323.31	1163400000	5.5342e+08	6.1631e+08	6.46162e+08	7.46352e+08	8.33958e+08	6.6081e+08
P60626	50S ribosomal protein L24 OS=Salmonella typhimurium (strain LT2 / SGSC1412 / ATCC 700720) OX=99287 GN=rplX PE=3 SV=2	rplX	92.3	11.316	0	128.3	1090400000	1.1842e+09	1.1906e+09	1.0546e+09	1.456e+09	1.1001e+09	1.1774e+09
Q8ZK31	Valine--tRNA ligase OS=Salmonella typhimurium (strain LT2 / SGSC1412 / ATCC 700720) OX=99287 GN=valS PE=3 SV=1	valS	62.7	108.17	0	323.31	1074900000	1.95271e+08	1.978e+08	1.8673e+08	1.6944e+08	1.8463e+08	1.96681e+08
Q8ZQZ6	Leucine--tRNA ligase OS=Salmonella typhimurium (strain LT2 / SGSC1412 / ATCC 700720) OX=99287 GN=leuS PE=3 SV=1	leuS	50.5	96.984	0	323.31	999020000	1.8387e+08	1.6851e+08	1.6698e+08	1.6576e+08	1.7368e+08	1.7318e+08
Q7CR42	Putative thiol-alkyl hydroperoxide reductase OS=Salmonella typhimurium (strain LT2 / SGSC1412 / ATCC 700720) OX=99287 GN=STM0402 PE=4 SV=1	STM0402	71.5	22.317	0	206.11	996290000	1.0518e+09	1.0434e+09	1.3507e+09	7.0283e+08	1.2723e+09	1.3407e+09
Q8ZRP0	Outer membrane protein assembly factor BamA OS=Salmonella typhimurium (strain LT2 / SGSC1412 / ATCC 700720) OX=99287 GN=bamA PE=1 SV=1	bamA	52.1	89.525	0	323.31	989260000	1.78569e+08	1.8435e+08	1.5717e+08	1.81679e+08	1.7779e+08	1.6491e+08
P0A299	50S ribosomal protein L7/L12 OS=Salmonella typhimurium (strain LT2 / SGSC1412 / ATCC 700720) OX=99287 GN=rplL PE=3 SV=2	rplL	57	12.299	0	136.35	982070000	1.3138e+09	1.0075e+09	8.5716e+08	1.1701e+09	1.1835e+09	9.48998e+08
P67904	30S ribosomal protein S10 OS=Salmonella typhimurium (strain LT2 / SGSC1412 / ATCC 700720) OX=99287 GN=rpsJ PE=3 SV=1	rpsJ	84.5	11.766	0	171.27	943360000	1.0278e+09	9.80709e+08	1.0302e+09	1.0693e+09	1.0949e+09	9.6028e+08
P41033	Phosphoenolpyruvate carboxykinase (ATP) OS=Salmonella typhimurium (strain LT2 / SGSC1412 / ATCC 700720) OX=99287 GN=pckA PE=3 SV=2	pckA	68.4	59.576	0	323.31	935320000	7.88497e+08	7.66489e+08	8.17798e+08	7.24791e+08	5.38511e+08	6.32382e+08
P0A7S6	30S ribosomal protein S12 OS=Salmonella typhimurium (strain LT2 / SGSC1412 / ATCC 700720) OX=99287 GN=rpsL PE=3 SV=2	rpsL	56.5	13.737	0	23.468	890860000	7.99731e+08	7.21338e+08	6.97859e+08	1.5265e+09	8.9716e+08	1.1751e+09
Q8ZRT0	Dihydrolipoyl dehydrogenase OS=Salmonella typhimurium (strain LT2 / SGSC1412 / ATCC 700720) OX=99287 GN=lpdA PE=3 SV=1	lpdA	63.3	50.639	0	323.31	883690000	4.23032e+08	5.21879e+08	5.27121e+08	5.82689e+08	5.44769e+08	5.4261e+08
Q8ZRZ0	Isoleucine--tRNA ligase OS=Salmonella typhimurium (strain LT2 / SGSC1412 / ATCC 700720) OX=99287 GN=ileS PE=3 SV=1	ileS	48.2	105.67	0	323.31	874310000	1.6814e+08	1.5736e+08	1.4931e+08	1.3854e+08	1.3756e+08	1.5818e+08
P37411;P67613	DNA gyrase subunit A OS=Salmonella typhimurium (strain LT2 / SGSC1412 / ATCC 700720) OX=99287 GN=gyrA PE=1 SV=3	gyrA	53.2	97.063	0	323.31	867920000	1.437e+08	1.4565e+08	1.4405e+08	1.4778e+08	1.5773e+08	1.484e+08
Q8ZPS9	Threonine--tRNA ligase OS=Salmonella typhimurium (strain LT2 / SGSC1412 / ATCC 700720) OX=99287 GN=thrS PE=3 SV=1	thrS	58.7	73.977	0	323.31	862920000	1.8112e+08	1.68519e+08	1.9042e+08	2.0829e+08	1.54911e+08	1.5828e+08
P63343	ATP-dependent zinc metalloprotease FtsH OS=Salmonella typhimurium (strain LT2 / SGSC1412 / ATCC 700720) OX=99287 GN=ftsH PE=3 SV=1	ftsH	57.8	70.828	0	323.31	819930000	2.11251e+08	1.9381e+08	2.39259e+08	2.19171e+08	2.4875e+08	2.19479e+08
P37592;P30705;Q8ZPH7;Q8ZPL4	Outer membrane porin protein OmpD OS=Salmonella typhimurium (strain LT2 / SGSC1412 / ATCC 700720) OX=99287 GN=ompD PE=1 SV=2	ompD	72.9	39.679	0	278.52	817520000	2.1297e+09	1.8217e+09	2.1489e+09	1.9325e+09	1.7774e+09	1.845e+09
P37426	Ribonucleoside-diphosphate reductase 1 subunit alpha OS=Salmonella typhimurium (strain LT2 / SGSC1412 / ATCC 700720) OX=99287 GN=nrdA PE=3 SV=1	nrdA	50.2	85.735	0	323.31	809490000	1.3787e+08	1.4065e+08	1.4119e+08	1.3825e+08	1.3839e+08	1.4216e+08
P66491	30S ribosomal protein S19 OS=Salmonella typhimurium (strain LT2 / SGSC1412 / ATCC 700720) OX=99287 GN=rpsS PE=3 SV=2	rpsS	90.2	10.416	0	62.142	786240000	9.466e+08	7.87929e+08	6.06028e+08	9.45132e+08	8.57279e+08	8.62542e+08
O54296	30S ribosomal protein S11 OS=Salmonella typhimurium (strain LT2 / SGSC1412 / ATCC 700720) OX=99287 GN=rpsK PE=3 SV=2	rpsK	48.8	13.831	0	77.375	749350000	8.4726e+08	9.43443e+08	7.19839e+08	8.51641e+08	7.7384e+08	7.67462e+08
P66431	30S ribosomal protein S15 OS=Salmonella typhimurium (strain LT2 / SGSC1412 / ATCC 700720) OX=99287 GN=rpsO PE=3 SV=2	rpsO	79.8	10.198	0	23.403	727280000	8.24001e+08	7.1976e+08	6.43253e+08	1.0906e+09	7.53149e+08	7.8052e+08
P0A249	Phosphoenolpyruvate-protein phosphotransferase OS=Salmonella typhimurium (strain LT2 / SGSC1412 / ATCC 700720) OX=99287 GN=ptsI PE=1 SV=1	ptsI	63.7	63.368	0	323.31	715210000	4.31899e+08	4.88699e+08	5.35358e+08	5.4873e+08	5.59441e+08	5.6775e+08
P0A2B1	30S ribosomal protein S20 OS=Salmonella typhimurium (strain LT2 / SGSC1412 / ATCC 700720) OX=99287 GN=rpsT PE=3 SV=2	rpsT	75.9	9.6553	0	109.72	709480000	7.4018e+08	6.10459e+08	5.14409e+08	1.1151e+09	7.59698e+08	7.1361e+08
P16657	Enoyl-[acyl-carrier-protein] reductase [NADH] FabI OS=Salmonella typhimurium (strain LT2 / SGSC1412 / ATCC 700720) OX=99287 GN=fabI PE=1 SV=3	fabI	62.2	27.761	0	194.76	709470000	6.59689e+08	8.00763e+08	7.7565e+08	1.4967e+09	1.6309e+09	8.57261e+08
H9L427	GTP-binding elongation factor family protein OS=Salmonella typhimurium (strain LT2 / SGSC1412 / ATCC 700720) OX=99287 GN=typA PE=4 SV=1	typA	52.9	67.376	0	318.49	702110000	1.2976e+08	1.2913e+08	1.2642e+08	1.316e+08	1.2654e+08	1.2743e+08
P0A2R4	DNA-directed RNA polymerase subunit beta OS=Salmonella typhimurium (strain LT2 / SGSC1412 / ATCC 700720) OX=99287 GN=rpoC PE=1 SV=1	rpoC	48.8	155.23	0	323.31	698090000	1.6058e+08	1.6114e+08	1.5918e+08	1.7356e+08	1.5911e+08	1.75059e+08
P28354	Lysine--tRNA ligase OS=Salmonella typhimurium (strain LT2 / SGSC1412 / ATCC 700720) OX=99287 GN=lysS PE=3 SV=3	lysS	67.5	57.575	0	323.31	696370000	4.29681e+08	4.90039e+08	5.1036e+08	5.32239e+08	5.65358e+08	5.21149e+08
P77983	Pyruvate kinase I OS=Salmonella typhimurium (strain LT2 / SGSC1412 / ATCC 700720) OX=99287 GN=pykF PE=3 SV=2	pykF	72.1	50.657	0	323.31	694900000	5.57648e+08	5.25899e+08	5.78271e+08	4.83691e+08	3.90479e+08	4.37919e+08
P09384	Chemotaxis protein CheA OS=Salmonella typhimurium (strain LT2 / SGSC1412 / ATCC 700720) OX=99287 GN=cheA PE=1 SV=1	cheA	45.8	73.012	0	251.7	690630000	1.7307e+08	1.7173e+08	1.5657e+08	1.4997e+08	1.5147e+08	1.3751e+08
P06173	DNA-directed RNA polymerase subunit beta OS=Salmonella typhimurium (strain LT2 / SGSC1412 / ATCC 700720) OX=99287 GN=rpoB PE=3 SV=2	rpoB	61.3	150.6	0	323.31	673250000	1.42489e+08	1.4536e+08	1.4477e+08	1.467e+08	1.3185e+08	1.5719e+08
Q7CQ05	Autonomous glycyl radical cofactor OS=Salmonella typhimurium (strain LT2 / SGSC1412 / ATCC 700720) OX=99287 GN=grcA PE=3 SV=1	grcA	91.3	14.344	0	227.82	669620000	9.33012e+08	8.97452e+08	7.40262e+08	5.12828e+08	5.58151e+08	5.64579e+08
P0A2C9	3-oxoacyl-[acyl-carrier-protein] reductase FabG OS=Salmonella typhimurium (strain LT2 / SGSC1412 / ATCC 700720) OX=99287 GN=fabG PE=1 SV=1	fabG	70.1	25.545	0	233.05	662290000	1.0263e+09	8.83889e+08	9.46371e+08	6.13429e+08	6.9828e+08	9.59083e+08
P0A1S2	DNA-binding protein H-NS OS=Salmonella typhimurium (strain LT2 / SGSC1412 / ATCC 700720) OX=99287 GN=hns PE=1 SV=2	hns	83.2	15.542	0	256.26	651870000	6.72822e+08	7.57941e+08	6.9951e+08	6.27109e+08	6.34511e+08	6.31602e+08
Q8ZPS3	Phosphoenolpyruvate synthase OS=Salmonella typhimurium (strain LT2 / SGSC1412 / ATCC 700720) OX=99287 GN=pps PE=3 SV=1	pps	44.4	87.208	0	323.31	647810000	1.1783e+08	1.1568e+08	1.0456e+08	1.0258e+08	1.1311e+08	1.1381e+08
P0A1Y4	NADH-quinone oxidoreductase subunit G OS=Salmonella typhimurium (strain LT2 / SGSC1412 / ATCC 700720) OX=99287 GN=nuoG PE=3 SV=2	nuoG	48.5	100.03	0	323.31	633330000	1.1562e+08	1.1032e+08	1.1118e+08	1.1117e+08	1.1949e+08	1.173e+08
Q8ZLM1	30S ribosomal protein S13 OS=Salmonella typhimurium (strain LT2 / SGSC1412 / ATCC 700720) OX=99287 GN=rpsM PE=3 SV=3	rpsM	73.7	13.161	0	128.39	626680000	6.85138e+08	7.30359e+08	6.9146e+08	6.65521e+08	6.87789e+08	6.48832e+08
P0A2A5	50S ribosomal protein L28 OS=Salmonella typhimurium (strain LT2 / SGSC1412 / ATCC 700720) OX=99287 GN=rpmB PE=3 SV=2	rpmB	76.9	9.0504	0	49.497	619700000	8.90241e+08	7.13808e+08	4.99649e+08	6.84232e+08	6.40752e+08	6.4682e+08
P65702	Phosphoglycerate kinase OS=Salmonella typhimurium (strain LT2 / SGSC1412 / ATCC 700720) OX=99287 GN=pgk PE=3 SV=2	pgk	72.1	41.132	0	323.31	618220000	9.70929e+08	1.2407e+09	1.1156e+09	1.3775e+09	1.2534e+09	1.3789e+09
P0A263;Q8ZNS7	Outer membrane protein C OS=Salmonella typhimurium (strain LT2 / SGSC1412 / ATCC 700720) OX=99287 GN=ompC PE=3 SV=1	ompC	62.7	41.238	0	313.25	616620000	1.3515e+09	1.3229e+09	1.4625e+09	1.5059e+09	1.4272e+09	1.3572e+09
P0A1V4	Adenylate kinase OS=Salmonella typhimurium (strain LT2 / SGSC1412 / ATCC 700720) OX=99287 GN=adk PE=3 SV=1	adk	76.6	23.488	0	270.43	609380000	7.99598e+08	8.4973e+08	8.10541e+08	7.69411e+08	7.78618e+08	9.08953e+08
P06179	Flagellin OS=Salmonella typhimurium (strain LT2 / SGSC1412 / ATCC 700720) OX=99287 GN=fliC PE=1 SV=4	fliC	84.2	51.611	0	323.31	608290000	8.57541e+08	9.47769e+08	8.12059e+08	1.0004e+08	6.92428e+07	7.46092e+07
Q8ZKM0	Phosphoenolpyruvate carboxylase OS=Salmonella typhimurium (strain LT2 / SGSC1412 / ATCC 700720) OX=99287 GN=ppc PE=3 SV=1	ppc	53.5	99.001	0	318.23	592860000	1.0031e+08	1.0003e+08	9.82082e+07	1.0114e+08	1.0138e+08	9.53751e+07
Q9ZFV8	NADP-dependent malic enzyme OS=Salmonella typhimurium (strain LT2 / SGSC1412 / ATCC 700720) OX=99287 GN=maeB PE=3 SV=2	maeB	40.6	82.321	0	218.44	577570000	1.1988e+08	1.1004e+08	1.1902e+08	1.1168e+08	1.0752e+08	1.0448e+08
Q8ZM76	Glycine dehydrogenase (decarboxylating) OS=Salmonella typhimurium (strain LT2 / SGSC1412 / ATCC 700720) OX=99287 GN=gcvP PE=3 SV=3	gcvP	45.8	104.29	0	268.59	570430000	9.55551e+07	9.07913e+07	9.82613e+07	1.0053e+08	1.0607e+08	9.30711e+07
P0A1S4	DNA-binding protein StpA OS=Salmonella typhimurium (strain LT2 / SGSC1412 / ATCC 700720) OX=99287 GN=stpA PE=3 SV=1	stpA	93.2	15.488	0	197.11	548810000	5.44309e+08	5.90229e+08	5.77482e+08	7.6361e+08	5.4255e+08	5.14248e+08
Q7CQW0	Glutamine high-affinity transporter OS=Salmonella typhimurium (strain LT2 / SGSC1412 / ATCC 700720) OX=99287 GN=glnH PE=3 SV=1	glnH	89.5	27.262	0	275.91	547540000	8.70157e+08	7.60251e+08	7.79941e+08	6.124e+08	5.76762e+08	8.34242e+08
P15434	Phenylalanine--tRNA ligase beta subunit OS=Salmonella typhimurium (strain LT2 / SGSC1412 / ATCC 700720) OX=99287 GN=pheT PE=3 SV=3	pheT	39.6	87.252	0	174.18	543650000	9.07441e+07	9.62571e+07	1.0215e+08	9.10768e+07	9.22951e+07	9.5695e+07
Q8ZKP7	Triosephosphate isomerase OS=Salmonella typhimurium (strain LT2 / SGSC1412 / ATCC 700720) OX=99287 GN=tpiA PE=3 SV=1	tpiA	45.1	26.916	0	145.25	534460000	7.42152e+08	8.31108e+08	7.14679e+08	6.51861e+08	6.40201e+08	6.918e+08
P0A2E3	RNA polymerase sigma factor RpoD OS=Salmonella typhimurium (strain LT2 / SGSC1412 / ATCC 700720) OX=99287 GN=rpoD PE=3 SV=1	rpoD	35.1	70.53	0	182.2	526990000	8.68601e+07	9.04928e+07	9.69367e+07	1.0011e+08	1.013e+08	9.89406e+07
Q8ZKW8	ATP synthase gamma chain OS=Salmonella typhimurium (strain LT2 / SGSC1412 / ATCC 700720) OX=99287 GN=atpG PE=2 SV=1	atpG	57.5	31.555	0	318.89	526020000	6.73882e+08	7.39088e+08	7.58551e+08	8.06881e+08	8.14647e+08	6.08381e+08
Q7CQ36	3-oxoacyl-[acyl-carrier-protein] synthase I OS=Salmonella typhimurium (strain LT2 / SGSC1412 / ATCC 700720) OX=99287 GN=fabB PE=3 SV=1	fabB	53.2	42.373	0	253.49	523580000	3.525e+08	2.99741e+08	3.0647e+08	3.21261e+08	3.02691e+08	3.02031e+08
P0A2C5	Ribose import binding protein RbsB OS=Salmonella typhimurium (strain LT2 / SGSC1412 / ATCC 700720) OX=99287 GN=rbsB PE=1 SV=1	rbsB	75.7	30.962	0	323.31	521100000	5.99968e+08	6.70792e+08	8.08712e+08	7.17941e+08	7.82931e+08	7.31022e+08
P0A295	Transcription termination factor Rho OS=Salmonella typhimurium (strain LT2 / SGSC1412 / ATCC 700720) OX=99287 GN=rho PE=3 SV=1	rho	69.5	46.993	0	323.31	517800000	3.08121e+08	2.893e+08	2.90759e+08	2.9841e+08	3.24189e+08	2.88901e+08
P64052	Elongation factor Ts OS=Salmonella typhimurium (strain LT2 / SGSC1412 / ATCC 700720) OX=99287 GN=tsf PE=3 SV=1	tsf	68.6	30.358	0	323.31	515960000	9.22702e+08	9.2145e+08	1.0138e+09	9.86149e+08	9.28908e+08	9.75002e+08
P26398	Lipopolysaccharide biosynthesis protein RfbH OS=Salmonella typhimurium (strain LT2 / SGSC1412 / ATCC 700720) OX=99287 GN=rfbH PE=3 SV=1	rfbH	47.4	48.103	0	252.78	497390000	2.88831e+08	2.71851e+08	2.7647e+08	3.28409e+08	3.1102e+08	2.93501e+08
P0A2I3	DNA gyrase subunit B OS=Salmonella typhimurium (strain LT2 / SGSC1412 / ATCC 700720) OX=99287 GN=gyrB PE=1 SV=2	gyrB	53.4	89.895	0	323.31	495500000	8.48852e+07	8.62111e+07	8.05717e+07	8.91851e+07	9.17471e+07	8.4605e+07
Q8ZPZ0	Isocitrate dehydrogenase [NADP] OS=Salmonella typhimurium (strain LT2 / SGSC1412 / ATCC 700720) OX=99287 GN=icdA PE=4 SV=1	icdA	65.6	45.787	0	209.4	485580000	2.73899e+08	2.9252e+08	2.7842e+08	2.9977e+08	2.93601e+08	2.88999e+08
Q7CQX4	Dihydrolipoyllysine-residue succinyltransferase component of 2-oxoglutarate dehydrogenase complex OS=Salmonella typhimurium (strain LT2 / SGSC1412 / ATCC 700720) OX=99287 GN=sucB PE=3 SV=1	sucB	68.2	43.857	0	323.31	484240000	2.66679e+08	2.68821e+08	2.77081e+08	3.08741e+08	2.8346e+08	2.8283e+08
P65215	2-dehydro-3-deoxyphosphooctonate aldolase OS=Salmonella typhimurium (strain LT2 / SGSC1412 / ATCC 700720) OX=99287 GN=kdsA PE=3 SV=1	kdsA	73.9	30.795	0	178.16	483030000	6.2532e+08	6.13569e+08	5.86778e+08	8.55842e+08	8.75408e+08	5.85381e+08
Q7CPP7	50S ribosomal protein L21 OS=Salmonella typhimurium (strain LT2 / SGSC1412 / ATCC 700720) OX=99287 GN=rplU PE=3 SV=1	rplU	66	11.578	0	65.291	479720000	5.61741e+08	4.4245e+08	4.21989e+08	5.9417e+08	4.83409e+08	5.21369e+08
Q7CQV9	DNA protection during starvation protein OS=Salmonella typhimurium (strain LT2 / SGSC1412 / ATCC 700720) OX=99287 GN=dps PE=3 SV=3	dps	86.8	18.717	0	323.31	471200000	4.94241e+08	6.27178e+08	7.1637e+08	2.72251e+08	4.5791e+08	4.06379e+08
Q8ZL96	Glycine--tRNA ligase beta subunit OS=Salmonella typhimurium (strain LT2 / SGSC1412 / ATCC 700720) OX=99287 GN=glyS PE=3 SV=3	glyS	59.4	76.452	0	323.31	469940000	1.3021e+08	1.1222e+08	1.3872e+08	1.1265e+08	1.5186e+08	1.2408e+08
P0A1R6	DNA-binding protein HU-alpha OS=Salmonella typhimurium (strain LT2 / SGSC1412 / ATCC 700720) OX=99287 GN=hupA PE=3 SV=1	hupA	60	9.5208	0	107.38	468140000	5.8112e+08	4.72579e+08	4.86569e+08	6.1243e+08	4.81089e+08	3.6799e+08
P68684	30S ribosomal protein S21 OS=Salmonella typhimurium (strain LT2 / SGSC1412 / ATCC 700720) OX=99287 GN=rpsU PE=3 SV=2	rpsU	76.1	8.4999	0	85.414	466150000	5.30751e+08	4.8035e+08	4.35359e+08	5.8412e+08	5.0662e+08	4.83061e+08
P33321	Translation initiation factor IF-3 OS=Salmonella typhimurium (strain LT2 / SGSC1412 / ATCC 700720) OX=99287 GN=infC PE=3 SV=1	infC	78.3	20.594	0	125.45	460490000	4.7724e+08	5.27981e+08	6.10578e+08	3.90679e+08	5.64199e+08	6.57931e+08
Q8ZP10	Site-determining protein OS=Salmonella typhimurium (strain LT2 / SGSC1412 / ATCC 700720) OX=99287 GN=minD PE=3 SV=1	minD	68.1	29.5	0	156.99	451330000	5.75412e+08	6.02251e+08	7.14288e+08	6.56218e+08	6.23079e+08	5.7397e+08
Q93GL9	Conjugative transfer: surface exclusion OS=Salmonella typhimurium (strain LT2 / SGSC1412 / ATCC 700720) OX=99287 GN=traT PE=4 SV=1	traT	57.2	26.169	0	298.71	444080000	6.0936e+08	5.7526e+08	6.0623e+08	5.89448e+08	5.96241e+08	6.63959e+08
Q8ZRT7	Protein translocase subunit SecA OS=Salmonella typhimurium (strain LT2 / SGSC1412 / ATCC 700720) OX=99287 GN=secA PE=3 SV=1	secA	48.5	101.82	0	323.31	442650000	7.88163e+07	7.748e+07	7.1623e+07	6.93321e+07	7.91848e+07	7.29058e+07
Q7CPL6	50S ribosomal protein L18 OS=Salmonella typhimurium (strain LT2 / SGSC1412 / ATCC 700720) OX=99287 GN=rplR PE=3 SV=1	rplR	92.3	12.77	0	111.79	442410000	5.40171e+08	4.94008e+08	5.1473e+08	4.00531e+08	5.03121e+08	4.3888e+08
Q7CPL5	50S ribosomal protein L14 OS=Salmonella typhimurium (strain LT2 / SGSC1412 / ATCC 700720) OX=99287 GN=rplN PE=3 SV=1	rplN	73.2	13.568	0	146.93	440280000	3.7147e+08	4.2029e+08	4.19539e+08	5.213e+08	4.95438e+08	4.9679e+08
Q8ZRP4	2,3,4,5-tetrahydropyridine-2,6-dicarboxylate N-succinyltransferase OS=Salmonella typhimurium (strain LT2 / SGSC1412 / ATCC 700720) OX=99287 GN=dapD PE=3 SV=1	dapD	55.8	29.852	0	255.45	439230000	5.60228e+08	6.0456e+08	4.55669e+08	8.63422e+08	8.16869e+08	4.50131e+08
Q8ZK81	30S ribosomal protein S18 OS=Salmonella typhimurium (strain LT2 / SGSC1412 / ATCC 700720) OX=99287 GN=rpsR PE=1 SV=3	rpsR	66.7	9.0714	0	75.863	437020000	4.39811e+08	4.66839e+08	4.58981e+08	6.38508e+08	5.312e+08	4.2684e+08
P0A7Z7	DNA-directed RNA polymerase subunit alpha OS=Salmonella typhimurium (strain LT2 / SGSC1412 / ATCC 700720) OX=99287 GN=rpoA PE=3 SV=1	rpoA	62.3	36.511	0	196.91	428400000	8.98087e+08	8.82591e+08	9.73867e+08	8.85459e+08	8.78149e+08	9.4769e+08
Q8ZQD3;Q8ZPJ7	Anaerobic dimethyl sulfoxide reductase, subunit A OS=Salmonella typhimurium (strain LT2 / SGSC1412 / ATCC 700720) OX=99287 GN=dmsA PE=3 SV=1	dmsA	45.7	90.346	0	230.63	419760000	9.92463e+07	1.0326e+08	8.74667e+07	7.05372e+07	6.86521e+07	6.06839e+07
P66738	Ribosome-recycling factor OS=Salmonella typhimurium (strain LT2 / SGSC1412 / ATCC 700720) OX=99287 GN=frr PE=3 SV=1	frr	83.2	20.555	0	302.69	417710000	4.47881e+08	4.81921e+08	5.7337e+08	2.88541e+08	4.62879e+08	5.844e+08
Q8ZQU3	Succinate dehydrogenase flavoprotein subunit OS=Salmonella typhimurium (strain LT2 / SGSC1412 / ATCC 700720) OX=99287 GN=sdhA PE=3 SV=1	sdhA	45.9	64.461	0	296.85	417280000	2.3453e+08	2.6423e+08	2.48921e+08	3.23801e+08	3.05369e+08	2.8563e+08
Q8ZQT9	Cytochrome d terminal oxidase, polypeptide subunit I OS=Salmonella typhimurium (strain LT2 / SGSC1412 / ATCC 700720) OX=99287 GN=cydA PE=4 SV=1	cydA	19.9	58.315	0	198.47	415310000	1.1151e+08	1.1299e+08	1.0232e+08	8.76481e+07	7.30682e+07	9.99228e+07
P66593	30S ribosomal protein S6 OS=Salmonella typhimurium (strain LT2 / SGSC1412 / ATCC 700720) OX=99287 GN=rpsF PE=3 SV=1	rpsF	95.4	15.173	0	179.42	411410000	4.92822e+08	4.23551e+08	4.20619e+08	4.96401e+08	4.40519e+08	3.5639e+08
P66409	30S ribosomal protein S14 OS=Salmonella typhimurium (strain LT2 / SGSC1412 / ATCC 700720) OX=99287 GN=rpsN PE=3 SV=2	rpsN	62.4	11.608	0	30.597	411290000	4.76011e+08	3.72419e+08	3.5171e+08	4.87021e+08	4.5873e+08	4.34849e+08
P0A2F4	Superoxide dismutase [Fe] OS=Salmonella typhimurium (strain LT2 / SGSC1412 / ATCC 700720) OX=99287 GN=sodB PE=3 SV=2	sodB	34.2	21.308	0	53.964	405520000	4.12369e+08	5.18321e+08	6.79779e+08	1.8566e+08	3.92871e+08	4.09909e+08
Q8ZP52	Aconitate hydratase A OS=Salmonella typhimurium (strain LT2 / SGSC1412 / ATCC 700720) OX=99287 GN=acnA PE=1 SV=1	acnA	49	97.501	0	323.31	398180000	6.83321e+07	6.92408e+07	6.7767e+07	6.96891e+07	6.61588e+07	6.66001e+07
P14062	6-phosphogluconate dehydrogenase, decarboxylating OS=Salmonella typhimurium (strain LT2 / SGSC1412 / ATCC 700720) OX=99287 GN=gnd PE=3 SV=1	gnd	66.2	51.395	0	323.31	394220000	2.0885e+08	2.14951e+08	1.956e+08	2.5056e+08	2.46131e+08	2.1949e+08
Q8ZRQ2	Outer membrane protein receptor / transporter for ferrichrome, colicin M, and phages T1, T5, and phi80 OS=Salmonella typhimurium (strain LT2 / SGSC1412 / ATCC 700720) OX=99287 GN=fhuA PE=3 SV=1	fhuA	46.6	80.626	0	323.31	386110000	6.49371e+07	6.41751e+07	5.7599e+07	7.04058e+07	7.29948e+07	6.82549e+07
P0A2E1	Serine hydroxymethyltransferase OS=Salmonella typhimurium (strain LT2 / SGSC1412 / ATCC 700720) OX=99287 GN=glyA PE=1 SV=1	glyA	54	45.454	0	319.63	384370000	2.0578e+08	2.0459e+08	2.2659e+08	2.1564e+08	2.4523e+08	2.1194e+08
Q7CPU6	Fructose-bisphosphate aldolase OS=Salmonella typhimurium (strain LT2 / SGSC1412 / ATCC 700720) OX=99287 GN=fba PE=3 SV=1	fba	44.3	39.156	0	204.46	374570000	8.35503e+08	9.70861e+08	8.87419e+08	8.66918e+08	7.84751e+08	7.99221e+08
P65921	CTP synthase OS=Salmonella typhimurium (strain LT2 / SGSC1412 / ATCC 700720) OX=99287 GN=pyrG PE=3 SV=2	pyrG	44.2	60.121	0	173.37	372190000	2.46871e+08	2.5779e+08	2.65589e+08	2.8989e+08	2.95909e+08	2.9052e+08
P25077	Malate dehydrogenase OS=Salmonella typhimurium (strain LT2 / SGSC1412 / ATCC 700720) OX=99287 GN=mdh PE=3 SV=2	mdh	62.2	32.475	0	227.61	367330000	7.67802e+08	8.18939e+08	8.39439e+08	8.09738e+08	8.4516e+08	8.59427e+08
P0A1D5	10 kDa chaperonin OS=Salmonella typhimurium (strain LT2 / SGSC1412 / ATCC 700720) OX=99287 GN=groS PE=3 SV=1	groS	75.3	10.318	0	100.45	365360000	4.5564e+08	3.39939e+08	3.34811e+08	4.33811e+08	4.00301e+08	3.6282e+08
Q8ZLQ5	Stringent starvation protein A OS=Salmonella typhimurium (strain LT2 / SGSC1412 / ATCC 700720) OX=99287 GN=sspA PE=3 SV=1	sspA	64.2	24.249	0	123.36	361420000	5.0021e+08	5.51311e+08	5.17258e+08	4.1029e+08	4.08729e+08	4.89329e+08
Q8ZRN1	D-methionine-binding lipoprotein MetQ OS=Salmonella typhimurium (strain LT2 / SGSC1412 / ATCC 700720) OX=99287 GN=metQ PE=3 SV=1	metQ	70.5	29.435	0	191.35	361380000	5.127e+08	4.6715e+08	4.9356e+08	5.50551e+08	4.87589e+08	4.94999e+08
Q8ZQS2	2,3-bisphosphoglycerate-dependent phosphoglycerate mutase OS=Salmonella typhimurium (strain LT2 / SGSC1412 / ATCC 700720) OX=99287 GN=gpmA PE=3 SV=3	gpmA	70.8	28.493	0	250.96	359160000	4.44679e+08	4.417e+08	4.61799e+08	5.1144e+08	5.36261e+08	5.32889e+08
P60317	RNA chaperone ProQ OS=Salmonella typhimurium (strain LT2 / SGSC1412 / ATCC 700720) OX=99287 GN=proQ PE=3 SV=1	proQ	60.1	25.438	0	115.24	354140000	5.04819e+08	4.61719e+08	4.50881e+08	5.47358e+08	4.99639e+08	4.8498e+08
Q8ZQE3	ATP-binding subunit of serine protease OS=Salmonella typhimurium (strain LT2 / SGSC1412 / ATCC 700720) OX=99287 GN=clpA PE=3 SV=1	clpA	47.6	84.036	0	267.18	352370000	6.07142e+07	5.81409e+07	5.65009e+07	6.65391e+07	7.2711e+07	7.26249e+07
Q7CPL4	50S ribosomal protein L16 OS=Salmonella typhimurium (strain LT2 / SGSC1412 / ATCC 700720) OX=99287 GN=rplP PE=3 SV=1	rplP	75.7	15.194	0	144.44	346810000	3.78209e+08	4.1969e+08	4.3491e+08	3.4425e+08	3.30861e+08	3.03689e+08
P02941	Methyl-accepting chemotaxis protein II OS=Salmonella typhimurium (strain LT2 / SGSC1412 / ATCC 700720) OX=99287 GN=tar PE=1 SV=3	tar	52.6	59.613	0	323.31	344430000	2.5228e+08	2.4003e+08	2.6378e+08	2.5243e+08	2.4246e+08	2.541e+08
P0A1Z2	Chaperone protein Skp OS=Salmonella typhimurium (strain LT2 / SGSC1412 / ATCC 700720) OX=99287 GN=skp PE=1 SV=1	skp	79.5	17.905	0	323.31	343500000	3.26641e+08	3.79491e+08	3.62579e+08	3.344e+08	3.64171e+08	4.23939e+08
Q7CPM0	Acetyl CoA carboxylase OS=Salmonella typhimurium (strain LT2 / SGSC1412 / ATCC 700720) OX=99287 GN=accC PE=4 SV=1	accC	54.3	49.262	0	283.24	339730000	1.9338e+08	2.04171e+08	1.9063e+08	1.9626e+08	1.9295e+08	1.9751e+08
P65882	Adenylosuccinate synthetase OS=Salmonella typhimurium (strain LT2 / SGSC1412 / ATCC 700720) OX=99287 GN=purA PE=3 SV=2	purA	56.7	47.376	0	183.85	338650000	1.95089e+08	1.9481e+08	1.87401e+08	2.122e+08	2.00639e+08	1.8591e+08
Q8ZKB4	Succinate dehydrogenase iron-sulfur subunit OS=Salmonella typhimurium (strain LT2 / SGSC1412 / ATCC 700720) OX=99287 GN=frdB PE=3 SV=1	frdB	44.7	27.175	0	160.89	332170000	4.87869e+08	5.0996e+08	5.1661e+08	3.1875e+08	4.00451e+08	4.35039e+08
P66451	30S ribosomal protein S17 OS=Salmonella typhimurium (strain LT2 / SGSC1412 / ATCC 700720) OX=99287 GN=rpsQ PE=3 SV=2	rpsQ	59.5	9.7224	0	30.605	330140000	3.26229e+08	2.9344e+08	3.54601e+08	4.04588e+08	3.35261e+08	3.6661e+08
P0DM78	Virulence transcriptional regulatory protein PhoP OS=Salmonella typhimurium (strain LT2 / SGSC1412 / ATCC 700720) OX=99287 GN=phoP PE=1 SV=1	phoP	93.3	25.633	0	215	327590000	3.84e+08	4.1935e+08	4.80969e+08	4.48011e+08	4.97989e+08	4.76381e+08
Q8ZLJ1	Putative RNase R OS=Salmonella typhimurium (strain LT2 / SGSC1412 / ATCC 700720) OX=99287 GN=yhgF PE=4 SV=1	yhgF	46.2	84.862	0	323.31	325320000	6.2063e+07	6.16121e+07	6.27469e+07	6.74788e+07	6.47959e+07	6.58669e+07
Q8ZNG5	Glycerol-3-phosphate dehydrogenase OS=Salmonella typhimurium (strain LT2 / SGSC1412 / ATCC 700720) OX=99287 GN=glpA PE=3 SV=1	glpA	45.6	59.057	0	214.98	314480000	2.3624e+08	2.3956e+08	2.4611e+08	2.38939e+08	2.2927e+08	2.2366e+08
Q8ZKI4	Glucose-6-phosphate isomerase OS=Salmonella typhimurium (strain LT2 / SGSC1412 / ATCC 700720) OX=99287 GN=pgi PE=3 SV=1	pgi	58.7	61.428	0	323.31	314120000	2.96041e+08	2.6258e+08	2.76589e+08	1.4354e+08	1.2789e+08	1.2343e+08
Q8ZRW0	LPS-assembly protein LptD OS=Salmonella typhimurium (strain LT2 / SGSC1412 / ATCC 700720) OX=99287 GN=lptD PE=1 SV=1	lptD	47.8	89.87	0	323.31	312370000	5.86542e+07	5.70629e+07	4.81169e+07	5.4627e+07	5.34939e+07	4.91702e+07
Q7CP63	Response regulator (OmpR family) in two-component regulatory system with ArcB (Or CpxA) OS=Salmonella typhimurium (strain LT2 / SGSC1412 / ATCC 700720) OX=99287 GN=arcA PE=4 SV=1	arcA	50.4	27.291	0	124.5	307050000	3.61791e+08	4.16682e+08	4.5657e+08	3.86931e+08	4.03041e+08	4.0379e+08
P0AA19	Transcriptional regulatory protein OmpR OS=Salmonella typhimurium (strain LT2 / SGSC1412 / ATCC 700720) OX=99287 GN=ompR PE=3 SV=1	ompR	78.7	27.353	0	178.9	301760000	3.84e+08	4.06151e+08	4.02491e+08	4.22349e+08	3.7524e+08	4.12829e+08
Q8ZNV2	Aspartate--tRNA ligase OS=Salmonella typhimurium (strain LT2 / SGSC1412 / ATCC 700720) OX=99287 GN=aspS PE=3 SV=1	aspS	66.3	65.665	0	323.31	297810000	1.8463e+08	1.957e+08	2.0777e+08	2.3072e+08	2.4971e+08	2.3914e+08
P0A2M5	Uracil phosphoribosyltransferase OS=Salmonella typhimurium (strain LT2 / SGSC1412 / ATCC 700720) OX=99287 GN=upp PE=3 SV=1	upp	61.5	22.533	0	114	292910000	5.64912e+08	3.91129e+08	3.77029e+08	2.9432e+08	2.3462e+08	4.3119e+08
P0A2T6	cAMP-activated global transcriptional regulator CRP OS=Salmonella typhimurium (strain LT2 / SGSC1412 / ATCC 700720) OX=99287 GN=crp PE=1 SV=1	crp	51	23.656	0	126.4	292350000	5.12921e+08	3.70141e+08	3.78209e+08	2.3062e+08	2.62651e+08	4.16269e+08
P0A7L6	50S ribosomal protein L20 OS=Salmonella typhimurium (strain LT2 / SGSC1412 / ATCC 700720) OX=99287 GN=rplT PE=3 SV=2	rplT	75.4	13.497	0	30.203	292260000	3.39021e+08	2.777e+08	1.8012e+08	5.05701e+08	3.18039e+08	3.5382e+08
Q8ZR40	Outer membrane porin, receptor for ferric enterobactin (Enterochelin) and colicins B and D OS=Salmonella typhimurium (strain LT2 / SGSC1412 / ATCC 700720) OX=99287 GN=fepA PE=3 SV=1	fepA	51	83.026	0	323.31	292040000	3.4516e+07	3.44359e+07	3.4145e+07	6.16292e+07	5.81139e+07	6.26439e+07
Q8ZRB8	Peptidylprolyl isomerase OS=Salmonella typhimurium (strain LT2 / SGSC1412 / ATCC 700720) OX=99287 GN=cypD PE=4 SV=1	cypD	63.6	68.128	0	323.31	289360000	1.746e+08	1.8736e+08	1.94379e+08	2.2933e+08	2.1986e+08	2.20759e+08
Q8ZLK3	Cell division protein DamX OS=Salmonella typhimurium (strain LT2 / SGSC1412 / ATCC 700720) OX=99287 GN=damX PE=3 SV=1	damX	38.8	45.46	0	61.743	288810000	8.81489e+07	7.04761e+07	7.37132e+07	7.90789e+07	8.19983e+07	7.02279e+07
P0A283	PTS system glucose-specific EIIA component OS=Salmonella typhimurium (strain LT2 / SGSC1412 / ATCC 700720) OX=99287 GN=crr PE=1 SV=2	crr	59.8	18.247	0	125.63	288380000	2.68741e+08	3.72871e+08	4.31379e+08	1.8518e+08	2.97099e+08	2.93621e+08
Q8ZLX9	Putative methyl-accepting chemotaxis protein OS=Salmonella typhimurium (strain LT2 / SGSC1412 / ATCC 700720) OX=99287 GN=STM3216 PE=4 SV=1	STM3216	40.7	57.252	0	300.43	287920000	2.7514e+08	1.9214e+08	1.9525e+08	1.4744e+08	1.5638e+08	1.4325e+08
Q7CPS1	UPF0441 protein YgiB OS=Salmonella typhimurium (strain LT2 / SGSC1412 / ATCC 700720) OX=99287 GN=ygiB PE=3 SV=1	ygiB	29.6	23.387	0	42.266	284380000	3.21181e+08	3.3527e+08	3.8628e+08	2.95561e+08	2.94079e+08	3.53999e+08
P0A1R8	DNA-binding protein HU-beta OS=Salmonella typhimurium (strain LT2 / SGSC1412 / ATCC 700720) OX=99287 GN=hupB PE=3 SV=1	hupB	64.4	9.2395	0	77.012	283920000	3.78241e+08	2.57179e+08	3.22251e+08	3.45301e+08	3.1263e+08	2.44221e+08
Q9F173	DNA polymerase I OS=Salmonella typhimurium (strain LT2 / SGSC1412 / ATCC 700720) OX=99287 GN=polA PE=3 SV=2	polA	55	103.13	0	302.88	283600000	4.73129e+07	4.69711e+07	4.81319e+07	4.99621e+07	4.81539e+07	4.7674e+07
Q8ZJY4	Methyl-accepting chemotaxis protein I OS=Salmonella typhimurium (strain LT2 / SGSC1412 / ATCC 700720) OX=99287 GN=tsr PE=4 SV=1	tsr	56.8	60.169	0	323.31	283040000	1.92011e+08	2.0498e+08	2.1355e+08	2.12071e+08	2.19711e+08	2.0527e+08
Q8ZKH9	Glycerol-3-phosphate acyltransferase OS=Salmonella typhimurium (strain LT2 / SGSC1412 / ATCC 700720) OX=99287 GN=plsB PE=3 SV=1	plsB	46.2	91.226	0	214.87	280200000	4.67101e+07	4.87179e+07	4.73979e+07	4.68469e+07	4.65959e+07	5.04821e+07
Q8ZP02	Mannose-specific enzyme IID OS=Salmonella typhimurium (strain LT2 / SGSC1412 / ATCC 700720) OX=99287 GN=manZ PE=4 SV=1	manZ	42.7	31.263	0	144.02	279270000	4.93009e+08	3.53151e+08	3.874e+08	3.3594e+08	2.94879e+08	4.02851e+08
Q8ZRA6;Q8ZLN5	Acridine efflux pump OS=Salmonella typhimurium (strain LT2 / SGSC1412 / ATCC 700720) OX=99287 GN=acrA PE=3 SV=1	acrA	48.9	42.234	0	217.5	271230000	2.53351e+08	2.3191e+08	2.61769e+08	2.1571e+08	2.9946e+08	2.0373e+08
Q8ZNG7	Periplasmic glycerophosphodiester phosphodiesterase OS=Salmonella typhimurium (strain LT2 / SGSC1412 / ATCC 700720) OX=99287 GN=glpQ PE=4 SV=1	glpQ	74.7	40.424	0	285.08	269670000	5.3547e+08	5.64849e+08	5.60279e+08	6.42749e+08	5.36001e+08	5.98361e+08
Q8ZLL6	Peptidyl-prolyl cis-trans isomerase OS=Salmonella typhimurium (strain LT2 / SGSC1412 / ATCC 700720) OX=99287 GN=fkpA PE=3 SV=1	fkpA	76.1	28.945	0	323.31	267750000	2.6067e+08	3.43601e+08	2.3441e+08	5.32542e+08	6.98851e+08	2.9109e+08
Q8ZP03	Mannose-specific enzyme IIAB OS=Salmonella typhimurium (strain LT2 / SGSC1412 / ATCC 700720) OX=99287 GN=manX PE=4 SV=1	manX	73.9	34.987	0	280.66	266770000	5.40901e+08	5.52611e+08	5.4935e+08	5.03711e+08	4.85639e+08	5.1886e+08
Q8ZLW2	Pyruvate formate-lyase 4 OS=Salmonella typhimurium (strain LT2 / SGSC1412 / ATCC 700720) OX=99287 GN=tdcE PE=4 SV=1	tdcE	38.6	85.863	0	188.87	264300000	6.37159e+07	5.37108e+07	5.71789e+07	3.2735e+07	3.32781e+07	3.3774e+07
P58537	Inositol-1-monophosphatase OS=Salmonella typhimurium (strain LT2 / SGSC1412 / ATCC 700720) OX=99287 GN=suhB PE=3 SV=1	suhB	59.2	29.158	0	164.44	263360000	3.0552e+08	3.3728e+08	3.42541e+08	4.35921e+08	4.59249e+08	2.9108e+08
P0A251	Alkyl hydroperoxide reductase C OS=Salmonella typhimurium (strain LT2 / SGSC1412 / ATCC 700720) OX=99287 GN=ahpC PE=1 SV=2	ahpC	49.2	20.747	0	75.634	262820000	2.6535e+08	2.85469e+08	3.42769e+08	1.87821e+08	3.56051e+08	2.84949e+08
Q8ZN59	Inosine-5-monophosphate dehydrogenase OS=Salmonella typhimurium (strain LT2 / SGSC1412 / ATCC 700720) OX=99287 GN=guaB PE=3 SV=1	guaB	58.4	51.948	0	323.31	262190000	1.89441e+08	1.007e+08	1.1878e+08	1.5744e+08	1.7869e+08	1.472e+08
P58696	Asparagine--tRNA ligase OS=Salmonella typhimurium (strain LT2 / SGSC1412 / ATCC 700720) OX=99287 GN=asnS PE=3 SV=2	asnS	64.6	52.523	0	160.43	261750000	1.2181e+08	1.4746e+08	1.4605e+08	1.5855e+08	1.5418e+08	1.4391e+08
Q7CPE4	ATP synthase subunit b OS=Salmonella typhimurium (strain LT2 / SGSC1412 / ATCC 700720) OX=99287 GN=atpF PE=3 SV=1	atpF	66	17.365	0	186.15	259140000	2.1689e+08	3.2772e+08	4.13941e+08	1.9327e+08	2.97551e+08	3.01999e+08
Q8ZP65	Thiol peroxidase OS=Salmonella typhimurium (strain LT2 / SGSC1412 / ATCC 700720) OX=99287 GN=tpx PE=3 SV=1	tpx	41.7	18.025	0	198.29	258650000	2.391e+08	2.7959e+08	3.2186e+08	2.5232e+08	3.15191e+08	3.04581e+08
P66955	Transaldolase B OS=Salmonella typhimurium (strain LT2 / SGSC1412 / ATCC 700720) OX=99287 GN=talB PE=3 SV=2	talB	64.7	35.171	0	284.16	256200000	5.8393e+08	5.46339e+08	6.00172e+08	5.743e+08	5.57501e+08	6.15801e+08
Q8ZRA7;Q8ZN77	Efflux pump membrane transporter OS=Salmonella typhimurium (strain LT2 / SGSC1412 / ATCC 700720) OX=99287 GN=acrB PE=3 SV=1	acrB	33.8	113.61	0	297.61	255110000	5.73758e+07	5.89272e+07	5.23422e+07	4.5899e+07	4.87071e+07	4.88779e+07
Q8ZJU9	Putative transport protein OS=Salmonella typhimurium (strain LT2 / SGSC1412 / ATCC 700720) OX=99287 GN=yjjK PE=4 SV=1	yjjK	63.2	62.309	0	313.5	252000000	1.6228e+08	1.7244e+08	1.7909e+08	2.0504e+08	1.9276e+08	1.9236e+08
P0AA02	Transcription termination/antitermination protein NusG OS=Salmonella typhimurium (strain LT2 / SGSC1412 / ATCC 700720) OX=99287 GN=nusG PE=3 SV=2	nusG	76.8	20.545	0	74.918	251550000	2.6047e+08	2.97221e+08	3.60979e+08	1.9896e+08	2.5494e+08	2.2503e+08
Q7CQN4;Q8ZPP9	Major outer membrane lipoprotein 1 OS=Salmonella typhimurium (strain LT2 / SGSC1412 / ATCC 700720) OX=99287 GN=lpp1 PE=3 SV=1	lpp1	66.7	8.3914	0	120.57	250540000	3.0626e+08	1.6942e+08	2.4061e+08	3.15409e+08	2.89591e+08	2.15159e+08
P66038	6,7-dimethyl-8-ribityllumazine synthase OS=Salmonella typhimurium (strain LT2 / SGSC1412 / ATCC 700720) OX=99287 GN=ribH PE=1 SV=1	ribH	57.7	16.008	0	163.42	250510000	2.84099e+08	3.04779e+08	2.8047e+08	2.2356e+08	2.55561e+08	2.67581e+08
Q7CP94	Ribonuclease R OS=Salmonella typhimurium (strain LT2 / SGSC1412 / ATCC 700720) OX=99287 GN=vacB PE=3 SV=1	vacB	45.6	92.048	0	198.08	250070000	4.4306e+07	4.06021e+07	4.30939e+07	4.53349e+07	4.34361e+07	3.86799e+07
P06202	Periplasmic oligopeptide-binding protein OS=Salmonella typhimurium (strain LT2 / SGSC1412 / ATCC 700720) OX=99287 GN=oppA PE=1 SV=2	oppA	69.2	61.291	0	319.95	248640000	1.8107e+08	1.7915e+08	1.9784e+08	1.8677e+08	1.4294e+08	1.6354e+08
Q8ZNW0	Pyruvate kinase II OS=Salmonella typhimurium (strain LT2 / SGSC1412 / ATCC 700720) OX=99287 GN=pykA PE=3 SV=3	pykA	50.6	51.387	0	189.19	247760000	1.2183e+08	1.3884e+08	1.3426e+08	1.7512e+08	1.6748e+08	1.4602e+08
Q8ZLZ4	Outer membrane channel OS=Salmonella typhimurium (strain LT2 / SGSC1412 / ATCC 700720) OX=99287 GN=tolC PE=4 SV=1	tolC	63.1	53.685	0	323.31	246260000	1.0869e+08	1.3537e+08	1.4214e+08	1.424e+08	1.5702e+08	1.4458e+08
Q8ZLK6	Nitrite reductase large subunit OS=Salmonella typhimurium (strain LT2 / SGSC1412 / ATCC 700720) OX=99287 GN=nirB PE=3 SV=1	nirB	30.9	93.061	0	173.88	243050000	4.13711e+07	3.9742e+07	3.69059e+07	4.5018e+07	4.60159e+07	4.90551e+07
P65933	Uridylate kinase OS=Salmonella typhimurium (strain LT2 / SGSC1412 / ATCC 700720) OX=99287 GN=pyrH PE=1 SV=1	pyrH	45.2	25.955	0	88.425	238900000	2.4564e+08	3.18421e+08	3.61149e+08	3.1154e+08	3.0596e+08	3.47691e+08
Q7CPZ4	Protein GrpE OS=Salmonella typhimurium (strain LT2 / SGSC1412 / ATCC 700720) OX=99287 GN=grpE PE=3 SV=1	grpE	51.5	21.841	0	63.233	236500000	2.56391e+08	2.6875e+08	3.6143e+08	3.23e+08	3.76791e+08	3.71681e+08
P69936	NADP-dependent 3-hydroxy acid dehydrogenase YdfG OS=Salmonella typhimurium (strain LT2 / SGSC1412 / ATCC 700720) OX=99287 GN=ydfG PE=3 SV=1	ydfG	68.5	27.042	0	290.76	236320000	2.8403e+08	3.32431e+08	4.14739e+08	2.8443e+08	3.0516e+08	3.0627e+08
Q7CQP3	Transcriptional activator of ntrL protein OS=Salmonella typhimurium (strain LT2 / SGSC1412 / ATCC 700720) OX=99287 GN=osmE PE=4 SV=1	osmE	34.5	12.162	0	49.08	236010000	2.95329e+08	2.84261e+08	2.9205e+08	1.7122e+08	1.7835e+08	1.9902e+08
Q8ZRB1	Glycoprotein/polysaccharide metabolism OS=Salmonella typhimurium (strain LT2 / SGSC1412 / ATCC 700720) OX=99287 GN=ybaY PE=4 SV=1	ybaY	30.7	19.477	0	62.585	233850000	2.5546e+08	3.55659e+08	3.84559e+08	1.959e+08	2.0601e+08	3.5448e+08
Q8ZJV7	Purine nucleoside phosphorylase DeoD-type OS=Salmonella typhimurium (strain LT2 / SGSC1412 / ATCC 700720) OX=99287 GN=deoD PE=3 SV=1	deoD	46.9	25.978	0	87.5	232630000	3.76721e+08	3.18509e+08	3.37109e+08	2.50991e+08	2.5504e+08	3.4246e+08
Q8ZQU0	Succinate--CoA ligase [ADP-forming] subunit alpha OS=Salmonella typhimurium (strain LT2 / SGSC1412 / ATCC 700720) OX=99287 GN=sucD PE=3 SV=1	sucD	40.5	29.775	0	56.003	228970000	2.80161e+08	3.2088e+08	2.03399e+08	4.45299e+08	5.70199e+08	2.4796e+08
Q7CR62	Proline--tRNA ligase OS=Salmonella typhimurium (strain LT2 / SGSC1412 / ATCC 700720) OX=99287 GN=proS PE=3 SV=1	proS	71	63.539	0	323.31	228420000	1.5319e+08	1.4498e+08	1.5971e+08	1.5626e+08	1.7723e+08	1.7689e+08
Q7CQR3	Glutaredoxin 2 OS=Salmonella typhimurium (strain LT2 / SGSC1412 / ATCC 700720) OX=99287 GN=grxB PE=1 SV=1	grxB	79.5	24.463	0	123.76	227980000	3.42479e+08	3.03801e+08	3.28371e+08	2.75281e+08	2.8157e+08	3.2876e+08
P0A1V6	Ribose-phosphate pyrophosphokinase OS=Salmonella typhimurium (strain LT2 / SGSC1412 / ATCC 700720) OX=99287 GN=prs PE=1 SV=2	prs	49.8	34.216	0	188.76	226460000	4.498e+08	5.19321e+08	4.9731e+08	4.45719e+08	4.22481e+08	4.99639e+08
Q8ZMW8	Outer membrane protein assembly factor BamD OS=Salmonella typhimurium (strain LT2 / SGSC1412 / ATCC 700720) OX=99287 GN=yfiO PE=3 SV=1	yfiO	63.7	27.826	0	129.13	222640000	3.9412e+08	2.94651e+08	3.0617e+08	2.3774e+08	2.3512e+08	3.43311e+08
Q7CQ50	NADH-quinone oxidoreductase subunit B OS=Salmonella typhimurium (strain LT2 / SGSC1412 / ATCC 700720) OX=99287 GN=nuoB PE=3 SV=1	nuoB	46.8	25.089	0	165.09	222310000	3.392e+08	2.5307e+08	2.86171e+08	3.0948e+08	2.89779e+08	3.34811e+08
Q8ZRV8	RNA polymerase-associated protein RapA OS=Salmonella typhimurium (strain LT2 / SGSC1412 / ATCC 700720) OX=99287 GN=rapA PE=3 SV=3	rapA	39.5	109.86	0	117.82	217910000	3.6991e+07	3.59859e+07	3.43201e+07	3.50551e+07	3.83959e+07	3.93789e+07
Q8ZQ76	Aminopeptidase N OS=Salmonella typhimurium (strain LT2 / SGSC1412 / ATCC 700720) OX=99287 GN=pepN PE=4 SV=1	pepN	35.9	98.712	0	228.46	217750000	3.9734e+07	3.7979e+07	3.6563e+07	3.8836e+07	3.72021e+07	3.93211e+07
Q8ZLD7	Universal stress protein A OS=Salmonella typhimurium (strain LT2 / SGSC1412 / ATCC 700720) OX=99287 GN=uspA PE=3 SV=3	uspA	36.1	16.08	0	33.767	215760000	1.8895e+08	2.13809e+08	1.7745e+08	2.0969e+08	2.2753e+08	2.1775e+08
P37430	Transcription termination/antitermination protein NusA OS=Salmonella typhimurium (strain LT2 / SGSC1412 / ATCC 700720) OX=99287 GN=nusA PE=3 SV=2	nusA	58.2	55.425	0	317.69	215570000	1.359e+08	1.3796e+08	1.5553e+08	1.59601e+08	1.85451e+08	1.8104e+08
Q8ZP54	Exoribonuclease 2 OS=Salmonella typhimurium (strain LT2 / SGSC1412 / ATCC 700720) OX=99287 GN=rnb PE=3 SV=1	rnb	43.3	72.439	0	161.36	213110000	4.39049e+07	4.4248e+07	4.49759e+07	4.9224e+07	3.6708e+07	3.851e+07
Q8ZQW6	Ornithine decarboxylase isozyme, inducible OS=Salmonella typhimurium (strain LT2 / SGSC1412 / ATCC 700720) OX=99287 GN=speF PE=4 SV=1	speF	34.8	82.449	0	229.35	213100000	3.58659e+07	4.07829e+07	3.6413e+07	5.99822e+07	4.80859e+07	5.04898e+07
P0A2I1	DNA topoisomerase 1 OS=Salmonella typhimurium (strain LT2 / SGSC1412 / ATCC 700720) OX=99287 GN=topA PE=3 SV=1	topA	43.5	97.302	0	231.61	211360000	3.69039e+07	3.753e+07	3.7294e+07	4.20528e+07	3.7124e+07	3.6162e+07
O30911	ATP-dependent protease ATPase subunit HslU OS=Salmonella typhimurium (strain LT2 / SGSC1412 / ATCC 700720) OX=99287 GN=hslU PE=3 SV=2	hslU	49.4	49.667	0	250.14	206000000	1.3229e+08	1.2225e+08	1.0853e+08	1.2406e+08	1.1043e+08	1.2179e+08
P27237	Oligopeptidase A OS=Salmonella typhimurium (strain LT2 / SGSC1412 / ATCC 700720) OX=99287 GN=prlC PE=1 SV=1	prlC	56.2	76.943	0	323.31	204640000	1.1738e+08	1.2753e+08	1.2798e+08	1.6373e+08	1.6906e+08	1.6899e+08
Q8ZRQ3	Penicillin-binding protein 1B OS=Salmonella typhimurium (strain LT2 / SGSC1412 / ATCC 700720) OX=99287 GN=mrcB PE=3 SV=1	mrcB	38.2	93.866	0	222.58	204140000	3.1238e+07	3.41381e+07	3.61419e+07	3.9548e+07	3.96281e+07	3.65589e+07
P0A6B1	Acyl carrier protein OS=Salmonella typhimurium (strain LT2 / SGSC1412 / ATCC 700720) OX=99287 GN=acpP PE=3 SV=2	acpP	44.9	8.6394	0	29.945	203350000	2.0708e+08	2.35289e+08	2.31399e+08	2.1174e+08	1.9748e+08	2.21011e+08
Q7CQV8	Outer membrane protease, receptor for phage OX2 OS=Salmonella typhimurium (strain LT2 / SGSC1412 / ATCC 700720) OX=99287 GN=ompX PE=4 SV=1	ompX	56.1	18.494	0	192.41	202240000	1.7792e+08	2.5353e+08	2.8069e+08	1.4938e+08	1.88069e+08	2.244e+08
P67091	Universal stress protein F OS=Salmonella typhimurium (strain LT2 / SGSC1412 / ATCC 700720) OX=99287 GN=uspF PE=1 SV=1	uspF	64.6	15.714	0	102.4	198550000	2.39659e+08	2.20969e+08	2.41629e+08	1.8972e+08	2.0368e+08	1.9219e+08
Q8ZRC9	UPF0234 protein YajQ OS=Salmonella typhimurium (strain LT2 / SGSC1412 / ATCC 700720) OX=99287 GN=yajQ PE=3 SV=2	yajQ	87.7	18.319	0	175.84	196980000	2.1147e+08	2.249e+08	2.4562e+08	1.77069e+08	2.1542e+08	2.1719e+08
Q8ZN60	GMP synthase [glutamine-hydrolyzing] OS=Salmonella typhimurium (strain LT2 / SGSC1412 / ATCC 700720) OX=99287 GN=guaA PE=3 SV=1	guaA	56.4	58.716	0	298.1	196880000	1.6115e+08	9.90031e+07	1.0648e+08	1.2422e+08	1.2999e+08	9.97021e+07
O68883	Citrate synthase OS=Salmonella typhimurium (strain LT2 / SGSC1412 / ATCC 700720) OX=99287 GN=gltA PE=3 SV=1	gltA	32.3	48.106	0	85.08	193430000	1.4389e+08	1.3367e+08	1.4493e+08	1.1292e+08	1.0742e+08	1.3493e+08
Q8ZP50	Outer membrane protein W OS=Salmonella typhimurium (strain LT2 / SGSC1412 / ATCC 700720) OX=99287 GN=ompW PE=3 SV=1	ompW	35.8	22.958	0	58.879	193340000	1.9206e+08	2.28751e+08	2.87959e+08	7.54318e+07	1.4014e+08	1.4492e+08
P43019	Superoxide dismutase [Mn] OS=Salmonella typhimurium (strain LT2 / SGSC1412 / ATCC 700720) OX=99287 GN=sodA PE=3 SV=3	sodA	59.7	23.079	0	160.08	193270000	2.83541e+08	2.0299e+08	2.4885e+08	1.6287e+08	2.13529e+08	3.5704e+08
Q7CPL3	50S ribosomal protein L23 OS=Salmonella typhimurium (strain LT2 / SGSC1412 / ATCC 700720) OX=99287 GN=rplW PE=3 SV=1	rplW	70	11.213	0	116.96	192550000	2.2288e+08	1.88191e+08	1.9882e+08	2.1545e+08	1.66939e+08	1.7003e+08
P0CL52	Cell invasion protein SipA OS=Salmonella typhimurium (strain LT2 / SGSC1412 / ATCC 700720) OX=99287 GN=sipA PE=1 SV=1	sipA	49.9	73.941	0	149.9	187030000	3.7812e+07	3.7824e+07	3.8154e+07	3.60721e+07	3.6317e+07	3.41481e+07
Q8ZRJ5	Aminoacyl-histidine dipeptidase (Peptidase D) OS=Salmonella typhimurium (strain LT2 / SGSC1412 / ATCC 700720) OX=99287 GN=pepD PE=4 SV=1	pepD	38.6	52.436	0	116.22	185830000	1.1595e+08	1.1544e+08	1.0413e+08	1.5306e+08	1.3956e+08	1.3844e+08
Q8ZNN4	Methionine--tRNA ligase OS=Salmonella typhimurium (strain LT2 / SGSC1412 / ATCC 700720) OX=99287 GN=metG PE=3 SV=3	metG	53.2	76.273	0	323.31	184300000	8.17582e+07	8.10029e+07	6.88389e+07	8.53418e+07	1.0766e+08	1.015e+08
P26466	Maltoporin OS=Salmonella typhimurium (strain LT2 / SGSC1412 / ATCC 700720) OX=99287 GN=lamB PE=1 SV=2	lamB	52.9	50.548	0	323.31	184050000	9.51962e+07	1.0239e+08	1.0454e+08	1.3334e+08	1.4098e+08	1.2141e+08
P0A1Y6	NADH-quinone oxidoreductase subunit C/D OS=Salmonella typhimurium (strain LT2 / SGSC1412 / ATCC 700720) OX=99287 GN=nuoC PE=3 SV=2	nuoC	56.2	68.401	0	323.31	181600000	1.1345e+08	1.1396e+08	1.2596e+08	1.43329e+08	1.5488e+08	1.448e+08
P40720	Fumarate hydratase class I, aerobic OS=Salmonella typhimurium (strain LT2 / SGSC1412 / ATCC 700720) OX=99287 GN=fumA PE=3 SV=3	fumA	49	63.824	0	287.46	181580000	1.4037e+08	1.3785e+08	1.4167e+08	1.44149e+08	1.0136e+08	1.2477e+08
Q8ZNZ7	Putative IclR family transcriptional repressor OS=Salmonella typhimurium (strain LT2 / SGSC1412 / ATCC 700720) OX=99287 GN=kdgR PE=4 SV=1	kdgR	58.2	29.863	0	185.66	179140000	2.16431e+08	2.4768e+08	2.5489e+08	2.79559e+08	2.4722e+08	2.3074e+08
P0AA28	Thioredoxin 1 OS=Salmonella typhimurium (strain LT2 / SGSC1412 / ATCC 700720) OX=99287 GN=trxA PE=1 SV=2	trxA	82.6	11.806	0	85.387	176140000	2.0676e+08	1.8496e+08	1.5538e+08	2.1012e+08	2.0314e+08	1.9734e+08
Q8ZQ40	NAD(P)H dehydrogenase (quinone) OS=Salmonella typhimurium (strain LT2 / SGSC1412 / ATCC 700720) OX=99287 GN=STM1119 PE=3 SV=3	STM1119	54	20.867	0	155.28	173130000	3.31941e+08	2.1298e+08	2.38981e+08	1.2732e+08	1.6316e+08	2.16099e+08
P0A1X0	Outer membrane lipoprotein SlyB OS=Salmonella typhimurium (strain LT2 / SGSC1412 / ATCC 700720) OX=99287 GN=slyB PE=1 SV=1	slyB	45.8	15.547	0	158.16	172120000	2.1011e+08	1.823e+08	1.85499e+08	1.296e+08	1.6324e+08	1.519e+08
Q8ZQ14	3-oxoacyl-[acyl-carrier-protein] synthase 2 OS=Salmonella typhimurium (strain LT2 / SGSC1412 / ATCC 700720) OX=99287 GN=fabF PE=3 SV=1	fabF	42.6	42.952	0	116.16	169930000	1.0119e+08	1.0386e+08	9.64689e+07	1.0115e+08	9.94102e+07	9.972e+07
Q7CR87	Chaperone SurA OS=Salmonella typhimurium (strain LT2 / SGSC1412 / ATCC 700720) OX=99287 GN=surA PE=3 SV=1	surA	65.9	47.25	0	291.63	169610000	1.0434e+08	9.64802e+07	1.0041e+08	9.60878e+07	9.97878e+07	8.96879e+07
P07800	Protein phosphatase CheZ OS=Salmonella typhimurium (strain LT2 / SGSC1412 / ATCC 700720) OX=99287 GN=cheZ PE=1 SV=1	cheZ	64	23.92	0	228.86	168610000	1.8243e+08	2.21e+08	2.33111e+08	2.1574e+08	2.56281e+08	2.36711e+08
Q8ZQX7	Glucosamine-6-phosphate deaminase OS=Salmonella typhimurium (strain LT2 / SGSC1412 / ATCC 700720) OX=99287 GN=nagB PE=3 SV=1	nagB	53.4	29.632	0	85.272	166150000	2.18201e+08	2.3556e+08	2.3127e+08	2.49029e+08	2.2062e+08	2.3658e+08
Q8ZKA4	Protein HflK OS=Salmonella typhimurium (strain LT2 / SGSC1412 / ATCC 700720) OX=99287 GN=hflK PE=3 SV=1	hflK	48.2	45.629	0	253.99	165360000	1.0714e+08	1.0441e+08	9.89852e+07	1.084e+08	9.01979e+07	9.6507e+07
P0A2A9	30S ribosomal protein S16 OS=Salmonella typhimurium (strain LT2 / SGSC1412 / ATCC 700720) OX=99287 GN=rpsP PE=3 SV=1	rpsP	87.8	9.2345	0	43.453	164820000	1.7284e+08	1.7438e+08	2.2049e+08	1.4609e+08	1.5347e+08	1.3892e+08
P15888	Oxygen-insensitive NAD(P)H nitroreductase OS=Salmonella typhimurium (strain LT2 / SGSC1412 / ATCC 700720) OX=99287 GN=nfsB PE=1 SV=1	nfsB	67.7	23.955	0	139.95	162390000	2.3213e+08	2.3273e+08	2.14119e+08	1.9738e+08	2.23709e+08	2.3805e+08
P64105	3-hydroxydecanoyl-[acyl-carrier-protein] dehydratase OS=Salmonella typhimurium (strain LT2 / SGSC1412 / ATCC 700720) OX=99287 GN=fabA PE=3 SV=2	fabA	52.3	19.047	0	59.315	161670000	1.455e+08	1.6936e+08	2.0055e+08	1.7511e+08	1.93561e+08	1.7019e+08
P66869	Succinate--CoA ligase [ADP-forming] subunit beta OS=Salmonella typhimurium (strain LT2 / SGSC1412 / ATCC 700720) OX=99287 GN=sucC PE=3 SV=1	sucC	49.7	41.48	0	162.88	160210000	2.68991e+08	2.9847e+08	3.2104e+08	3.9841e+08	3.85571e+08	3.68431e+08
P26976	Non-specific acid phosphatase OS=Salmonella typhimurium (strain LT2 / SGSC1412 / ATCC 700720) OX=99287 GN=phoN PE=3 SV=1	phoN	49.6	28.382	0	55.75	160040000	1.9512e+08	1.9939e+08	1.9198e+08	1.9541e+08	2.0631e+08	1.8654e+08
P66692	Ribose-5-phosphate isomerase A OS=Salmonella typhimurium (strain LT2 / SGSC1412 / ATCC 700720) OX=99287 GN=rpiA PE=3 SV=1	rpiA	50.2	22.895	0	98.09	159250000	2.88231e+08	2.15459e+08	2.1722e+08	1.60671e+08	1.385e+08	2.3076e+08
P67563	Serine--tRNA ligase OS=Salmonella typhimurium (strain LT2 / SGSC1412 / ATCC 700720) OX=99287 GN=serS PE=3 SV=1	serS	45.8	48.58	0	164.42	158950000	9.29158e+07	9.4271e+07	8.34281e+07	9.54803e+07	8.91703e+07	8.67849e+07
P17750	Catalase-peroxidase OS=Salmonella typhimurium (strain LT2 / SGSC1412 / ATCC 700720) OX=99287 GN=katG PE=3 SV=3	katG	37.1	79.655	0	159.06	157690000	3.15059e+07	2.81589e+07	3.13491e+07	3.80969e+07	3.19821e+07	3.1584e+07
Q7CQ71	50S ribosomal protein L25 OS=Salmonella typhimurium (strain LT2 / SGSC1412 / ATCC 700720) OX=99287 GN=rplY PE=3 SV=1	rplY	97.9	10.541	0	66.924	157630000	1.8109e+08	1.4951e+08	2.1608e+08	1.4904e+08	1.3627e+08	1.4699e+08
P0A1F6	Uridine phosphorylase OS=Salmonella typhimurium (strain LT2 / SGSC1412 / ATCC 700720) OX=99287 GN=udp PE=1 SV=2	udp	44.3	27.139	0	65.254	155870000	2.11539e+08	1.9412e+08	2.1651e+08	2.3134e+08	2.1041e+08	2.0056e+08
P02910	Histidine-binding periplasmic protein OS=Salmonella typhimurium (strain LT2 / SGSC1412 / ATCC 700720) OX=99287 GN=hisJ PE=1 SV=1	hisJ	49.6	28.379	0	103.64	155660000	1.89259e+08	1.92981e+08	2.20909e+08	2.3146e+08	2.344e+08	2.2517e+08
Q8ZQU2	Succinate dehydrogenase iron-sulfur subunit OS=Salmonella typhimurium (strain LT2 / SGSC1412 / ATCC 700720) OX=99287 GN=sdhB PE=3 SV=2	sdhB	57.1	26.733	0	96.927	155140000	1.8806e+08	2.1167e+08	2.4045e+08	1.96269e+08	2.0324e+08	2.3e+08
Q7CR64	UPF0325 protein YaeH OS=Salmonella typhimurium (strain LT2 / SGSC1412 / ATCC 700720) OX=99287 GN=yaeH PE=3 SV=1	yaeH	58.6	15.094	0	65.33	150660000	1.75781e+08	1.7069e+08	1.92829e+08	1.1562e+08	1.6882e+08	1.3364e+08
Q7CQV7	Putative periplasmic protein OS=Salmonella typhimurium (strain LT2 / SGSC1412 / ATCC 700720) OX=99287 GN=ybiS PE=4 SV=1	ybiS	67	33.292	0	181.62	148060000	1.9402e+08	1.9844e+08	1.6134e+08	2.57171e+08	2.66371e+08	1.7705e+08
Q7CP68	Hyperosmotically inducible periplasmic protein OS=Salmonella typhimurium (strain LT2 / SGSC1412 / ATCC 700720) OX=99287 GN=osmY PE=4 SV=1	osmY	47.3	21.449	0	149.03	146560000	1.7043e+08	1.7659e+08	2.3918e+08	8.25171e+07	1.4911e+08	1.2842e+08
Q7CPE5	ATP synthase subunit delta OS=Salmonella typhimurium (strain LT2 / SGSC1412 / ATCC 700720) OX=99287 GN=atpH PE=3 SV=1	atpH	47.5	19.412	0	69.148	144770000	1.3469e+08	1.7409e+08	1.9874e+08	1.2429e+08	1.5882e+08	1.6091e+08
Q8ZM06	2,5-diketo-D-gluconic acid reductase A OS=Salmonella typhimurium (strain LT2 / SGSC1412 / ATCC 700720) OX=99287 GN=dkgA PE=3 SV=1	dkgA	55.6	30.995	0	136.39	144110000	1.895e+08	2.172e+08	2.0371e+08	1.97789e+08	1.9753e+08	1.7163e+08
Q8ZLU4	Penicillin-binding protein activator LpoA OS=Salmonella typhimurium (strain LT2 / SGSC1412 / ATCC 700720) OX=99287 GN=yraM PE=3 SV=1	yraM	40.3	72.621	0	140.46	143740000	2.3177e+07	2.51571e+07	2.40589e+07	2.7022e+07	2.55791e+07	2.48531e+07
P06110	Chemotaxis protein CheW OS=Salmonella typhimurium (strain LT2 / SGSC1412 / ATCC 700720) OX=99287 GN=cheW PE=1 SV=1	cheW	35.9	18.049	0	37.089	141850000	1.74509e+08	1.6952e+08	1.86991e+08	1.0208e+08	1.368e+08	1.4121e+08
Q8ZLI4	Alpha-1,4 glucan phosphorylase OS=Salmonella typhimurium (strain LT2 / SGSC1412 / ATCC 700720) OX=99287 GN=malP PE=3 SV=1	malP	35.1	90.185	0	178.34	141160000	2.21581e+07	2.17409e+07	2.1355e+07	2.52999e+07	2.6578e+07	2.5291e+07
Q9ZF60	Glutamate/aspartate import solute-binding protein OS=Salmonella typhimurium (strain LT2 / SGSC1412 / ATCC 700720) OX=99287 GN=gltI PE=3 SV=3	gltI	42.1	33.402	0	229.37	140890000	1.3049e+08	1.5798e+08	1.1834e+08	3.02511e+08	2.9571e+08	1.7639e+08
P26982	Periplasmic serine endoprotease DegP OS=Salmonella typhimurium (strain LT2 / SGSC1412 / ATCC 700720) OX=99287 GN=degP PE=3 SV=1	degP	39.4	49.315	0	279.3	140880000	7.86727e+07	7.49539e+07	7.1012e+07	9.3004e+07	9.74683e+07	7.26238e+07
Q8ZKY4	Membrane protein insertase YidC OS=Salmonella typhimurium (strain LT2 / SGSC1412 / ATCC 700720) OX=99287 GN=yidC PE=3 SV=1	yidC	47.8	61.633	0	134.85	139840000	9.5057e+07	1.0105e+08	1.0549e+08	1.1688e+08	1.0709e+08	1.1146e+08
Q8ZQX5	Glutamine--tRNA ligase OS=Salmonella typhimurium (strain LT2 / SGSC1412 / ATCC 700720) OX=99287 GN=glnS PE=3 SV=3	glnS	54.2	63.537	0	133.19	139630000	9.82967e+07	9.69334e+07	9.94357e+07	1.0859e+08	1.1705e+08	1.0926e+08
P65692	ATP-dependent 6-phosphofructokinase OS=Salmonella typhimurium (strain LT2 / SGSC1412 / ATCC 700720) OX=99287 GN=pfkA PE=3 SV=1	pfkA	39.1	34.915	0	121.89	139440000	3.56219e+08	3.1969e+08	3.17621e+08	3.21709e+08	2.91639e+08	3.35731e+08
P0A1P6	Glutamine synthetase OS=Salmonella typhimurium (strain LT2 / SGSC1412 / ATCC 700720) OX=99287 GN=glnA PE=1 SV=2	glnA	37.7	51.785	0	89.479	139080000	1.2792e+08	8.51179e+07	1.0199e+08	6.80929e+07	7.36131e+07	6.1856e+07
Q8ZQW9	Phosphoglucomutase OS=Salmonella typhimurium (strain LT2 / SGSC1412 / ATCC 700720) OX=99287 GN=pgm PE=1 SV=1	pgm	41.8	58.089	0	175.91	138480000	6.88122e+07	7.76649e+07	7.4862e+07	1.0179e+08	1.0155e+08	8.8916e+07
P37439	PTS system glucose-specific EIICB component OS=Salmonella typhimurium (strain LT2 / SGSC1412 / ATCC 700720) OX=99287 GN=ptsG PE=1 SV=2	ptsG	30.8	50.497	0	128.58	138430000	4.65891e+07	4.6337e+07	4.9628e+07	4.57019e+07	4.75641e+07	5.1206e+07
P65534	Nucleoside diphosphate kinase OS=Salmonella typhimurium (strain LT2 / SGSC1412 / ATCC 700720) OX=99287 GN=ndk PE=3 SV=2	ndk	59.4	15.521	0	54.046	137830000	1.4776e+08	1.3801e+08	1.5306e+08	1.285e+08	1.53329e+08	1.43481e+08
Q8ZLQ2	Putative periplasmic protein OS=Salmonella typhimurium (strain LT2 / SGSC1412 / ATCC 700720) OX=99287 GN=yhcB PE=4 SV=1	yhcB	59	15.273	0	181.26	135060000	1.4823e+08	1.2801e+08	1.3753e+08	1.8516e+08	1.4912e+08	1.1306e+08
P0A261	Nucleoside-specific channel-forming protein Tsx OS=Salmonella typhimurium (strain LT2 / SGSC1412 / ATCC 700720) OX=99287 GN=tsx PE=3 SV=1	tsx	36.6	32.778	0	145.24	133880000	1.5408e+08	1.9217e+08	2.25091e+08	1.6023e+08	1.6609e+08	1.7256e+08
Q7CPH8	Protein-export protein SecB OS=Salmonella typhimurium (strain LT2 / SGSC1412 / ATCC 700720) OX=99287 GN=secB PE=3 SV=1	secB	25.8	17.245	0	101.81	133580000	1.4121e+08	1.4968e+08	1.5334e+08	1.0706e+08	1.5748e+08	1.3111e+08
P64036	Elongation factor P OS=Salmonella typhimurium (strain LT2 / SGSC1412 / ATCC 700720) OX=99287 GN=efp PE=3 SV=2	efp	33.5	20.623	0	50.358	132980000	1.6464e+08	1.5071e+08	1.7704e+08	1.37939e+08	1.4789e+08	2.15391e+08
Q8ZNW2	Glucose-6-phosphate 1-dehydrogenase OS=Salmonella typhimurium (strain LT2 / SGSC1412 / ATCC 700720) OX=99287 GN=zwf PE=3 SV=1	zwf	45.2	55.921	0	145.35	132460000	9.31511e+07	5.6088e+07	5.48771e+07	8.55017e+07	9.20663e+07	8.39589e+07
P67179	Probable transcriptional regulatory protein YebC OS=Salmonella typhimurium (strain LT2 / SGSC1412 / ATCC 700720) OX=99287 GN=yebC PE=3 SV=1	yebC	33.7	26.418	0	68.837	130970000	1.526e+08	1.7199e+08	1.7128e+08	2.77609e+08	3.4625e+08	1.7799e+08
P43669	Tail-specific protease OS=Salmonella typhimurium (strain LT2 / SGSC1412 / ATCC 700720) OX=99287 GN=prc PE=3 SV=2	prc	37.4	76.778	0	150.94	130430000	2.58589e+07	2.2183e+07	2.13811e+07	2.19411e+07	2.1005e+07	2.1662e+07
P0A195	UvrABC system protein A OS=Salmonella typhimurium (strain LT2 / SGSC1412 / ATCC 700720) OX=99287 GN=uvrA PE=3 SV=1	uvrA	26.2	103.93	0	161.37	128780000	2.2631e+07	2.18639e+07	2.2816e+07	1.8904e+07	2.19761e+07	2.1649e+07
Q8XFG8	Peptidyl-prolyl cis-trans isomerase OS=Salmonella typhimurium (strain LT2 / SGSC1412 / ATCC 700720) OX=99287 GN=ppiB PE=3 SV=1	ppiB	56.1	18.14	0	69.315	128770000	1.3031e+08	1.4202e+08	1.5643e+08	9.6608e+07	1.228e+08	1.2341e+08
Q8ZJZ3	Putative NAD-dependent aldehyde dehydrogenase OS=Salmonella typhimurium (strain LT2 / SGSC1412 / ATCC 700720) OX=99287 GN=STM4519 PE=3 SV=1	STM4519	64.3	50.037	0	145.91	128570000	7.14049e+07	8.066e+07	7.05171e+07	7.60229e+07	7.20298e+07	6.44689e+07
Q7CQW9	Tol protein required for outer membrane integrity OS=Salmonella typhimurium (strain LT2 / SGSC1412 / ATCC 700720) OX=99287 GN=pal PE=3 SV=1	pal	48.9	18.865	0	115.48	128420000	1.3175e+08	1.5278e+08	1.6847e+08	1.0483e+08	1.3288e+08	1.3241e+08
Q8ZL56	2,3-bisphosphoglycerate-independent phosphoglycerate mutase OS=Salmonella typhimurium (strain LT2 / SGSC1412 / ATCC 700720) OX=99287 GN=gpmI PE=3 SV=1	gpmI	31.7	56.254	0	201.8	128260000	1.365e+08	9.70948e+07	1.2176e+08	5.57431e+07	5.99211e+07	5.14868e+07
P60817	UPF0304 protein YfbU OS=Salmonella typhimurium (strain LT2 / SGSC1412 / ATCC 700720) OX=99287 GN=yfbU PE=3 SV=1	yfbU	61.6	19.524	0	60.045	127850000	1.2911e+08	1.4815e+08	1.7844e+08	9.80388e+07	1.3872e+08	1.2607e+08
Q8ZMW7	Chorismate mutase P OS=Salmonella typhimurium (strain LT2 / SGSC1412 / ATCC 700720) OX=99287 GN=pheA PE=4 SV=1	pheA	15.8	42.823	0	17.795	125900000	2.98251e+08	2.55819e+08	3.2092e+08	2.43269e+08	3.0268e+08	2.58981e+08
P0A2D1	Oxidoreductase UcpA OS=Salmonella typhimurium (strain LT2 / SGSC1412 / ATCC 700720) OX=99287 GN=ucpA PE=3 SV=1	ucpA	27.8	27.869	0	149.88	124910000	1.6094e+08	1.65061e+08	1.4439e+08	2.3525e+08	2.1554e+08	1.4315e+08
Q8ZRD7	Protein translocase subunit SecD OS=Salmonella typhimurium (strain LT2 / SGSC1412 / ATCC 700720) OX=99287 GN=secD PE=3 SV=1	secD	34.3	66.586	0	212.11	122730000	1.0082e+08	7.53023e+07	8.06192e+07	6.11589e+07	6.182e+07	4.95379e+07
Q8ZKX1	Glutamine--fructose-6-phosphate aminotransferase [isomerizing] OS=Salmonella typhimurium (strain LT2 / SGSC1412 / ATCC 700720) OX=99287 GN=glmS PE=3 SV=3	glmS	48.9	66.877	0	259.24	122250000	7.76552e+07	8.3867e+07	8.93658e+07	8.98559e+07	9.12803e+07	9.64789e+07
Q8ZRC0	ATP-dependent Clp protease ATP-binding subunit ClpX OS=Salmonella typhimurium (strain LT2 / SGSC1412 / ATCC 700720) OX=99287 GN=clpX PE=3 SV=1	clpX	54.1	46.175	0	130.79	121640000	8.57403e+07	8.71508e+07	8.8555e+07	8.35797e+07	5.9298e+07	8.0125e+07
Q8ZL72	Aldehyde dehydrogenase B OS=Salmonella typhimurium (strain LT2 / SGSC1412 / ATCC 700720) OX=99287 GN=aldB PE=3 SV=1	aldB	40.2	56.326	0	131.25	117830000	8.41809e+07	5.1928e+07	4.9584e+07	7.96008e+07	7.35693e+07	7.02152e+07
Q8ZPZ6	Adenylosuccinate lyase OS=Salmonella typhimurium (strain LT2 / SGSC1412 / ATCC 700720) OX=99287 GN=purB PE=1 SV=1	purB	54.6	51.546	0	158.76	117050000	6.2447e+07	6.06511e+07	5.93621e+07	7.28023e+07	7.15228e+07	6.20071e+07
H9L460	Catalase OS=Salmonella typhimurium (strain LT2 / SGSC1412 / ATCC 700720) OX=99287 GN=katE PE=3 SV=1	katE	26.7	83.625	0	145.49	116370000	2.49821e+07	2.0267e+07	2.32941e+07	1.71189e+07	1.7704e+07	1.76621e+07
P0A1W4	Elongation factor 4 OS=Salmonella typhimurium (strain LT2 / SGSC1412 / ATCC 700720) OX=99287 GN=lepA PE=3 SV=1	lepA	28	66.538	0	112.14	116200000	2.1212e+07	2.1502e+07	2.1287e+07	2.58679e+07	2.4798e+07	2.2047e+07
Q7CPJ3	Putative inner membrane lipoprotein OS=Salmonella typhimurium (strain LT2 / SGSC1412 / ATCC 700720) OX=99287 GN=STM3580 PE=4 SV=1	STM3580	66.5	19.687	0	167.55	115480000	1.1672e+08	1.1769e+08	1.5223e+08	1.0397e+08	1.1754e+08	1.2293e+08
P0A2K5	Ubiquinone/menaquinone biosynthesis C-methyltransferase UbiE OS=Salmonella typhimurium (strain LT2 / SGSC1412 / ATCC 700720) OX=99287 GN=ubiE PE=3 SV=1	ubiE	43	28.136	0	68.66	115060000	1.5224e+08	1.7637e+08	1.7471e+08	1.3581e+08	1.4969e+08	1.5201e+08
Q7CQ23	Thioredoxin dependent thiol peroxidase OS=Salmonella typhimurium (strain LT2 / SGSC1412 / ATCC 700720) OX=99287 GN=bcp PE=4 SV=1	bcp	51.9	17.609	0	105.95	114900000	1.2584e+08	1.4416e+08	1.2677e+08	1.1615e+08	1.2937e+08	1.0344e+08
Q8ZLR6	Glyoxalase OS=Salmonella typhimurium (strain LT2 / SGSC1412 / ATCC 700720) OX=99287 GN=yhbL PE=1 SV=1	yhbL	35.5	22.903	0	29.389	114600000	1.5827e+08	1.8529e+08	1.66769e+08	1.5124e+08	1.4655e+08	1.4821e+08
Q8ZRS0	Carbonic anhydrase OS=Salmonella typhimurium (strain LT2 / SGSC1412 / ATCC 700720) OX=99287 GN=yadF PE=1 SV=1	yadF	51.8	24.821	0	51.222	114170000	1.8172e+08	1.3409e+08	1.5243e+08	1.0134e+08	1.2086e+08	1.8135e+08
P0A2K3	Glutamate--tRNA ligase OS=Salmonella typhimurium (strain LT2 / SGSC1412 / ATCC 700720) OX=99287 GN=gltX PE=3 SV=1	gltX	45.6	53.633	0	159.68	112210000	6.2125e+07	6.65982e+07	5.77941e+07	6.3517e+07	6.40951e+07	6.1493e+07
H9L419	Putative periplasmic binding transport protein OS=Salmonella typhimurium (strain LT2 / SGSC1412 / ATCC 700720) OX=99287 GN=fliY PE=3 SV=1	fliY	56.8	28.805	0	123.74	111360000	1.4855e+08	1.693e+08	1.7015e+08	1.3531e+08	1.2481e+08	1.594e+08
Q8ZPM7	Glutathionine S-transferase OS=Salmonella typhimurium (strain LT2 / SGSC1412 / ATCC 700720) OX=99287 GN=gst PE=4 SV=1	gst	60.2	22.443	0	104.57	110840000	1.44359e+08	1.3602e+08	1.6496e+08	6.80622e+07	1.2107e+08	1.5387e+08
Q02755	Methyl-accepting chemotaxis citrate transducer OS=Salmonella typhimurium (strain LT2 / SGSC1412 / ATCC 700720) OX=99287 GN=tcp PE=3 SV=1	tcp	47.3	58.949	0	305.16	109980000	8.14669e+07	8.92618e+07	8.61699e+07	7.80941e+07	7.90948e+07	7.71349e+07
P63411	Acetate kinase OS=Salmonella typhimurium (strain LT2 / SGSC1412 / ATCC 700720) OX=99287 GN=ackA PE=1 SV=1	ackA	39	43.257	0	136.34	109580000	1.2424e+08	1.033e+08	1.179e+08	1.5156e+08	1.9016e+08	1.2678e+08
P19576	Maltose-binding periplasmic protein OS=Salmonella typhimurium (strain LT2 / SGSC1412 / ATCC 700720) OX=99287 GN=malE PE=1 SV=2	malE	44.9	43.18	0	239.42	108920000	2.1383e+08	2.2237e+08	2.2409e+08	2.93601e+08	2.92169e+08	2.779e+08
P26219	CDP-diacylglycerol pyrophosphatase OS=Salmonella typhimurium (strain LT2 / SGSC1412 / ATCC 700720) OX=99287 GN=cdh PE=3 SV=2	cdh	41.8	28.367	0	66.589	108900000	1.1816e+08	1.332e+08	1.5594e+08	1.5026e+08	1.7792e+08	1.5198e+08
Q7CQ41	Acetyl-coenzyme A carboxylase carboxyl transferase subunit beta OS=Salmonella typhimurium (strain LT2 / SGSC1412 / ATCC 700720) OX=99287 GN=accD PE=3 SV=1	accD	55.6	33.215	0	127.7	107330000	1.8928e+08	1.8509e+08	1.6837e+08	2.15909e+08	2.63041e+08	1.76941e+08
Q7CQW2	Glutamine high-affinity transporter OS=Salmonella typhimurium (strain LT2 / SGSC1412 / ATCC 700720) OX=99287 GN=glnQ PE=4 SV=1	glnQ	57.5	26.702	0	98.467	107200000	1.61019e+08	1.565e+08	1.5153e+08	1.4642e+08	1.1985e+08	1.4947e+08
P0A7P2	50S ribosomal protein L33 OS=Salmonella typhimurium (strain LT2 / SGSC1412 / ATCC 700720) OX=99287 GN=rpmG PE=3 SV=2	rpmG	85.5	6.3715	0	38.566	105600000	9.86127e+07	9.59427e+07	8.94061e+07	1.8395e+08	9.97028e+07	1.0554e+08
Q8ZPL1	Putative periplasmic protein OS=Salmonella typhimurium (strain LT2 / SGSC1412 / ATCC 700720) OX=99287 GN=ydgH PE=1 SV=1	ydgH	60.2	33.915	0	103.98	105290000	2.68949e+08	2.44239e+08	2.44449e+08	2.2906e+08	2.13641e+08	2.46759e+08
P58661	Aspartate aminotransferase OS=Salmonella typhimurium (strain LT2 / SGSC1412 / ATCC 700720) OX=99287 GN=aspC PE=3 SV=1	aspC	46	43.521	0	124.02	103360000	1.0186e+08	1.2318e+08	1.1674e+08	2.1277e+08	2.01689e+08	1.9381e+08
P0CL51	Arginine--tRNA ligase OS=Salmonella typhimurium (strain LT2 / SGSC1412 / ATCC 700720) OX=99287 GN=argS PE=3 SV=1	argS	55.5	64.275	0	262.35	102430000	6.2891e+07	6.83828e+07	7.78649e+07	8.37479e+07	8.1512e+07	8.40113e+07
P37427	Ribonucleoside-diphosphate reductase 1 subunit beta OS=Salmonella typhimurium (strain LT2 / SGSC1412 / ATCC 700720) OX=99287 GN=nrdB PE=3 SV=3	nrdB	37.8	43.552	0	142.35	101270000	6.67012e+07	7.4821e+07	6.01099e+07	6.65179e+07	6.21629e+07	5.60379e+07
Q8ZQJ0	Putative lipoprotein OS=Salmonella typhimurium (strain LT2 / SGSC1412 / ATCC 700720) OX=99287 GN=ybjP PE=4 SV=1	ybjP	33.9	18.81	0	32.101	100980000	9.92793e+07	1.0455e+08	1.3009e+08	1.2674e+08	9.5179e+07	1.1433e+08
P0A2F6	Single-stranded DNA-binding protein 1 OS=Salmonella typhimurium (strain LT2 / SGSC1412 / ATCC 700720) OX=99287 GN=ssb PE=3 SV=2	ssb	42	19.074	0	91.65	100560000	1.0504e+08	1.1554e+08	1.1422e+08	9.82422e+07	1.1234e+08	9.87207e+07
P65977	Protein RecA OS=Salmonella typhimurium (strain LT2 / SGSC1412 / ATCC 700720) OX=99287 GN=recA PE=1 SV=2	recA	49.6	37.944	0	126.3	100350000	1.0631e+08	1.2689e+08	1.1937e+08	1.8449e+08	1.94361e+08	1.5056e+08
Q8ZK10	Putative cytoplasmic protein OS=Salmonella typhimurium (strain LT2 / SGSC1412 / ATCC 700720) OX=99287 GN=STM4497 PE=4 SV=1	STM4497	10.5	22.97	0.0023296	2.4028	99773000	8.41873e+07	1.5232e+07	6.02538e+06	3.7569e+06	6.30651e+06	3.6512e+06
Q7CPQ0	Preprotein translocase IISP family protein OS=Salmonella typhimurium (strain LT2 / SGSC1412 / ATCC 700720) OX=99287 GN=secG PE=4 SV=1	secG	30	11.393	0	74.713	99448000	1.0651e+08	9.87317e+07	9.3004e+07	1.1813e+08	1.3806e+08	9.9058e+07
P65748	Inorganic pyrophosphatase OS=Salmonella typhimurium (strain LT2 / SGSC1412 / ATCC 700720) OX=99287 GN=ppa PE=3 SV=2	ppa	29	19.676	0	44.623	99079000	1.2098e+08	1.09e+08	1.1179e+08	7.51641e+07	1.0132e+08	1.0279e+08
Q8ZNH6	Periplasmic nitrate reductase OS=Salmonella typhimurium (strain LT2 / SGSC1412 / ATCC 700720) OX=99287 GN=napA PE=3 SV=1	napA	30.2	92.873	0	127.53	98492000	1.1874e+07	1.2044e+07	1.2335e+07	2.07051e+07	2.2875e+07	1.9642e+07
Q8ZQZ7	LPS-assembly lipoprotein LptE OS=Salmonella typhimurium (strain LT2 / SGSC1412 / ATCC 700720) OX=99287 GN=lptE PE=1 SV=1	lptE	53.6	21.457	0	110.5	98012000	9.24506e+07	1.0068e+08	1.1836e+08	9.92559e+07	1.1258e+08	1.1947e+08
Q8ZNG4	Anaerobic glycerol-3-phosphate dehydrogenase subunit B OS=Salmonella typhimurium (strain LT2 / SGSC1412 / ATCC 700720) OX=99287 GN=glpB PE=3 SV=1	glpB	35.1	45.671	0	138.2	97856000	1.0403e+08	9.57773e+07	8.16008e+07	1.44429e+08	1.7313e+08	1.2273e+08
P66191	50S ribosomal protein L31 OS=Salmonella typhimurium (strain LT2 / SGSC1412 / ATCC 700720) OX=99287 GN=rpmE PE=3 SV=1	rpmE	32.9	7.7188	0	7.5756	96738000	1.1877e+08	5.47809e+07	6.25922e+07	2.162e+08	1.0699e+08	1.2224e+08
P26973	DNA topoisomerase 4 subunit A OS=Salmonella typhimurium (strain LT2 / SGSC1412 / ATCC 700720) OX=99287 GN=parC PE=1 SV=2	parC	35	84.037	0	87.238	95038000	1.6923e+07	1.5006e+07	1.6783e+07	1.64669e+07	1.57129e+07	1.5468e+07
Q8ZND4	Putative transketolase OS=Salmonella typhimurium (strain LT2 / SGSC1412 / ATCC 700720) OX=99287 GN=STM2341 PE=4 SV=1	STM2341	62.7	30.396	0	109.22	94469000	9.27993e+07	1.0876e+08	1.3374e+08	1.3408e+08	1.4236e+08	1.2435e+08
P0A2A7	50S ribosomal protein L30 OS=Salmonella typhimurium (strain LT2 / SGSC1412 / ATCC 700720) OX=99287 GN=rpmD PE=3 SV=2	rpmD	94.9	6.5137	0	27.703	93491000	9.83881e+07	5.44791e+07	8.95469e+07	2.1046e+08	9.57501e+07	8.53762e+07
P32200	Acyl-[acyl-carrier-protein]--UDP-N-acetylglucosamine O-acyltransferase OS=Salmonella typhimurium (strain LT2 / SGSC1412 / ATCC 700720) OX=99287 GN=lpxA PE=3 SV=1	lpxA	36.3	28.089	0	29.55	93471000	1.0059e+08	1.3691e+08	1.4908e+08	1.2175e+08	1.3548e+08	1.2887e+08
Q8ZS17	UPF0246 protein YaaA OS=Salmonella typhimurium (strain LT2 / SGSC1412 / ATCC 700720) OX=99287 GN=yaaA PE=3 SV=1	yaaA	37.4	29.764	0	72.176	93379000	1.396e+08	1.654e+08	1.4133e+08	2.7882e+08	2.9034e+08	1.6263e+08
Q8ZLE9	Signal recognition particle receptor FtsY OS=Salmonella typhimurium (strain LT2 / SGSC1412 / ATCC 700720) OX=99287 GN=ftsY PE=3 SV=1	ftsY	30.5	53.73	0	90.923	92738000	1.3502e+07	1.4051e+07	1.7627e+07	1.62891e+07	1.6693e+07	1.6199e+07
O52765	Histidine--tRNA ligase OS=Salmonella typhimurium (strain LT2 / SGSC1412 / ATCC 700720) OX=99287 GN=hisS PE=1 SV=4	hisS	42.2	46.927	0	126.2	92535000	5.44338e+07	5.73071e+07	5.48132e+07	5.99099e+07	5.5476e+07	5.37831e+07
P63923	Phosphopentomutase OS=Salmonella typhimurium (strain LT2 / SGSC1412 / ATCC 700720) OX=99287 GN=deoB PE=3 SV=1	deoB	30.2	44.243	0	71.473	92439000	6.1023e+07	5.74491e+07	5.80471e+07	5.838e+07	6.1031e+07	5.77309e+07
Q8ZN19	Pyridoxine 5-phosphate synthase OS=Salmonella typhimurium (strain LT2 / SGSC1412 / ATCC 700720) OX=99287 GN=pdxJ PE=3 SV=2	pdxJ	42.8	26.343	0	57.921	91905000	1.1173e+08	1.3148e+08	1.2292e+08	1.2971e+08	1.3321e+08	1.1782e+08
Q8ZNU4	Ferritin OS=Salmonella typhimurium (strain LT2 / SGSC1412 / ATCC 700720) OX=99287 GN=ftn PE=3 SV=1	ftn	51.5	19.279	0	96.118	91571000	1.1433e+08	1.2173e+08	1.276e+08	5.61608e+07	7.2577e+07	6.50998e+07
Q8ZJV8	Deoxyribose-phosphate aldolase OS=Salmonella typhimurium (strain LT2 / SGSC1412 / ATCC 700720) OX=99287 GN=deoC PE=1 SV=2	deoC	53.7	27.684	0	131.22	90811000	1.1267e+08	1.3159e+08	1.3596e+08	1.1528e+08	1.2644e+08	1.2235e+08
P67557	Glucans biosynthesis protein G OS=Salmonella typhimurium (strain LT2 / SGSC1412 / ATCC 700720) OX=99287 GN=mdoG PE=3 SV=1	mdoG	51.9	57.844	0	172.23	89948000	6.1178e+07	6.85879e+07	7.18129e+07	7.4262e+07	5.52201e+07	6.10899e+07
P37600	Thiosulfate reductase molybdopterin-containing subunit PhsA OS=Salmonella typhimurium (strain LT2 / SGSC1412 / ATCC 700720) OX=99287 GN=phsA PE=1 SV=2	phsA	31.7	82.799	0	133.02	88699000	1.7016e+07	1.665e+07	1.7421e+07	1.4191e+07	1.3922e+07	1.4101e+07
Q8ZPL0	NAD(P) transhydrogenase subunit alpha OS=Salmonella typhimurium (strain LT2 / SGSC1412 / ATCC 700720) OX=99287 GN=pntA PE=3 SV=1	pntA	34.4	54.265	0	91.248	88151000	3.39861e+07	4.3637e+07	3.87311e+07	4.4401e+07	4.02909e+07	4.27989e+07
Q56019	Cell invasion protein SipB OS=Salmonella typhimurium (strain LT2 / SGSC1412 / ATCC 700720) OX=99287 GN=sipB PE=1 SV=1	sipB	47.6	62.45	0	278.44	87535000	4.94861e+07	5.93728e+07	5.41189e+07	6.01691e+07	5.94e+07	5.6373e+07
P0A1Y0	DNA mismatch repair protein MutS OS=Salmonella typhimurium (strain LT2 / SGSC1412 / ATCC 700720) OX=99287 GN=mutS PE=1 SV=1	mutS	28.2	95.406	0	60.835	87172000	1.3998e+07	1.5726e+07	1.3056e+07	1.3572e+07	1.5474e+07	1.5545e+07
P0A9X6	Rod shape-determining protein MreB OS=Salmonella typhimurium (strain LT2 / SGSC1412 / ATCC 700720) OX=99287 GN=mreB PE=3 SV=1	mreB	49.9	36.952	0	112.24	87108000	2.0844e+08	2.1804e+08	2.1303e+08	2.09679e+08	1.7458e+08	2.1937e+08
P67093	Universal stress protein G OS=Salmonella typhimurium (strain LT2 / SGSC1412 / ATCC 700720) OX=99287 GN=uspG PE=3 SV=1	uspG	69.7	15.901	0	66.716	86688000	8.54241e+07	9.96799e+07	1.0543e+08	7.6884e+07	8.66112e+07	9.71452e+07
Q7CPP3	Putative ABC superfamily transport protein OS=Salmonella typhimurium (strain LT2 / SGSC1412 / ATCC 700720) OX=99287 GN=yrbC PE=4 SV=1	yrbC	80.6	24.004	0	72.187	86548000	1.3549e+08	1.14e+08	1.217e+08	8.90511e+07	8.88618e+07	1.5274e+08
Q8ZN45	Sulfurtransferase OS=Salmonella typhimurium (strain LT2 / SGSC1412 / ATCC 700720) OX=99287 GN=sseA PE=4 SV=1	sseA	50.7	30.831	0	60.145	85379000	9.0773e+07	1.2616e+08	1.2352e+08	1.2559e+08	1.225e+08	1.179e+08
Q8ZLG7	Alpha-1,4 glucan phosphorylase OS=Salmonella typhimurium (strain LT2 / SGSC1412 / ATCC 700720) OX=99287 GN=glgP PE=3 SV=1	glgP	19.8	93.342	0	76.833	85052000	1.54161e+07	1.5182e+07	1.3133e+07	1.52199e+07	1.4573e+07	1.3889e+07
Q8ZKE2	Fumarate hydratase class I OS=Salmonella typhimurium (strain LT2 / SGSC1412 / ATCC 700720) OX=99287 GN=fumB PE=3 SV=1	fumB	36.1	60.048	0	182.32	84566000	9.05939e+07	8.44187e+07	9.01891e+07	4.25599e+07	3.1852e+07	3.5851e+07
P67605	UPF0265 protein YeeX OS=Salmonella typhimurium (strain LT2 / SGSC1412 / ATCC 700720) OX=99287 GN=yeeX PE=3 SV=1	yeeX	62.2	13.073	0	37.033	84106000	1.0124e+08	7.41431e+07	6.3521e+07	1.0405e+08	7.71531e+07	7.1503e+07
Q7CQ32	Lipoprotein OS=Salmonella typhimurium (strain LT2 / SGSC1412 / ATCC 700720) OX=99287 GN=vacJ PE=4 SV=1	vacJ	53.8	28.185	0	65.418	84018000	1.1473e+08	1.0821e+08	1.0809e+08	1.121e+08	1.0845e+08	1.2646e+08
P67912	ADP-L-glycero-D-manno-heptose-6-epimerase OS=Salmonella typhimurium (strain LT2 / SGSC1412 / ATCC 700720) OX=99287 GN=hldD PE=3 SV=1	hldD	64.2	34.849	0	194.48	83852000	2.0961e+08	1.8909e+08	2.0394e+08	2.05549e+08	1.8349e+08	1.9805e+08
Q8ZML9	Putative LysM domain protein OS=Salmonella typhimurium (strain LT2 / SGSC1412 / ATCC 700720) OX=99287 GN=ygaU PE=4 SV=1	ygaU	96	16.121	0	118.97	83532000	9.93199e+07	1.1588e+08	1.1583e+08	5.4262e+07	8.2251e+07	6.64502e+07
Q7CPT7	Periplasmic L-asparaginase II OS=Salmonella typhimurium (strain LT2 / SGSC1412 / ATCC 700720) OX=99287 GN=ansB PE=3 SV=1	ansB	52	36.926	0	208.72	83432000	1.74081e+08	1.9067e+08	2.0826e+08	1.9383e+08	1.7847e+08	2.1577e+08
Q8ZPE8	NAD-dependent malic enzyme OS=Salmonella typhimurium (strain LT2 / SGSC1412 / ATCC 700720) OX=99287 GN=maeA PE=3 SV=1	maeA	47.3	62.895	0	189	82349000	5.76038e+07	5.69191e+07	6.00341e+07	6.3077e+07	6.62451e+07	6.12081e+07
P63601	Shikimate kinase 1 OS=Salmonella typhimurium (strain LT2 / SGSC1412 / ATCC 700720) OX=99287 GN=aroK PE=3 SV=2	aroK	60.1	19.47	0	88.944	82125000	7.026e+07	8.81239e+07	8.79658e+07	9.15109e+07	9.24397e+07	9.18407e+07
P0A2C3	Ribonuclease PH OS=Salmonella typhimurium (strain LT2 / SGSC1412 / ATCC 700720) OX=99287 GN=rph PE=3 SV=1	rph	30.3	25.269	0	32.245	81902000	9.86489e+07	1.1157e+08	8.17061e+07	1.7865e+08	1.4969e+08	8.23428e+07
Q8ZKA5	GTPase HflX OS=Salmonella typhimurium (strain LT2 / SGSC1412 / ATCC 700720) OX=99287 GN=hflX PE=3 SV=1	hflX	30.5	48.262	0	27.797	81252000	1.8296e+08	1.6701e+08	1.4979e+08	1.882e+08	1.7637e+08	1.4639e+08
Q8ZNW3	6-phosphogluconate dehydratase OS=Salmonella typhimurium (strain LT2 / SGSC1412 / ATCC 700720) OX=99287 GN=edd PE=3 SV=1	edd	46.8	64.638	0	129.12	81185000	6.15029e+07	6.15621e+07	6.48121e+07	5.81038e+07	6.0575e+07	5.66142e+07
Q8ZN40	Cysteine desulfurase IscS OS=Salmonella typhimurium (strain LT2 / SGSC1412 / ATCC 700720) OX=99287 GN=iscS PE=3 SV=1	iscS	39.1	45.092	0	156.67	80972000	8.30899e+07	6.45431e+07	6.64101e+07	1.2458e+08	1.548e+08	1.1179e+08
Q7CPD4	Xaa-Pro dipeptidase OS=Salmonella typhimurium (strain LT2 / SGSC1412 / ATCC 700720) OX=99287 GN=pepQ PE=3 SV=1	pepQ	30.9	50.17	0	68.264	80516000	3.73641e+07	4.3621e+07	4.32219e+07	5.00179e+07	5.0643e+07	4.47189e+07
P33901	NADH-quinone oxidoreductase subunit F OS=Salmonella typhimurium (strain LT2 / SGSC1412 / ATCC 700720) OX=99287 GN=nuoF PE=3 SV=2	nuoF	41.1	49.245	0	172.43	80428000	4.40281e+07	4.66929e+07	3.91631e+07	4.98521e+07	4.13571e+07	4.1579e+07
P0A1R0	RNA-binding protein Hfq OS=Salmonella typhimurium (strain LT2 / SGSC1412 / ATCC 700720) OX=99287 GN=hfq PE=1 SV=2	hfq	38.2	11.133	0	23.422	80102000	1.0031e+08	9.55558e+07	7.58807e+07	1.1464e+08	9.3803e+07	6.08751e+07
Q7CQD8	Mannose-specific enzyme IIC OS=Salmonella typhimurium (strain LT2 / SGSC1412 / ATCC 700720) OX=99287 GN=manY PE=4 SV=1	manY	7.1	27.492	0	31.229	79799000	7.25112e+07	8.68908e+07	8.65728e+07	1.0206e+08	9.79302e+07	8.44831e+07
Q8ZM14	Putative methyl-accepting chemotaxis protein OS=Salmonella typhimurium (strain LT2 / SGSC1412 / ATCC 700720) OX=99287 GN=STM3152 PE=4 SV=1	STM3152	56.9	58.897	0	266.45	79693000	9.90498e+07	6.3321e+07	7.1147e+07	3.13211e+07	3.30581e+07	3.5608e+07
Q7CPR9	Bifunctional protein HldE OS=Salmonella typhimurium (strain LT2 / SGSC1412 / ATCC 700720) OX=99287 GN=hldE PE=3 SV=1	hldE	39.8	51.124	0	175.75	79232000	4.31671e+07	4.5712e+07	4.43749e+07	4.98141e+07	5.0908e+07	4.48539e+07
Q8ZQR7	Molybdate transporter OS=Salmonella typhimurium (strain LT2 / SGSC1412 / ATCC 700720) OX=99287 GN=modA PE=4 SV=1	modA	60.7	27.52	0	147.31	79195000	1.3198e+08	1.1502e+08	1.2822e+08	9.38719e+07	8.24508e+07	1.0788e+08
H9L462	Putative catalase OS=Salmonella typhimurium (strain LT2 / SGSC1412 / ATCC 700720) OX=99287 GN=STM1731 PE=4 SV=1	STM1731	53.8	31.846	0	111.65	78174000	1.6015e+08	1.5972e+08	1.4457e+08	7.4448e+07	7.91349e+07	7.85703e+07
P66131	50S ribosomal protein L27 OS=Salmonella typhimurium (strain LT2 / SGSC1412 / ATCC 700720) OX=99287 GN=rpmA PE=3 SV=2	rpmA	69.4	9.1244	0	17.819	77494000	8.34929e+07	7.41498e+07	8.49111e+07	1.0693e+08	8.39001e+07	8.57302e+07
Q9L4T0	S-ribosylhomocysteine lyase OS=Salmonella typhimurium (strain LT2 / SGSC1412 / ATCC 700720) OX=99287 GN=luxS PE=3 SV=3	luxS	48.5	19.308	0	50.204	76928000	8.08038e+07	8.90159e+07	1.0959e+08	6.74128e+07	7.6988e+07	7.3267e+07
Q9L6L5	Fatty acid oxidation complex subunit alpha OS=Salmonella typhimurium (strain LT2 / SGSC1412 / ATCC 700720) OX=99287 GN=fadB PE=3 SV=1	fadB	33.5	79.593	0	60.38	76103000	9.84248e+06	1.0209e+07	1.0179e+07	1.7494e+07	1.3206e+07	1.55001e+07
Q8XG72	Arginine transport system OS=Salmonella typhimurium (strain LT2 / SGSC1412 / ATCC 700720) OX=99287 GN=artI PE=3 SV=1	artI	44.9	26.996	0	158.07	76010000	1.1974e+08	1.0164e+08	1.1845e+08	8.67458e+07	8.36209e+07	1.1871e+08
P0A2S0	Leucine-responsive regulatory protein OS=Salmonella typhimurium (strain LT2 / SGSC1412 / ATCC 700720) OX=99287 GN=lrp PE=3 SV=2	lrp	45.7	18.857	0	42.955	75577000	7.49129e+07	8.32179e+07	9.32332e+07	7.00659e+07	9.20357e+07	8.15279e+07
Q9RCI2	tRNA-2-methylthio-N(6)-dimethylallyladenosine synthase OS=Salmonella typhimurium (strain LT2 / SGSC1412 / ATCC 700720) OX=99287 GN=miaB PE=1 SV=1	miaB	46.4	53.715	0	191.71	74917000	3.55021e+07	3.60009e+07	3.7209e+07	4.9744e+07	5.08509e+07	4.6909e+07
Q8ZLQ6	N-acetylneuraminate lyase OS=Salmonella typhimurium (strain LT2 / SGSC1412 / ATCC 700720) OX=99287 GN=nanA PE=3 SV=1	nanA	32.7	32.455	0	130.31	74814000	1.55629e+08	1.284e+08	1.3417e+08	1.50579e+08	1.5106e+08	1.3283e+08
P27236	Dipeptidyl carboxypeptidase OS=Salmonella typhimurium (strain LT2 / SGSC1412 / ATCC 700720) OX=99287 GN=dcp PE=1 SV=1	dcp	25.1	77.26	0	142.04	74706000	1.4477e+07	1.6426e+07	1.5844e+07	1.8003e+07	1.6973e+07	1.6698e+07
P35672	Protein InvG OS=Salmonella typhimurium (strain LT2 / SGSC1412 / ATCC 700720) OX=99287 GN=invG PE=1 SV=3	invG	55.9	61.765	0	197.77	74602000	5.60309e+07	5.5863e+07	6.05998e+07	5.62301e+07	5.41351e+07	4.91739e+07
P64068	Probable GTP-binding protein EngB OS=Salmonella typhimurium (strain LT2 / SGSC1412 / ATCC 700720) OX=99287 GN=engB PE=3 SV=1	engB	46.7	23.554	0	77.148	74505000	1.1904e+08	1.0619e+08	9.71971e+07	8.26912e+07	8.42101e+07	1.1686e+08
Q8ZP42	Formyltetrahydrofolate deformylase OS=Salmonella typhimurium (strain LT2 / SGSC1412 / ATCC 700720) OX=99287 GN=purU PE=3 SV=1	purU	35	31.829	0	71.726	74264000	8.85071e+07	9.0256e+07	8.74097e+07	1.5261e+08	1.2322e+08	9.22548e+07
Q7CPN9	Putative ABC superfamily transport protein OS=Salmonella typhimurium (strain LT2 / SGSC1412 / ATCC 700720) OX=99287 GN=yhbG PE=4 SV=1	yhbG	22.8	26.796	0	56.768	73985000	1.0656e+08	1.0305e+08	1.1403e+08	8.54839e+07	9.74751e+07	1.0025e+08
Q8ZN72	Outer membrane protein assembly factor BamC OS=Salmonella typhimurium (strain LT2 / SGSC1412 / ATCC 700720) OX=99287 GN=nlpB PE=3 SV=1	nlpB	59.6	36.937	0	142.49	73581000	1.5672e+08	1.5312e+08	1.7186e+08	1.7537e+08	1.734e+08	1.6464e+08
Q8ZQT5	Tol-Pal system protein TolB OS=Salmonella typhimurium (strain LT2 / SGSC1412 / ATCC 700720) OX=99287 GN=tolB PE=3 SV=1	tolB	38.1	46.148	0	145.54	73470000	8.38862e+07	6.72929e+07	6.34581e+07	8.34437e+07	1.1198e+08	6.98933e+07
Q8ZNG6	MFS family, sn-glycerol-3-phosphate transport protein OS=Salmonella typhimurium (strain LT2 / SGSC1412 / ATCC 700720) OX=99287 GN=glpT PE=4 SV=1	glpT	17.7	50.18	0	38.571	72992000	1.3089e+08	1.1436e+08	1.1492e+08	9.58822e+07	9.23949e+07	1.0316e+08
Q8ZLI7	Fe/S biogenesis protein NfuA OS=Salmonella typhimurium (strain LT2 / SGSC1412 / ATCC 700720) OX=99287 GN=nfuA PE=3 SV=1	nfuA	35.6	20.937	0	57.28	72684000	9.73171e+07	1.0648e+08	9.70793e+07	8.98889e+07	9.39572e+07	1.0995e+08
P65889	Phosphoribosylaminoimidazole-succinocarboxamide synthase OS=Salmonella typhimurium (strain LT2 / SGSC1412 / ATCC 700720) OX=99287 GN=purC PE=3 SV=1	purC	35.4	26.908	0	36.663	72617000	9.56227e+07	9.71843e+07	1.0175e+08	8.75467e+07	8.39857e+07	1.0879e+08
Q8ZRU0	Cell division protein FtsZ OS=Salmonella typhimurium (strain LT2 / SGSC1412 / ATCC 700720) OX=99287 GN=ftsZ PE=3 SV=1	ftsZ	44.9	40.323	0	231.12	72128000	1.5863e+08	1.4704e+08	1.9244e+08	1.80419e+08	1.8057e+08	1.7537e+08
P66764	S-adenosylmethionine synthase OS=Salmonella typhimurium (strain LT2 / SGSC1412 / ATCC 700720) OX=99287 GN=metK PE=3 SV=2	metK	48.4	41.952	0	79.379	72079000	6.13708e+07	5.52791e+07	5.58719e+07	4.08111e+07	3.1812e+07	4.8504e+07
P66008	Soluble pyridine nucleotide transhydrogenase OS=Salmonella typhimurium (strain LT2 / SGSC1412 / ATCC 700720) OX=99287 GN=sthA PE=3 SV=2	sthA	54.5	51.608	0	167.86	71569000	3.33499e+07	4.07569e+07	3.91511e+07	4.4479e+07	4.17789e+07	4.40241e+07
Q8ZME2	(P)ppGpp synthetase I OS=Salmonella typhimurium (strain LT2 / SGSC1412 / ATCC 700720) OX=99287 GN=relA PE=3 SV=1	relA	26.3	84.113	0	94.183	71094000	1.1952e+07	1.2036e+07	1.0714e+07	1.2085e+07	1.3001e+07	1.344e+07
Q8ZN71	4-hydroxy-tetrahydrodipicolinate synthase OS=Salmonella typhimurium (strain LT2 / SGSC1412 / ATCC 700720) OX=99287 GN=dapA PE=1 SV=1	dapA	45.2	31.294	0	144.6	70955000	9.73023e+07	9.25821e+07	1.0831e+08	1.2683e+08	1.7633e+08	9.64622e+07
Q7CQR2	UPF0502 protein YceH OS=Salmonella typhimurium (strain LT2 / SGSC1412 / ATCC 700720) OX=99287 GN=yceH PE=3 SV=1	yceH	50.2	24.12	0	42.942	70336000	1.0475e+08	9.76543e+07	1.0148e+08	8.77642e+07	8.7557e+07	1.081e+08
Q8ZLT4	ATP-dependent RNA helicase DeaD OS=Salmonella typhimurium (strain LT2 / SGSC1412 / ATCC 700720) OX=99287 GN=deaD PE=3 SV=1	deaD	49.5	72.613	0	301.27	70054000	5.4749e+07	5.15272e+07	5.69839e+07	5.31221e+07	4.93741e+07	4.9772e+07
P0A1S0	Integration host factor subunit alpha OS=Salmonella typhimurium (strain LT2 / SGSC1412 / ATCC 700720) OX=99287 GN=ihfA PE=3 SV=1	ihfA	63.6	11.368	0	15.752	70034000	8.21969e+07	6.3837e+07	5.72598e+07	1.291e+08	6.6069e+07	7.48962e+07
Q7CPQ6	Putative periplasmic protein OS=Salmonella typhimurium (strain LT2 / SGSC1412 / ATCC 700720) OX=99287 GN=yraP PE=4 SV=1	yraP	50.8	20.097	0	132.74	69638000	6.14032e+07	8.1004e+07	8.38408e+07	6.44099e+07	9.0892e+07	6.73638e+07
Q7CPM1	Biotin carboxyl carrier protein of acetyl-CoA carboxylase OS=Salmonella typhimurium (strain LT2 / SGSC1412 / ATCC 700720) OX=99287 GN=accB PE=4 SV=1	accB	32.1	16.687	0	50.257	69522000	7.69832e+07	6.57068e+07	5.9149e+07	8.1778e+07	8.03408e+07	7.5271e+07
Q7CR26	Ubiquinol oxidase subunit 2 OS=Salmonella typhimurium (strain LT2 / SGSC1412 / ATCC 700720) OX=99287 GN=cyoA PE=3 SV=1	cyoA	28.3	35.292	0	77.723	69495000	8.81911e+07	8.79652e+07	8.61908e+07	1.5019e+08	1.4121e+08	9.18089e+07
P0A1A3	Alanine racemase, biosynthetic OS=Salmonella typhimurium (strain LT2 / SGSC1412 / ATCC 700720) OX=99287 GN=alr PE=1 SV=1	alr	8.1	39.075	0	3.3562	69494000	1.2585e+07	1.1312e+07	1.4089e+07	1.3272e+07	1.2284e+07	1.1327e+07
Q8ZRH1	Putative outer membrane lipoprotein OS=Salmonella typhimurium (strain LT2 / SGSC1412 / ATCC 700720) OX=99287 GN=STM0349 PE=4 SV=1	STM0349	37	12.634	0	91.152	69450000	469521	506352	8.55882e+06	1.8814e+08	1.3822e+08	1.7049e+08
Q8ZM16	Hydrogenase-2, large subunit OS=Salmonella typhimurium (strain LT2 / SGSC1412 / ATCC 700720) OX=99287 GN=hybC PE=3 SV=1	hybC	45.1	62.437	0	184.4	68963000	7.17139e+07	6.55981e+07	6.6493e+07	3.314e+07	2.51079e+07	3.09231e+07
Q8ZN53	Cytoskeleton protein RodZ OS=Salmonella typhimurium (strain LT2 / SGSC1412 / ATCC 700720) OX=99287 GN=rodZ PE=3 SV=1	rodZ	35.9	35.659	0	161.59	68925000	3.2476e+07	3.42649e+07	4.18041e+07	3.905e+07	4.12091e+07	4.30229e+07
P0A7N6	50S ribosomal protein L32 OS=Salmonella typhimurium (strain LT2 / SGSC1412 / ATCC 700720) OX=99287 GN=rpmF PE=3 SV=2	rpmF	71.9	6.4463	0	21.755	68904000	8.01239e+07	6.414e+07	9.34059e+07	8.33402e+07	8.1718e+07	6.28609e+07
P0A7P8	50S ribosomal protein L34 OS=Salmonella typhimurium (strain LT2 / SGSC1412 / ATCC 700720) OX=99287 GN=rpmH PE=3 SV=1	rpmH	37	5.3803	0	4.1626	66781000	6.99922e+07	5.88019e+07	5.2514e+07	1.3743e+08	6.94889e+07	6.48989e+07
Q8ZNG3	sn-glycerol-3-phosphate dehydrogenase (Anaerobic), K-small subunit OS=Salmonella typhimurium (strain LT2 / SGSC1412 / ATCC 700720) OX=99287 GN=glpC PE=4 SV=1	glpC	41.7	44.13	0	84.962	66561000	7.21482e+07	7.42882e+07	7.15238e+07	1.0829e+08	1.1298e+08	9.32597e+07
Q9L6Q4	89% identity with E. coli putative uroporphyrinogen III methylase (HEMX) (SP:P09127) OS=Salmonella typhimurium (strain LT2 / SGSC1412 / ATCC 700720) OX=99287 GN=hemX PE=4 SV=1	hemX	69.7	42.285	0	187.86	66056000	4.64051e+07	4.69451e+07	4.22949e+07	3.4743e+07	2.9984e+07	3.98001e+07
Q8ZMD2	Putative nucleotide binding OS=Salmonella typhimurium (strain LT2 / SGSC1412 / ATCC 700720) OX=99287 GN=ygdH PE=4 SV=1	ygdH	47.6	50.753	0	76.11	65679000	3.35479e+07	3.64231e+07	3.40561e+07	4.1647e+07	3.9669e+07	3.87671e+07
Q56056	Ribonuclease 3 OS=Salmonella typhimurium (strain LT2 / SGSC1412 / ATCC 700720) OX=99287 GN=rnc PE=3 SV=2	rnc	36.7	25.505	0	88.289	65171000	1.0391e+08	9.04508e+07	8.63911e+07	8.63468e+07	7.4821e+07	9.5986e+07
Q7CR40	Preprotein translocase IISP family, membrane subunit OS=Salmonella typhimurium (strain LT2 / SGSC1412 / ATCC 700720) OX=99287 GN=yajC PE=4 SV=1	yajC	33.6	11.844	0	81.634	64059000	9.11298e+07	7.64742e+07	9.50649e+07	3.8693e+07	5.64269e+07	4.77481e+07
P0A2P0	ATP-dependent RNA helicase RhlB OS=Salmonella typhimurium (strain LT2 / SGSC1412 / ATCC 700720) OX=99287 GN=rhlB PE=3 SV=2	rhlB	38.2	47.092	0	96.629	64017000	3.85351e+07	3.66449e+07	3.424e+07	4.09861e+07	3.8458e+07	3.8351e+07
P0A271	ATP-dependent protease subunit HslV OS=Salmonella typhimurium (strain LT2 / SGSC1412 / ATCC 700720) OX=99287 GN=hslV PE=3 SV=2	hslV	27.3	18.985	0	25.014	63999000	6.44649e+07	6.6325e+07	6.66832e+07	4.87119e+07	8.4503e+07	9.27311e+07
Q8ZLT1	Ribosome-binding factor A OS=Salmonella typhimurium (strain LT2 / SGSC1412 / ATCC 700720) OX=99287 GN=rbfA PE=3 SV=1	rbfA	77.4	15.165	0	38.537	63852000	7.7259e+07	7.89431e+07	8.28989e+07	5.72499e+07	6.02488e+07	5.76909e+07
Q8ZR68	Cysteine--tRNA ligase OS=Salmonella typhimurium (strain LT2 / SGSC1412 / ATCC 700720) OX=99287 GN=cysS PE=3 SV=1	cysS	40.6	52.256	0	148.22	63710000	2.59351e+07	2.95221e+07	3.01869e+07	4.10199e+07	4.282e+07	3.6159e+07
Q8ZRU1	D-alanine--D-alanine ligase B OS=Salmonella typhimurium (strain LT2 / SGSC1412 / ATCC 700720) OX=99287 GN=ddlB PE=3 SV=3	ddlB	33.3	32.635	0	81.477	63152000	8.22248e+07	7.87098e+07	6.5793e+07	1.2259e+08	1.236e+08	6.46331e+07
Q7CPZ7	Signal recognition particle protein OS=Salmonella typhimurium (strain LT2 / SGSC1412 / ATCC 700720) OX=99287 GN=ffh PE=3 SV=1	ffh	52.8	49.799	0	153.93	63146000	3.9951e+07	3.9228e+07	4.16182e+07	3.64339e+07	3.72811e+07	3.96831e+07
Q8ZM09	Putative oxidoreductase OS=Salmonella typhimurium (strain LT2 / SGSC1412 / ATCC 700720) OX=99287 GN=yghA PE=1 SV=1	yghA	52	31.438	0	161.7	63066000	1.5932e+08	1.5598e+08	1.5236e+08	1.2604e+08	1.2192e+08	1.3866e+08
Q56121	Peptide chain release factor 3 OS=Salmonella typhimurium (strain LT2 / SGSC1412 / ATCC 700720) OX=99287 GN=prfC PE=3 SV=3	prfC	39.5	59.562	0	168.12	62395000	3.94251e+07	4.1046e+07	4.51768e+07	5.11861e+07	5.03291e+07	4.74689e+07
P0A1G5	RNA polymerase-binding transcription factor DksA OS=Salmonella typhimurium (strain LT2 / SGSC1412 / ATCC 700720) OX=99287 GN=dksA PE=3 SV=1	dksA	47.7	17.516	0	41.381	62266000	5.63741e+07	7.388e+07	7.90707e+07	5.51742e+07	5.9858e+07	5.98588e+07
Q8ZQX1	Flavodoxin 1 OS=Salmonella typhimurium (strain LT2 / SGSC1412 / ATCC 700720) OX=99287 GN=fldA PE=1 SV=3	fldA	47.7	19.637	0	129.81	62218000	6.0731e+07	5.78679e+07	7.74241e+07	8.00318e+07	5.38189e+07	7.974e+07
Q7CP91	Peptidyl-prolyl cis-trans isomerase OS=Salmonella typhimurium (strain LT2 / SGSC1412 / ATCC 700720) OX=99287 GN=fklB PE=3 SV=1	fklB	28.2	23.737	0	34.599	61849000	1.3342e+08	9.19783e+07	8.34333e+07	5.63312e+07	4.5339e+07	8.7443e+07
P0A1D7	ATP-dependent Clp protease proteolytic subunit OS=Salmonella typhimurium (strain LT2 / SGSC1412 / ATCC 700720) OX=99287 GN=clpP PE=3 SV=1	clpP	33.8	23.176	0	79.261	61691000	6.19122e+07	6.96568e+07	7.2967e+07	4.9145e+07	7.28911e+07	7.25992e+07
Q7CQU5	Thioredoxin reductase OS=Salmonella typhimurium (strain LT2 / SGSC1412 / ATCC 700720) OX=99287 GN=trxB PE=3 SV=1	trxB	51.2	34.684	0	137.51	60708000	1.3041e+08	1.3861e+08	1.2761e+08	1.2386e+08	1.2759e+08	1.429e+08
P23905	D-galactose-binding periplasmic protein OS=Salmonella typhimurium (strain LT2 / SGSC1412 / ATCC 700720) OX=99287 GN=mglB PE=1 SV=2	mglB	52.7	35.813	0	211.26	60626000	9.94943e+07	1.0579e+08	1.0875e+08	1.2027e+08	1.3692e+08	1.2172e+08
O85139	3-oxoacyl-[acyl-carrier-protein] synthase 3 OS=Salmonella typhimurium (strain LT2 / SGSC1412 / ATCC 700720) OX=99287 GN=fabH PE=3 SV=1	fabH	48.9	33.523	0	113.58	60522000	6.28439e+07	7.5075e+07	6.3214e+07	1.0521e+08	1.53529e+08	7.42522e+07
Q93IN1	Cyclic di-GMP-binding protein OS=Salmonella typhimurium (strain LT2 / SGSC1412 / ATCC 700720) OX=99287 GN=bcsB PE=3 SV=1	bcsB	32.4	84.298	0	67.919	60278000	1.0246e+07	1.071e+07	1.0722e+07	1.0822e+07	1.0701e+07	9.66669e+06
Q8ZRC1	Putative lipoprotein OS=Salmonella typhimurium (strain LT2 / SGSC1412 / ATCC 700720) OX=99287 GN=yajG PE=4 SV=1	yajG	29	22.81	0	41.143	59679000	6.56891e+07	6.98831e+07	6.56558e+07	4.96799e+07	5.77601e+07	6.21521e+07
Q8ZRA2	Adenine phosphoribosyltransferase OS=Salmonella typhimurium (strain LT2 / SGSC1412 / ATCC 700720) OX=99287 GN=apt PE=3 SV=1	apt	33.9	19.985	0	78.77	59598000	1.0266e+08	7.8268e+07	7.45239e+07	6.8184e+07	6.84051e+07	9.8414e+07
P40813	Type I restriction enzyme StySJI M protein OS=Salmonella typhimurium (strain LT2 / SGSC1412 / ATCC 700720) OX=99287 GN=hsdM PE=3 SV=1	hsdM	57.1	59.311	0	186.87	59407000	3.90571e+07	4.22161e+07	3.89881e+07	5.1554e+07	4.75111e+07	4.71309e+07
Q8ZK29	Probable cytosol aminopeptidase OS=Salmonella typhimurium (strain LT2 / SGSC1412 / ATCC 700720) OX=99287 GN=pepA PE=3 SV=1	pepA	32.8	54.889	0	52.104	59337000	2.7488e+07	3.78041e+07	3.8885e+07	3.67441e+07	3.89389e+07	3.5845e+07
Q7CQP4	Putative oxidoreductase OS=Salmonella typhimurium (strain LT2 / SGSC1412 / ATCC 700720) OX=99287 GN=ydjA PE=4 SV=1	ydjA	39.3	20.128	0	32.213	59217000	5.77369e+07	5.3287e+07	7.90581e+07	6.61882e+07	6.57487e+07	7.22818e+07
Q7CQX3	Cytochrome d terminal oxidase polypeptide subunit II OS=Salmonella typhimurium (strain LT2 / SGSC1412 / ATCC 700720) OX=99287 GN=cydB PE=4 SV=1	cydB	10.3	42.364	0	25.976	59159000	8.88409e+07	6.69662e+07	7.67759e+07	6.94283e+07	6.5367e+07	7.55192e+07
Q7CQE8	Ribosome-binding ATPase YchF OS=Salmonella typhimurium (strain LT2 / SGSC1412 / ATCC 700720) OX=99287 GN=ychF PE=3 SV=1	ychF	38	39.602	0	98.648	58925000	6.307e+07	5.41749e+07	4.97671e+07	8.25469e+07	9.86489e+07	7.24012e+07
Q8ZLG5	1,4-alpha-glucan branching enzyme GlgB OS=Salmonella typhimurium (strain LT2 / SGSC1412 / ATCC 700720) OX=99287 GN=glgB PE=3 SV=1	glgB	12.1	84.274	0	13.546	58881000	1.0765e+07	1.1795e+07	1.0417e+07	1.0932e+07	9.6135e+06	1.0324e+07
Q7CPI4	Putative outer membrane lipoprotein OS=Salmonella typhimurium (strain LT2 / SGSC1412 / ATCC 700720) OX=99287 GN=yiaF PE=4 SV=1	yiaF	35.2	25.756	0	66.569	58522000	9.60732e+07	5.79751e+07	6.6026e+07	6.78742e+07	6.23778e+07	8.04662e+07
P26264	3(2),5-bisphosphate nucleotidase CysQ OS=Salmonella typhimurium (strain LT2 / SGSC1412 / ATCC 700720) OX=99287 GN=cysQ PE=2 SV=2	cysQ	57.7	27.49	0	92.012	58466000	6.98908e+07	8.88341e+07	8.4041e+07	7.49258e+07	8.96537e+07	7.2573e+07
A0A0H3NEJ1	Predicted bacteriophage protein OS=Salmonella typhimurium (strain SL1344) OX=216597 GN=SL1344_2594 PE=4 SV=1	SL1344_2594	55.1	39.937	0	162.02	58277000	6.47802e+07	5.8039e+07	5.59091e+07	4.60839e+07	6.34651e+07	5.3971e+07
P16328	Flagellar hook-associated protein 2 OS=Salmonella typhimurium (strain LT2 / SGSC1412 / ATCC 700720) OX=99287 GN=fliD PE=1 SV=2	fliD	61	49.834	0	298.68	58137000	3.93699e+07	3.4862e+07	3.48839e+07	3.3253e+07	3.25901e+07	3.18789e+07
Q7CQF9	Putative cytoplasmic protein OS=Salmonella typhimurium (strain LT2 / SGSC1412 / ATCC 700720) OX=99287 GN=yciF PE=4 SV=1	yciF	47.9	18.652	0	202.24	57424000	6.4595e+07	7.69608e+07	1.0891e+08	3.04129e+07	4.2422e+07	3.9395e+07
O85140	Malonyl CoA-acyl carrier protein transacylase OS=Salmonella typhimurium (strain LT2 / SGSC1412 / ATCC 700720) OX=99287 GN=fabD PE=1 SV=3	fabD	42.1	32.405	0	141.03	57247000	1.2188e+08	1.3643e+08	1.4409e+08	1.2884e+08	1.2745e+08	1.4235e+08
Q8ZPW2	Putative Ser protein kinase OS=Salmonella typhimurium (strain LT2 / SGSC1412 / ATCC 700720) OX=99287 GN=yeaG PE=4 SV=1	yeaG	41.5	74.418	0	168.61	56430000	3.89389e+07	3.54691e+07	3.3433e+07	3.9588e+07	4.4106e+07	4.11729e+07
Q8ZLJ7	Transpeptidase of penicillin-binding protein 1a OS=Salmonella typhimurium (strain LT2 / SGSC1412 / ATCC 700720) OX=99287 GN=mrcA PE=4 SV=1	mrcA	31.9	94.419	0	93.043	55398000	9.2803e+06	8.50942e+06	8.92988e+06	1.0519e+07	1.092e+07	1.0139e+07
P0A2B5	Ribosome maturation factor RimM OS=Salmonella typhimurium (strain LT2 / SGSC1412 / ATCC 700720) OX=99287 GN=rimM PE=3 SV=1	rimM	48.9	20.468	0	91.846	55283000	8.20733e+07	6.03019e+07	6.00192e+07	3.71889e+07	3.59949e+07	7.19779e+07
Q8ZNK5	Fructose-specific transport protein OS=Salmonella typhimurium (strain LT2 / SGSC1412 / ATCC 700720) OX=99287 GN=fruA PE=4 SV=1	fruA	23.7	57.374	0	43.251	55099000	1.8812e+07	1.6412e+07	1.693e+07	1.668e+07	1.3194e+07	1.581e+07
P0A277	Xanthine phosphoribosyltransferase OS=Salmonella typhimurium (strain LT2 / SGSC1412 / ATCC 700720) OX=99287 GN=gpt PE=3 SV=1	gpt	37.5	16.969	0	9.4973	54834000	5.49608e+07	6.42098e+07	7.30292e+07	4.59649e+07	6.35752e+07	5.2203e+07
Q8ZN82	Transketolase OS=Salmonella typhimurium (strain LT2 / SGSC1412 / ATCC 700720) OX=99287 GN=tktB PE=3 SV=1	tktB	35.1	73.059	0	170.13	54715000	2.90809e+07	2.7004e+07	2.29211e+07	3.03579e+07	3.3691e+07	2.9492e+07
Q7CQK7	Tyrosine--tRNA ligase OS=Salmonella typhimurium (strain LT2 / SGSC1412 / ATCC 700720) OX=99287 GN=tyrS PE=3 SV=1	tyrS	54	47.281	0	176.45	54570000	5.1647e+07	5.02611e+07	4.54441e+07	6.87111e+07	8.69432e+07	5.94218e+07
P26311	Peptidase T OS=Salmonella typhimurium (strain LT2 / SGSC1412 / ATCC 700720) OX=99287 GN=pepT PE=1 SV=1	pepT	45.5	44.849	0	66.629	54319000	4.13189e+07	4.00151e+07	4.28511e+07	3.54659e+07	3.02449e+07	3.4542e+07
Q9L646	Anaerobic ribonucleoside-triphosphate reductase OS=Salmonella typhimurium (strain LT2 / SGSC1412 / ATCC 700720) OX=99287 GN=nrdD PE=3 SV=1	nrdD	21.1	79.958	0	43.012	54309000	1.5158e+07	1.4323e+07	1.5878e+07	1.1496e+07	8.4105e+06	8.44327e+06
Q56078	Periplasmic beta-glucosidase OS=Salmonella typhimurium (strain LT2 / SGSC1412 / ATCC 700720) OX=99287 GN=bglX PE=3 SV=2	bglX	31	83.391	0	72.035	54229000	8.97481e+06	8.99181e+06	8.60522e+06	9.08642e+06	9.55437e+06	9.8629e+06
Q7CP78	2-iminobutanoate/2-iminopropanoate deaminase OS=Salmonella typhimurium (strain LT2 / SGSC1412 / ATCC 700720) OX=99287 GN=ridA PE=1 SV=1	ridA	75	13.575	0	58.656	54085000	5.40799e+07	5.97949e+07	5.5136e+07	5.55999e+07	5.1376e+07	5.92499e+07
P60656	Agmatinase OS=Salmonella typhimurium (strain LT2 / SGSC1412 / ATCC 700720) OX=99287 GN=speB PE=3 SV=1	speB	36.3	33.603	0	64.664	53488000	4.74571e+07	6.22332e+07	5.63968e+07	8.73861e+07	1.3591e+08	6.2057e+07
Q7CQ27	Putative iron-dependent peroxidase OS=Salmonella typhimurium (strain LT2 / SGSC1412 / ATCC 700720) OX=99287 GN=STM2446 PE=4 SV=1	STM2446	48.5	33.048	0	73.239	53033000	5.8984e+07	6.1053e+07	5.80781e+07	1.1221e+08	1.5134e+08	5.40582e+07
P15928	Flagellar M-ring protein OS=Salmonella typhimurium (strain LT2 / SGSC1412 / ATCC 700720) OX=99287 GN=fliF PE=1 SV=2	fliF	35.4	61.229	0	94.794	52905000	3.62759e+07	3.82459e+07	4.1649e+07	4.38159e+07	3.915e+07	3.83191e+07
Q8ZQR3	Putative pectinesterase OS=Salmonella typhimurium (strain LT2 / SGSC1412 / ATCC 700720) OX=99287 GN=ybhC PE=4 SV=1	ybhC	30.4	45.907	0	172.74	52641000	3.74699e+07	3.78881e+07	3.6973e+07	3.40311e+07	2.4581e+07	3.49929e+07
P26478	Maltose operon periplasmic protein OS=Salmonella typhimurium (strain LT2 / SGSC1412 / ATCC 700720) OX=99287 GN=malM PE=3 SV=2	malM	42	31.823	0	44.31	52558000	6.3791e+07	6.07929e+07	7.80773e+07	1.0566e+08	1.65251e+08	8.49223e+07
P14846	Carbamoyl-phosphate synthase large chain OS=Salmonella typhimurium (strain LT2 / SGSC1412 / ATCC 700720) OX=99287 GN=carB PE=3 SV=4	carB	25.3	118.14	0	80.968	52453000	7.2841e+06	7.59869e+06	6.72732e+06	1.2328e+07	7.47939e+06	1.3474e+07
Q8ZP21	Glutamate dehydrogenase OS=Salmonella typhimurium (strain LT2 / SGSC1412 / ATCC 700720) OX=99287 GN=STM1795 PE=3 SV=1	STM1795	44.2	48.037	0	167.99	52439000	4.6015e+07	4.52179e+07	4.25962e+07	9.91397e+07	1.2575e+08	8.34969e+07
P20753	Peptidyl-prolyl cis-trans isomerase A OS=Salmonella typhimurium (strain LT2 / SGSC1412 / ATCC 700720) OX=99287 GN=ppiA PE=3 SV=2	ppiA	66.3	20.332	0	42.452	52377000	5.1905e+07	6.81391e+07	6.15779e+07	4.62949e+07	5.24191e+07	6.22008e+07
P67038	Phenylalanine--tRNA ligase alpha subunit OS=Salmonella typhimurium (strain LT2 / SGSC1412 / ATCC 700720) OX=99287 GN=pheS PE=3 SV=1	pheS	47.1	36.754	0	94.979	52111000	1.3219e+08	1.338e+08	1.2707e+08	1.2508e+08	1.0604e+08	1.2446e+08
P26396	Glucose-1-phosphate cytidylyltransferase OS=Salmonella typhimurium (strain LT2 / SGSC1412 / ATCC 700720) OX=99287 GN=rfbF PE=3 SV=1	rfbF	29.6	29.035	0	45.495	51931000	6.3651e+07	7.68451e+07	6.68762e+07	7.41709e+07	6.6686e+07	5.99531e+07
Q8ZM72	Proline aminopeptidase P II OS=Salmonella typhimurium (strain LT2 / SGSC1412 / ATCC 700720) OX=99287 GN=pepP PE=4 SV=1	pepP	38.6	49.14	0	75.998	51856000	3.2211e+07	3.1466e+07	2.74631e+07	3.0651e+07	3.00921e+07	2.6944e+07
Q7CQ97	3-oxoacyl-[acyl-carrier-protein] synthase I OS=Salmonella typhimurium (strain LT2 / SGSC1412 / ATCC 700720) OX=99287 GN=fbaB PE=4 SV=1	fbaB	47.7	38.088	0	158.93	51643000	1.3654e+08	1.3751e+08	1.396e+08	1.1423e+08	1.1376e+08	1.0803e+08
Q7CPZ3	Outer membrane protein assembly factor BamE OS=Salmonella typhimurium (strain LT2 / SGSC1412 / ATCC 700720) OX=99287 GN=bamE PE=3 SV=1	bamE	17.9	12.345	0	20.945	51014000	5.14369e+07	6.93153e+07	4.77091e+07	5.29119e+07	6.0699e+07	5.16709e+07
P58663	Transcriptional regulatory protein RcsB OS=Salmonella typhimurium (strain LT2 / SGSC1412 / ATCC 700720) OX=99287 GN=rcsB PE=1 SV=1	rcsB	63	23.714	0	41.076	50888000	8.75552e+07	6.16381e+07	6.21818e+07	5.13941e+07	4.7573e+07	7.87447e+07
Q8ZKX0	Bifunctional protein GlmU OS=Salmonella typhimurium (strain LT2 / SGSC1412 / ATCC 700720) OX=99287 GN=glmU PE=3 SV=1	glmU	36.6	49.198	0	59.644	50868000	3.19391e+07	2.99911e+07	3.15991e+07	3.16989e+07	2.9813e+07	3.13089e+07
P0A2H9	Thiol:disulfide interchange protein DsbA OS=Salmonella typhimurium (strain LT2 / SGSC1412 / ATCC 700720) OX=99287 GN=dsbA PE=1 SV=1	dsbA	35.7	22.911	0	54.77	50423000	5.46739e+07	5.04521e+07	7.69469e+07	3.4326e+07	5.19702e+07	5.04689e+07
P0A6R6	DNA-binding protein Fis OS=Salmonella typhimurium (strain LT2 / SGSC1412 / ATCC 700720) OX=99287 GN=fis PE=3 SV=1	fis	49	11.24	0	36.331	50409000	4.92561e+07	5.48349e+07	5.79859e+07	6.23908e+07	5.20011e+07	4.26751e+07
Q8ZLQ1	Periplasmic serine endoprotease DegP-like OS=Salmonella typhimurium (strain LT2 / SGSC1412 / ATCC 700720) OX=99287 GN=degQ PE=3 SV=1	degQ	54.3	47.326	0	167.56	50086000	2.617e+07	2.8618e+07	2.8537e+07	3.1934e+07	3.0774e+07	3.10931e+07
Q9XCI8;REV__P52619	GTPase Der OS=Salmonella typhimurium (strain LT2 / SGSC1412 / ATCC 700720) OX=99287 GN=der PE=1 SV=2	der	38	54.971	0	79.44	50050000	5.11709e+07	4.1351e+07	4.25761e+07	2.6851e+07	2.1497e+07	1.9935e+07
Q7CPU3	Putative Zn-dependent proteases with possible chaperone function OS=Salmonella typhimurium (strain LT2 / SGSC1412 / ATCC 700720) OX=99287 GN=yggG PE=3 SV=1	yggG	38.1	26.708	0	42.843	50009000	1.1328e+08	1.1908e+08	1.1013e+08	1.1414e+08	1.0671e+08	1.0251e+08
Q8ZMX7	ATP-dependent RNA helicase SrmB OS=Salmonella typhimurium (strain LT2 / SGSC1412 / ATCC 700720) OX=99287 GN=srmB PE=3 SV=1	srmB	39.6	50.056	0	92.086	49803000	2.5023e+07	3.03971e+07	2.93141e+07	2.8876e+07	2.70979e+07	2.87259e+07
Q8ZPA9	Methyl-accepting chemotaxis protein III OS=Salmonella typhimurium (strain LT2 / SGSC1412 / ATCC 700720) OX=99287 GN=trg PE=4 SV=2	trg	48.6	58.302	0	323.01	49792000	3.9605e+07	3.98509e+07	4.3825e+07	3.79511e+07	2.91069e+07	2.9323e+07
Q7CQK9	Glutaredoxin OS=Salmonella typhimurium (strain LT2 / SGSC1412 / ATCC 700720) OX=99287 GN=ydhD PE=3 SV=1	ydhD	52.2	12.908	0	62.43	49629000	6.74198e+07	5.27249e+07	5.22302e+07	5.69432e+07	5.45539e+07	3.90549e+07
Q8ZN42	Chaperone protein HscA OS=Salmonella typhimurium (strain LT2 / SGSC1412 / ATCC 700720) OX=99287 GN=hscA PE=3 SV=1	hscA	42.9	65.65	0	257.61	49442000	3.15481e+07	3.2332e+07	3.31099e+07	4.3845e+07	3.9368e+07	3.88721e+07
P40676	Transcriptional regulator SlyA OS=Salmonella typhimurium (strain LT2 / SGSC1412 / ATCC 700720) OX=99287 GN=slyA PE=1 SV=3	slyA	24.3	16.422	0	51.397	49321000	5.75188e+07	6.13921e+07	4.99998e+07	6.45991e+07	4.7093e+07	4.5312e+07
Q8ZKB1	Phosphatidylserine decarboxylase proenzyme OS=Salmonella typhimurium (strain LT2 / SGSC1412 / ATCC 700720) OX=99287 GN=psd PE=3 SV=1	psd	43.5	35.888	0	64.474	49016000	5.57729e+07	6.29372e+07	8.20949e+07	6.51152e+07	7.0222e+07	7.06859e+07
Q8ZPP1	Riboflavin synthase, alpha chain OS=Salmonella typhimurium (strain LT2 / SGSC1412 / ATCC 700720) OX=99287 GN=ribE PE=4 SV=1	ribE	40.4	23.392	0	98.079	48953000	9.05731e+07	6.03082e+07	6.34009e+07	3.7563e+07	5.52691e+07	6.3776e+07
Q7DAP2	Carbonic anhydrase OS=Salmonella typhimurium (strain LT2 / SGSC1412 / ATCC 700720) OX=99287 GN=PSLT046 PE=3 SV=1	PSLT046	39	26.644	0	48.174	48944000	7.14579e+07	6.17519e+07	5.89321e+07	6.7504e+07	6.005e+07	7.14217e+07
Q7CQI9	Alcohol dehydrogenase OS=Salmonella typhimurium (strain LT2 / SGSC1412 / ATCC 700720) OX=99287 GN=adhP PE=3 SV=1	adhP	42.6	35.54	0	99.942	48635000	1.1846e+08	1.1335e+08	1.1971e+08	1.0592e+08	1.1024e+08	1.0148e+08
O33789	ECA polysaccharide chain length modulation protein OS=Salmonella typhimurium (strain LT2 / SGSC1412 / ATCC 700720) OX=99287 GN=wzzE PE=3 SV=2	wzzE	42.2	39.461	0	77.086	48419000	8.39089e+07	8.22259e+07	9.32571e+07	9.40119e+07	8.8998e+07	9.54327e+07
Q7CR61	Outer membrane lipoprotein RcsF OS=Salmonella typhimurium (strain LT2 / SGSC1412 / ATCC 700720) OX=99287 GN=rcsF PE=3 SV=1	rcsF	44	14.189	0	27.052	47389000	5.37831e+07	5.03989e+07	7.18562e+07	3.7806e+07	5.10271e+07	4.46529e+07
Q8ZQT4	Cell division coordinator CpoB OS=Salmonella typhimurium (strain LT2 / SGSC1412 / ATCC 700720) OX=99287 GN=ybgF PE=3 SV=1	ybgF	45.8	28.247	0	104.82	47026000	5.2665e+07	5.64429e+07	6.27569e+07	7.86482e+07	7.3727e+07	6.36532e+07
Q7CQF8	Putative cytoplasmic protein OS=Salmonella typhimurium (strain LT2 / SGSC1412 / ATCC 700720) OX=99287 GN=yciE PE=4 SV=1	yciE	42.9	18.972	0	56.844	46438000	6.95318e+07	6.25488e+07	7.94129e+07	2.14421e+07	2.3015e+07	2.2438e+07
Q7CR39	Protein-export membrane protein SecF OS=Salmonella typhimurium (strain LT2 / SGSC1412 / ATCC 700720) OX=99287 GN=secF PE=3 SV=1	secF	20.1	35.376	0	119.97	46147000	4.53812e+07	4.68729e+07	4.98341e+07	5.74949e+07	4.7572e+07	5.76749e+07
Q8ZQX6	Sugar Specific PTS family, n-acetylglucosamine-specific enzyme IIABC OS=Salmonella typhimurium (strain LT2 / SGSC1412 / ATCC 700720) OX=99287 GN=nagE PE=4 SV=1	nagE	10.8	68.489	0	62.769	46030000	1.3576e+07	1.4385e+07	1.2977e+07	1.2859e+07	1.0709e+07	1.2137e+07
Q8ZRQ8	Poly(A) polymerase I OS=Salmonella typhimurium (strain LT2 / SGSC1412 / ATCC 700720) OX=99287 GN=pcnB PE=3 SV=2	pcnB	48.4	53.921	0	162.71	46023000	2.5522e+07	2.50429e+07	2.2092e+07	2.5358e+07	2.4514e+07	2.5944e+07
Q8ZKS8	Formate dehydrogenase OS=Salmonella typhimurium (strain LT2 / SGSC1412 / ATCC 700720) OX=99287 GN=fdoG PE=3 SV=3	fdoG	24.2	112.52	0	72.184	45960000	8.87429e+06	9.17642e+06	9.39277e+06	8.44918e+06	7.83428e+06	8.5308e+06
P05989	Ketol-acid reductoisomerase (NADP(+)) OS=Salmonella typhimurium (strain LT2 / SGSC1412 / ATCC 700720) OX=99287 GN=ilvC PE=1 SV=4	ilvC	33	53.941	0	70.16	45585000	2.2632e+07	3.01311e+07	2.4535e+07	3.64029e+07	3.2336e+07	3.2715e+07
P26417	Flagellar protein FliL OS=Salmonella typhimurium (strain LT2 / SGSC1412 / ATCC 700720) OX=99287 GN=fliL PE=3 SV=1	fliL	50.3	17.102	0	84.343	45352000	4.81559e+07	5.4914e+07	6.58039e+07	3.15171e+07	4.22761e+07	3.95499e+07
Q8ZQ72	Putative ATPase component of ABC transporter OS=Salmonella typhimurium (strain LT2 / SGSC1412 / ATCC 700720) OX=99287 GN=uup PE=4 SV=1	uup	20.9	72.19	0	45.494	45103000	1.3593e+07	1.116e+07	1.3212e+07	1.1896e+07	1.77909e+07	1.2793e+07
Q8ZR01	Endolytic peptidoglycan transglycosylase RlpA OS=Salmonella typhimurium (strain LT2 / SGSC1412 / ATCC 700720) OX=99287 GN=rlpA PE=3 SV=1	rlpA	31.8	39.108	0	68.647	45017000	3.07291e+07	2.78439e+07	2.7998e+07	2.66391e+07	2.4837e+07	2.906e+07
P26393;Q9L6R2	Glucose-1-phosphate thymidylyltransferase OS=Salmonella typhimurium (strain LT2 / SGSC1412 / ATCC 700720) OX=99287 GN=rmlA PE=1 SV=1	rmlA	53.4	32.453	0	95.34	44988000	5.10179e+07	6.19491e+07	5.14462e+07	7.40979e+07	7.95771e+07	5.4418e+07
P60659	Biosynthetic arginine decarboxylase OS=Salmonella typhimurium (strain LT2 / SGSC1412 / ATCC 700720) OX=99287 GN=speA PE=3 SV=1	speA	22.6	73.832	0	163.07	44758000	8.6789e+06	8.67631e+06	1.1685e+07	1.0415e+07	1.0726e+07	9.65437e+06
Q8ZPM8	Pyridoxal kinase PdxY OS=Salmonella typhimurium (strain LT2 / SGSC1412 / ATCC 700720) OX=99287 GN=pdxY PE=3 SV=1	pdxY	26.9	31.112	0	100.29	44585000	5.50199e+07	6.73241e+07	7.22808e+07	6.58098e+07	5.9586e+07	5.3222e+07
Q8ZKR6	Response reguator in two-component regulatory system with CpxA OS=Salmonella typhimurium (strain LT2 / SGSC1412 / ATCC 700720) OX=99287 GN=cpxR PE=4 SV=1	cpxR	55.6	26.274	0	37.349	44572000	5.4855e+07	6.37618e+07	6.56731e+07	5.84168e+07	6.0678e+07	6.7202e+07
Q7CQY1	Negative modulator of initiation of replication OS=Salmonella typhimurium (strain LT2 / SGSC1412 / ATCC 700720) OX=99287 GN=seqA PE=3 SV=1	seqA	47.2	20.149	0	63.265	44341000	4.0249e+07	4.88329e+07	7.17681e+07	2.6447e+07	6.08431e+07	5.5139e+07
Q8ZLQ7	Putative N-acetylmannosamine-6-phosphate 2-epimerase 2 OS=Salmonella typhimurium (strain LT2 / SGSC1412 / ATCC 700720) OX=99287 GN=nanE2 PE=1 SV=1	nanE2	35.4	24.029	0	17.054	44121000	6.3444e+07	6.47479e+07	6.24618e+07	6.40271e+07	5.13792e+07	5.6183e+07
O31041	Propanediol dehydratase medium subunit OS=Salmonella typhimurium (strain LT2 / SGSC1412 / ATCC 700720) OX=99287 GN=pduD PE=1 SV=1	pduD	64.3	24.172	0	68.108	44097000	7.04101e+07	7.33808e+07	6.8847e+07	5.87722e+07	5.6976e+07	4.6105e+07
Q8ZKF6	Acetyl-coenzyme A synthetase OS=Salmonella typhimurium (strain LT2 / SGSC1412 / ATCC 700720) OX=99287 GN=acs PE=1 SV=1	acs	40.5	72.152	0	175.02	44005000	1.8683e+07	2.3672e+07	2.0159e+07	3.5719e+07	4.2353e+07	3.96001e+07
Q8ZRR0	3-methyl-2-oxobutanoate hydroxymethyltransferase OS=Salmonella typhimurium (strain LT2 / SGSC1412 / ATCC 700720) OX=99287 GN=panB PE=3 SV=1	panB	26.2	28.105	0	39.517	43953000	5.11741e+07	6.22979e+07	6.54219e+07	6.00179e+07	6.43617e+07	6.32389e+07
Q7CQG2	Putative oxoacyl-(Acyl carrier protein) reductase OS=Salmonella typhimurium (strain LT2 / SGSC1412 / ATCC 700720) OX=99287 GN=yciK PE=1 SV=1	yciK	48.6	28.073	0	123.8	43558000	5.71999e+07	5.87461e+07	6.02622e+07	5.02312e+07	6.26239e+07	6.30381e+07
Q8ZKW6	tRNA uridine 5-carboxymethylaminomethyl modification enzyme MnmG OS=Salmonella typhimurium (strain LT2 / SGSC1412 / ATCC 700720) OX=99287 GN=mnmG PE=3 SV=1	mnmG	39.1	69.639	0	86.471	43215000	2.7163e+07	2.8571e+07	3.1297e+07	3.4805e+07	3.37139e+07	3.27329e+07
P66974	tRNA (cytidine/uridine-2-O-)-methyltransferase TrmJ OS=Salmonella typhimurium (strain LT2 / SGSC1412 / ATCC 700720) OX=99287 GN=trmJ PE=3 SV=1	trmJ	30	26.613	0	99.836	43188000	6.20312e+07	5.57891e+07	6.17048e+07	6.11729e+07	5.7424e+07	6.0612e+07
Q8ZNW4	2-keto-3-deoxygluconate 6-phosphate aldolase OS=Salmonella typhimurium (strain LT2 / SGSC1412 / ATCC 700720) OX=99287 GN=eda PE=4 SV=1	eda	21.1	22.187	0	10.61	43120000	7.26712e+07	5.13781e+07	6.03471e+07	3.5158e+07	4.74321e+07	5.18669e+07
P65359	Septum site-determining protein MinC OS=Salmonella typhimurium (strain LT2 / SGSC1412 / ATCC 700720) OX=99287 GN=minC PE=1 SV=1	minC	43.4	25.246	0	30.192	43105000	6.70921e+07	6.1262e+07	5.70669e+07	5.71369e+07	5.07639e+07	6.044e+07
Q8ZPL8	Putative periplasmic protein OS=Salmonella typhimurium (strain LT2 / SGSC1412 / ATCC 700720) OX=99287 GN=ydgA PE=4 SV=1	ydgA	45	54.283	0	123.12	43071000	1.8232e+07	2.2469e+07	2.3775e+07	2.8291e+07	2.7052e+07	2.84609e+07
Q7CP96	Protein HflC OS=Salmonella typhimurium (strain LT2 / SGSC1412 / ATCC 700720) OX=99287 GN=hflC PE=3 SV=1	hflC	61.7	37.544	0	215.74	42946000	1.047e+08	9.60552e+07	9.82899e+07	9.97394e+07	1.0071e+08	1.0803e+08
Q8ZLK4	Ribulose-phosphate 3-epimerase OS=Salmonella typhimurium (strain LT2 / SGSC1412 / ATCC 700720) OX=99287 GN=rpe PE=3 SV=1	rpe	48.4	24.491	0	41.732	42798000	7.5099e+07	4.86221e+07	5.61429e+07	3.24719e+07	4.37221e+07	5.9031e+07
Q935S7	Chromosome partition protein MukB OS=Salmonella typhimurium (strain LT2 / SGSC1412 / ATCC 700720) OX=99287 GN=mukB PE=3 SV=1	mukB	22.6	170.04	0	146.79	42678000	1.0486e+07	1.1001e+07	1.1036e+07	1.1251e+07	1.1114e+07	1.0811e+07
P0CL11	HTH-type transcriptional regulator galR OS=Salmonella typhimurium (strain LT2 / SGSC1412 / ATCC 700720) OX=99287 GN=galR PE=3 SV=1	galR	26.3	36.869	0	5.5603	42546000	1.6449e+07	1.92219e+07	2.12421e+07	1.1966e+07	3.24159e+07	2.2942e+07
Q7CQG1	Putative translation factor OS=Salmonella typhimurium (strain LT2 / SGSC1412 / ATCC 700720) OX=99287 GN=yciO PE=3 SV=1	yciO	42.2	23.106	0	90.34	42528000	7.53911e+07	5.73619e+07	6.10268e+07	4.62061e+07	4.39019e+07	6.60182e+07
P66032	3,4-dihydroxy-2-butanone 4-phosphate synthase OS=Salmonella typhimurium (strain LT2 / SGSC1412 / ATCC 700720) OX=99287 GN=ribB PE=1 SV=1	ribB	26.7	23.31	0	27.718	42378000	6.55463e+07	5.2665e+07	5.9973e+07	5.09349e+07	6.87702e+07	5.57489e+07
P55890	Thiol:disulfide interchange protein DsbC OS=Salmonella typhimurium (strain LT2 / SGSC1412 / ATCC 700720) OX=99287 GN=dsbC PE=1 SV=2	dsbC	26.2	25.836	0	82.154	42329000	9.00611e+07	5.57798e+07	5.48189e+07	4.69968e+07	3.3826e+07	6.02751e+07
A0A0H3NXK9	Colicin Ib protein OS=Salmonella typhimurium (strain SL1344) OX=216597 GN=cib PE=4 SV=1	cib	49	70.002	0	127.23	42059000	2.47561e+07	2.52481e+07	2.51801e+07	3.5394e+07	3.7823e+07	3.4387e+07
O30916	Inositol phosphate phosphatase SopB OS=Salmonella typhimurium (strain LT2 / SGSC1412 / ATCC 700720) OX=99287 GN=sopB PE=1 SV=2	sopB	55.4	61.934	0	181.82	41962000	3.66609e+07	3.26351e+07	3.69951e+07	3.23919e+07	2.3673e+07	2.7849e+07
H9L472	SsrAB activated protein OS=Salmonella typhimurium (strain LT2 / SGSC1412 / ATCC 700720) OX=99287 GN=srfB PE=4 SV=1	srfB	16.5	110.91	0	49.358	41771000	7.00319e+06	7.79021e+06	8.43473e+06	5.99289e+06	6.92542e+06	6.40812e+06
P26265	2,3-cyclic-nucleotide 2-phosphodiesterase/3-nucleotidase OS=Salmonella typhimurium (strain LT2 / SGSC1412 / ATCC 700720) OX=99287 GN=cpdB PE=3 SV=2	cpdB	45.1	70.516	0	282.95	41242000	3.0586e+07	2.7538e+07	3.18659e+07	3.0675e+07	3.19889e+07	3.06e+07
Q8ZLM7	Peptide deformylase OS=Salmonella typhimurium (strain LT2 / SGSC1412 / ATCC 700720) OX=99287 GN=def PE=3 SV=1	def	31.4	19.282	0	29.231	41242000	4.22129e+07	4.52841e+07	4.8838e+07	3.68071e+07	5.21712e+07	4.44759e+07
P0A2I5	DNA topoisomerase 4 subunit B OS=Salmonella typhimurium (strain LT2 / SGSC1412 / ATCC 700720) OX=99287 GN=parE PE=1 SV=1	parE	23	70.088	0	33.885	41224000	7.39762e+06	8.41441e+06	8.47499e+06	9.81829e+06	7.5671e+06	7.48131e+06
Q8ZPV9	Putative glucose-6-phosphate 1-epimerase OS=Salmonella typhimurium (strain LT2 / SGSC1412 / ATCC 700720) OX=99287 GN=yeaD PE=1 SV=1	yeaD	40.8	32.56	0	72.075	41174000	7.03521e+07	6.65908e+07	6.7934e+07	7.30221e+07	1.08e+08	6.23031e+07
Q7CQ49	NADH-quinone oxidoreductase subunit A OS=Salmonella typhimurium (strain LT2 / SGSC1412 / ATCC 700720) OX=99287 GN=nuoA PE=3 SV=1	nuoA	29.9	16.493	0	50.575	40912000	5.10179e+07	3.3168e+07	3.77389e+07	4.36691e+07	4.59519e+07	4.8902e+07
P0A2M7	Mannonate dehydratase OS=Salmonella typhimurium (strain LT2 / SGSC1412 / ATCC 700720) OX=99287 GN=uxuA PE=3 SV=1	uxuA	34.3	44.937	0	65.302	40876000	3.65789e+07	3.40679e+07	3.37139e+07	3.0973e+07	2.8961e+07	3.21329e+07
Q8ZRS1	Glucose dehydrogenase OS=Salmonella typhimurium (strain LT2 / SGSC1412 / ATCC 700720) OX=99287 GN=gcd PE=4 SV=1	gcd	23.7	86.494	0	119.24	40790000	8.67408e+06	8.64377e+06	6.5699e+06	6.18679e+06	6.00549e+06	6.25999e+06
Q8ZPJ3	Spermidine N1-acetyltransferase OS=Salmonella typhimurium (strain LT2 / SGSC1412 / ATCC 700720) OX=99287 GN=speG PE=4 SV=1	speG	23.1	22.052	0	11.959	40725000	6.9871e+07	4.19361e+07	4.6284e+07	3.0268e+07	5.0147e+07	5.82688e+07
P67638	Fumarate reductase subunit C OS=Salmonella typhimurium (strain LT2 / SGSC1412 / ATCC 700720) OX=99287 GN=frdC PE=3 SV=1	frdC	30.5	15	0	9.6813	40699000	6.0266e+07	4.85608e+07	4.86751e+07	3.43951e+07	3.66599e+07	2.9985e+07
Q93IM5	Glucokinase OS=Salmonella typhimurium (strain LT2 / SGSC1412 / ATCC 700720) OX=99287 GN=glk PE=3 SV=1	glk	22.4	34.594	0	54.463	40696000	5.1249e+07	5.95088e+07	4.43909e+07	6.91751e+07	6.81859e+07	4.6574e+07
Q8ZR02	D-alanyl-D-alanine carboxypeptidase, penicillin-binding protein 5 OS=Salmonella typhimurium (strain LT2 / SGSC1412 / ATCC 700720) OX=99287 GN=dacA PE=3 SV=1	dacA	70	44.456	0	198.36	40680000	8.81111e+07	8.36319e+07	1.0252e+08	1.0442e+08	1.0282e+08	1.003e+08
P37419	2-amino-3-ketobutyrate coenzyme A ligase OS=Salmonella typhimurium (strain LT2 / SGSC1412 / ATCC 700720) OX=99287 GN=kbl PE=3 SV=2	kbl	44.7	43.031	0	73.013	40662000	7.23881e+07	8.34709e+07	9.61751e+07	1.0542e+08	9.95301e+07	9.95087e+07
P0A2G9	Cobalt-precorrin-4 C(11)-methyltransferase OS=Salmonella typhimurium (strain LT2 / SGSC1412 / ATCC 700720) OX=99287 GN=cbiF PE=1 SV=1	cbiF	33.1	28.376	0	24.594	40612000	6.81061e+07	6.50948e+07	5.74981e+07	4.84331e+07	5.1031e+07	5.0122e+07
P0A1C3	Acetyl-coenzyme A carboxylase carboxyl transferase subunit alpha OS=Salmonella typhimurium (strain LT2 / SGSC1412 / ATCC 700720) OX=99287 GN=accA PE=3 SV=2	accA	67.1	35.343	0	127.56	40536000	8.67007e+07	8.75552e+07	8.27307e+07	8.4362e+07	8.98111e+07	9.96751e+07
H9L489	SsrAB activated protein OS=Salmonella typhimurium (strain LT2 / SGSC1412 / ATCC 700720) OX=99287 GN=srfC PE=4 SV=1	srfC	19.9	79.53	0	62.434	40491000	7.85898e+06	7.22021e+06	7.38952e+06	7.73141e+06	6.69912e+06	6.29411e+06
P0A8B8	Nucleoid-associated protein YbaB OS=Salmonella typhimurium (strain LT2 / SGSC1412 / ATCC 700720) OX=99287 GN=ybaB PE=3 SV=1	ybaB	45.9	12.015	0	62.947	40203000	5.2974e+07	4.2932e+07	3.0147e+07	5.7259e+07	3.9627e+07	3.5751e+07
Q8ZQ05	Respiratory NADH dehydrogenase 2 OS=Salmonella typhimurium (strain LT2 / SGSC1412 / ATCC 700720) OX=99287 GN=ndh PE=4 SV=1	ndh	45.9	47.391	0	68.172	39727000	2.9545e+07	2.8018e+07	2.3835e+07	2.3341e+07	2.20741e+07	2.2111e+07
Q7CPH6	Putative rhodanese-related sulfurtransferases OS=Salmonella typhimurium (strain LT2 / SGSC1412 / ATCC 700720) OX=99287 GN=yibN PE=4 SV=1	yibN	54.5	15.664	0	64.368	39532000	4.50721e+07	4.34451e+07	4.1583e+07	4.6624e+07	4.3915e+07	3.9663e+07
Q7CQY5	Putative phosphatase in N-acetylglucosamine metabolism OS=Salmonella typhimurium (strain LT2 / SGSC1412 / ATCC 700720) OX=99287 GN=nagD PE=4 SV=1	nagD	50	27.119	0	69.566	39363000	4.80419e+07	5.81091e+07	5.73079e+07	5.46959e+07	4.77491e+07	5.5718e+07
Q56016	Ribosomal RNA small subunit methyltransferase A OS=Salmonella typhimurium (strain LT2 / SGSC1412 / ATCC 700720) OX=99287 GN=rsmA PE=3 SV=2	rsmA	39.2	30.574	0	25.232	39331000	5.4666e+07	4.83881e+07	5.2927e+07	5.98012e+07	5.10091e+07	4.4069e+07
Q8ZRF0	Pyrroline-5-carboxylate reductase OS=Salmonella typhimurium (strain LT2 / SGSC1412 / ATCC 700720) OX=99287 GN=proC PE=3 SV=1	proC	32.7	28.061	0	20.43	39307000	5.2332e+07	5.21929e+07	5.51899e+07	6.22068e+07	5.06199e+07	5.37362e+07
Q9L6L9	NAD(P)H-flavin reductase OS=Salmonella typhimurium (strain LT2 / SGSC1412 / ATCC 700720) OX=99287 GN=fre PE=1 SV=3	fre	44.2	26.351	0	57.961	39274000	5.5977e+07	5.24282e+07	5.4008e+07	5.4509e+07	5.08742e+07	5.70459e+07
P0CL07	Glutamate-1-semialdehyde 2,1-aminomutase OS=Salmonella typhimurium (strain LT2 / SGSC1412 / ATCC 700720) OX=99287 GN=hemL PE=3 SV=1	hemL	32.2	45.325	0	131.37	39150000	5.91691e+07	6.97611e+07	7.0048e+07	9.88461e+07	1.0183e+08	8.49882e+07
O52325	Bifunctional polymyxin resistance protein ArnA OS=Salmonella typhimurium (strain LT2 / SGSC1412 / ATCC 700720) OX=99287 GN=arnA PE=2 SV=1	arnA	31.4	73.587	0	90.499	39101000	2.1651e+07	1.7721e+07	1.4675e+07	2.098e+07	2.3641e+07	2.16439e+07
Q7CPI5	Putative outer membrane lipoprotein OS=Salmonella typhimurium (strain LT2 / SGSC1412 / ATCC 700720) OX=99287 GN=yiaD PE=3 SV=1	yiaD	45.5	22.304	0	49.999	38981000	3.6908e+07	4.19181e+07	5.27099e+07	3.01079e+07	4.41659e+07	3.9314e+07
Q8ZMD0	L-serine dehydratase OS=Salmonella typhimurium (strain LT2 / SGSC1412 / ATCC 700720) OX=99287 GN=sdaB PE=4 SV=2	sdaB	23.5	48.91	0	35.135	38907000	2.54099e+07	2.4151e+07	2.2159e+07	2.29731e+07	2.10011e+07	1.9177e+07
P0A2K7	UTP--glucose-1-phosphate uridylyltransferase OS=Salmonella typhimurium (strain LT2 / SGSC1412 / ATCC 700720) OX=99287 GN=galF PE=3 SV=1	galF	41.1	32.958	0	57.132	38902000	8.03258e+07	7.61531e+07	7.21662e+07	7.91892e+07	7.63471e+07	7.94718e+07
Q8ZLL2	Putative ATPase component of ABC transporter OS=Salmonella typhimurium (strain LT2 / SGSC1412 / ATCC 700720) OX=99287 GN=yheS PE=4 SV=1	yheS	19.8	71.586	0	85.293	38887000	1.3981e+07	1.2589e+07	1.2397e+07	1.367e+07	1.1767e+07	1.2951e+07
P26405	Phosphomannomutase OS=Salmonella typhimurium (strain LT2 / SGSC1412 / ATCC 700720) OX=99287 GN=rfbK PE=3 SV=1	rfbK	25.6	52.086	0	103.09	38649000	2.31569e+07	2.27421e+07	2.2468e+07	2.5215e+07	2.17161e+07	2.37229e+07
Q7CQJ1	Putative resistance protein OS=Salmonella typhimurium (strain LT2 / SGSC1412 / ATCC 700720) OX=99287 GN=osmC PE=4 SV=1	osmC	28.7	15.102	0	104.72	38287000	5.03679e+07	4.85369e+07	4.94621e+07	2.9405e+07	3.61499e+07	3.43751e+07
Q8ZLI3	HTH-type transcriptional regulator MalT OS=Salmonella typhimurium (strain LT2 / SGSC1412 / ATCC 700720) OX=99287 GN=malT PE=3 SV=1	malT	18.1	102.96	0	73.81	38216000	7.23349e+06	6.61899e+06	5.6708e+06	6.1211e+06	6.13852e+06	6.44308e+06
P0A289	Peptide chain release factor 2 OS=Salmonella typhimurium (strain LT2 / SGSC1412 / ATCC 700720) OX=99287 GN=prfB PE=3 SV=1	prfB	34.2	41.148	0	48.276	38204000	2.3549e+07	2.3836e+07	2.2582e+07	1.9918e+07	2.3859e+07	2.3008e+07
P19480	Alkyl hydroperoxide reductase subunit F OS=Salmonella typhimurium (strain LT2 / SGSC1412 / ATCC 700720) OX=99287 GN=ahpF PE=1 SV=1	ahpF	36.9	55.949	0	93.734	38003000	3.3475e+07	2.07919e+07	2.7151e+07	2.43121e+07	1.9645e+07	2.0357e+07
O68838	Glutamate--cysteine ligase OS=Salmonella typhimurium (strain LT2 / SGSC1412 / ATCC 700720) OX=99287 GN=gshA PE=3 SV=2	gshA	40.7	58.383	0	191.34	37705000	3.3719e+07	3.0096e+07	3.3123e+07	1.6123e+07	1.2957e+07	1.4414e+07
P0A1J5	Flagellar hook-associated protein 1 OS=Salmonella typhimurium (strain LT2 / SGSC1412 / ATCC 700720) OX=99287 GN=flgK PE=1 SV=2	flgK	45.8	59.109	0	248.42	37604000	3.0147e+07	3.4357e+07	3.4189e+07	2.6346e+07	2.146e+07	2.3525e+07
Q7CR27	Cytochrome o ubiquinol oxidase subunit I OS=Salmonella typhimurium (strain LT2 / SGSC1412 / ATCC 700720) OX=99287 GN=cyoB PE=3 SV=1	cyoB	10.7	74.281	0	26.018	37585000	1.0651e+07	1.0091e+07	1.5069e+07	1.7415e+07	1.6881e+07	1.4683e+07
P07691	Orotidine 5-phosphate decarboxylase OS=Salmonella typhimurium (strain LT2 / SGSC1412 / ATCC 700720) OX=99287 GN=pyrF PE=3 SV=2	pyrF	31	26.328	0	27.481	37579000	4.50639e+07	4.6482e+07	5.45551e+07	4.98089e+07	4.7718e+07	6.65138e+07
P0A1H9	3-hydroxyacyl-[acyl-carrier-protein] dehydratase FabZ OS=Salmonella typhimurium (strain LT2 / SGSC1412 / ATCC 700720) OX=99287 GN=fabZ PE=3 SV=1	fabZ	25.8	16.999	0	38.406	37562000	3.92911e+07	4.2871e+07	5.62282e+07	2.48339e+07	3.69551e+07	3.7473e+07
P64209	GTP cyclohydrolase 1 OS=Salmonella typhimurium (strain LT2 / SGSC1412 / ATCC 700720) OX=99287 GN=folE PE=3 SV=2	folE	54.1	24.77	0	69.053	37548000	5.3785e+07	4.2195e+07	4.4789e+07	4.55299e+07	3.97389e+07	4.96348e+07
Q8ZPK6	ATP-dependent dethiobiotin synthetase BioD 2 OS=Salmonella typhimurium (strain LT2 / SGSC1412 / ATCC 700720) OX=99287 GN=bioD2 PE=3 SV=1	bioD2	42	24.781	0	43.548	37369000	5.70368e+07	6.38012e+07	7.09638e+07	3.7216e+07	3.77609e+07	4.67101e+07
Q8ZKV4	Protein for a late step of protoheme IX synthesis OS=Salmonella typhimurium (strain LT2 / SGSC1412 / ATCC 700720) OX=99287 GN=hemY PE=4 SV=1	hemY	47.9	45.382	0	85.052	37313000	5.71429e+07	6.54142e+07	6.1316e+07	6.45172e+07	6.21749e+07	6.41991e+07
Q8ZPF1	Putative glycosyl hydrolase OS=Salmonella typhimurium (strain LT2 / SGSC1412 / ATCC 700720) OX=99287 GN=STM1559 PE=4 SV=1	STM1559	20.1	95.028	0	86.511	37190000	7.30048e+06	8.25971e+06	7.1107e+06	5.00119e+06	5.7159e+06	5.09521e+06
Q8ZM57	Putative gntR family regulatory protein OS=Salmonella typhimurium (strain LT2 / SGSC1412 / ATCC 700720) OX=99287 GN=STM3084 PE=4 SV=1	STM3084	33.5	31.193	0	22.195	37092000	4.49791e+07	4.53491e+07	5.42079e+07	5.51031e+07	5.75212e+07	5.16781e+07
Q8ZQM1	Ribosomal protein S12 methylthiotransferase RimO OS=Salmonella typhimurium (strain LT2 / SGSC1412 / ATCC 700720) OX=99287 GN=rimO PE=3 SV=1	rimO	37.9	49.596	0	48.072	36912000	1.661e+07	2.0496e+07	2.1053e+07	2.341e+07	2.4509e+07	1.9633e+07
Q7CQW6	Molybdenum cofactor biosynthesis protein B OS=Salmonella typhimurium (strain LT2 / SGSC1412 / ATCC 700720) OX=99287 GN=moaB PE=3 SV=1	moaB	50.6	18.54	0	38.173	36768000	3.5633e+07	3.88861e+07	4.24541e+07	4.60609e+07	3.9283e+07	4.0648e+07
P25081	Mannose-6-phosphate isomerase OS=Salmonella typhimurium (strain LT2 / SGSC1412 / ATCC 700720) OX=99287 GN=manA PE=1 SV=2	manA	56.3	42.59	0	236.72	36267000	7.3473e+07	7.95898e+07	8.92439e+07	8.80177e+07	8.45271e+07	8.33252e+07
P37409	Vitamin B12 transporter BtuB OS=Salmonella typhimurium (strain LT2 / SGSC1412 / ATCC 700720) OX=99287 GN=btuB PE=3 SV=2	btuB	41	68.525	0	162.34	36117000	2.5932e+07	2.7246e+07	2.31609e+07	2.8601e+07	2.6523e+07	2.8393e+07
P0A1A9	Exodeoxyribonuclease III OS=Salmonella typhimurium (strain LT2 / SGSC1412 / ATCC 700720) OX=99287 GN=xthA PE=3 SV=1	xthA	61.9	30.785	0	31.152	36023000	3.75919e+07	4.3964e+07	3.44631e+07	6.55622e+07	7.31969e+07	4.06409e+07
Q8ZLA9	Dipeptide transport protein OS=Salmonella typhimurium (strain LT2 / SGSC1412 / ATCC 700720) OX=99287 GN=dppA PE=4 SV=1	dppA	42.8	60.219	0	106.6	35908000	1.858e+07	1.3853e+07	1.464e+07	2.5592e+07	2.847e+07	2.2276e+07
P0CL47	Cell invasion protein SipC OS=Salmonella typhimurium (strain LT2 / SGSC1412 / ATCC 700720) OX=99287 GN=sipC PE=1 SV=1	sipC	52.3	42.983	0	134.93	35577000	5.7129e+07	6.44801e+07	6.60479e+07	9.58078e+07	9.50682e+07	8.32508e+07
P0A281	Peptidyl-tRNA hydrolase OS=Salmonella typhimurium (strain LT2 / SGSC1412 / ATCC 700720) OX=99287 GN=pth PE=3 SV=1	pth	67.5	21.178	0	58.851	35133000	6.09131e+07	4.8997e+07	5.13368e+07	3.67431e+07	3.34001e+07	5.22968e+07
P67693	Cell division protein ZapD OS=Salmonella typhimurium (strain LT2 / SGSC1412 / ATCC 700720) OX=99287 GN=zapD PE=1 SV=1	zapD	30	28.425	0	24.504	35052000	4.43561e+07	4.68391e+07	5.07119e+07	4.2508e+07	4.25841e+07	5.53688e+07
Q8ZKN4	Bifunctional aspartokinase/homoserine dehydrogenase OS=Salmonella typhimurium (strain LT2 / SGSC1412 / ATCC 700720) OX=99287 GN=metL PE=3 SV=1	metL	23.1	88.853	0	90.391	34990000	6.21309e+06	5.593e+06	6.40572e+06	5.95669e+06	5.76388e+06	5.71048e+06
Q8ZQC0	3-deoxy-manno-octulosonate cytidylyltransferase OS=Salmonella typhimurium (strain LT2 / SGSC1412 / ATCC 700720) OX=99287 GN=kdsB PE=3 SV=3	kdsB	40.3	27.432	0	41.98	34978000	4.36961e+07	5.62099e+07	5.25268e+07	5.23872e+07	4.5367e+07	4.25531e+07
Q8ZM07	Putative alcohol dehydrogenase OS=Salmonella typhimurium (strain LT2 / SGSC1412 / ATCC 700720) OX=99287 GN=yqhD PE=4 SV=1	yqhD	59.4	42.083	0	79.925	34945000	8.98229e+07	8.56928e+07	9.00673e+07	8.12329e+07	7.36228e+07	7.90269e+07
Q8ZQD0	Pyruvate formate-lyase-activating enzyme OS=Salmonella typhimurium (strain LT2 / SGSC1412 / ATCC 700720) OX=99287 GN=pflA PE=3 SV=1	pflA	33.2	31.314	0	35.177	34877000	3.93129e+07	4.35189e+07	4.4677e+07	5.83371e+07	6.57948e+07	4.05849e+07
Q7CQ15	Putative inner membrane protein OS=Salmonella typhimurium (strain LT2 / SGSC1412 / ATCC 700720) OX=99287 GN=yfgM PE=4 SV=1	yfgM	40.3	22.133	0	80.221	34610000	3.90051e+07	4.22571e+07	4.6399e+07	2.7403e+07	3.63731e+07	3.32991e+07
Q8ZQ17	Ribonuclease E OS=Salmonella typhimurium (strain LT2 / SGSC1412 / ATCC 700720) OX=99287 GN=rne PE=3 SV=1	rne	22	119.4	0	75.13	34390000	6.17039e+06	5.96231e+06	6.18332e+06	6.4543e+06	6.24059e+06	5.9256e+06
P60217	5-methylthioadenosine/S-adenosylhomocysteine nucleosidase OS=Salmonella typhimurium (strain LT2 / SGSC1412 / ATCC 700720) OX=99287 GN=mtnN PE=3 SV=1	mtnN	34.1	24.446	0	26.605	34368000	5.55271e+07	5.90192e+07	4.84549e+07	3.4832e+07	3.65779e+07	5.05511e+07
Q8ZPM2	Ion-translocating oxidoreductase complex subunit C OS=Salmonella typhimurium (strain LT2 / SGSC1412 / ATCC 700720) OX=99287 GN=rsxC PE=3 SV=1	rsxC	29.5	78.697	0	30.647	34251000	5.97741e+06	6.07541e+06	4.88179e+06	6.1542e+06	6.24868e+06	5.80032e+06
Q7CQJ0	Stationary-phase-induced ribosome-associated protein OS=Salmonella typhimurium (strain LT2 / SGSC1412 / ATCC 700720) OX=99287 GN=sra PE=3 SV=1	sra	40.4	5.369	0	128.8	34201000	4.1885e+07	2.86911e+07	3.512e+07	5.23099e+07	3.60179e+07	3.31129e+07
Q8ZLM0	Protein translocase subunit SecY OS=Salmonella typhimurium (strain LT2 / SGSC1412 / ATCC 700720) OX=99287 GN=secY PE=3 SV=1	secY	14.4	48.529	0	16.958	34152000	3.6418e+07	2.6006e+07	2.87819e+07	2.98519e+07	3.42571e+07	2.4882e+07
Q7CQT1	Putative cytoplasmic protein OS=Salmonella typhimurium (strain LT2 / SGSC1412 / ATCC 700720) OX=99287 GN=STM1078 PE=4 SV=1	STM1078	51.4	14.908	0	36.996	34122000	4.50649e+07	4.19591e+07	3.4776e+07	3.38401e+07	3.58361e+07	3.0735e+07
Q7CQ00	Ribosome associated factor OS=Salmonella typhimurium (strain LT2 / SGSC1412 / ATCC 700720) OX=99287 GN=yfiA PE=4 SV=1	yfiA	75.9	12.652	0	39.044	33874000	4.57e+07	4.22691e+07	3.71879e+07	3.93399e+07	3.60841e+07	3.6582e+07
Q8ZM40	tRNA (guanine-N(7)-)-methyltransferase OS=Salmonella typhimurium (strain LT2 / SGSC1412 / ATCC 700720) OX=99287 GN=trmB PE=3 SV=1	trmB	36.4	27.127	0	17.476	33845000	4.62071e+07	4.3272e+07	5.3968e+07	4.28431e+07	4.69031e+07	4.7441e+07
P23988	Virulence membrane protein PagC OS=Salmonella typhimurium (strain LT2 / SGSC1412 / ATCC 700720) OX=99287 GN=pagC PE=3 SV=2	pagC	23.2	20.183	0	51.441	33839000	4.27352e+07	3.91899e+07	4.8883e+07	1.8431e+07	3.01459e+07	2.4322e+07
P0A2P2	Tryptophan--tRNA ligase OS=Salmonella typhimurium (strain LT2 / SGSC1412 / ATCC 700720) OX=99287 GN=trpS PE=3 SV=1	trpS	47.3	37.4	0	99.198	33819000	8.77338e+07	9.02761e+07	8.59998e+07	7.6988e+07	7.4137e+07	8.30801e+07
Q8ZLX8	Aerotaxis sensor receptor OS=Salmonella typhimurium (strain LT2 / SGSC1412 / ATCC 700720) OX=99287 GN=aer PE=4 SV=1	aer	43.7	55.063	0	239.79	33767000	2.8769e+07	2.84971e+07	2.78499e+07	2.03719e+07	1.68681e+07	2.16991e+07
Q05311	DNA helicase II OS=Salmonella typhimurium (strain LT2 / SGSC1412 / ATCC 700720) OX=99287 GN=uvrD PE=3 SV=2	uvrD	21.1	81.98	0	46.388	33560000	6.71302e+06	6.0365e+06	7.5226e+06	6.9977e+06	5.6983e+06	6.36659e+06
P64281	Transcription elongation factor GreA OS=Salmonella typhimurium (strain LT2 / SGSC1412 / ATCC 700720) OX=99287 GN=greA PE=3 SV=1	greA	43	17.656	0	18.066	33525000	4.53001e+07	3.67941e+07	4.61399e+07	2.37019e+07	2.9762e+07	3.02789e+07
Q9FA46	Tricarboxylic transport protein OS=Salmonella typhimurium (strain LT2 / SGSC1412 / ATCC 700720) OX=99287 GN=STM2786 PE=4 SV=1	STM2786	26.2	35.479	0	69.989	33367000	3.56829e+07	4.10791e+07	3.1305e+07	6.5881e+07	7.37812e+07	3.8393e+07
P74873	Secreted effector protein SptP OS=Salmonella typhimurium (strain LT2 / SGSC1412 / ATCC 700720) OX=99287 GN=sptP PE=1 SV=1	sptP	43.8	60.047	0	80.258	33352000	2.88221e+07	1.56391e+07	1.8438e+07	1.9659e+07	2.1611e+07	1.7389e+07
Q8ZLV8	2-hydroxy-3-oxopropionate reductase OS=Salmonella typhimurium (strain LT2 / SGSC1412 / ATCC 700720) OX=99287 GN=garR PE=1 SV=1	garR	51	30.728	0	48.477	33329000	4.19501e+07	4.8297e+07	5.1565e+07	4.80379e+07	4.836e+07	4.05551e+07
Q8ZPN7	N-ethylmaleimide reductase OS=Salmonella typhimurium (strain LT2 / SGSC1412 / ATCC 700720) OX=99287 GN=nemA PE=4 SV=1	nemA	53.2	39.479	0	68.797	33310000	8.15759e+07	9.44011e+07	8.66022e+07	7.4679e+07	8.45001e+07	7.29452e+07
Q8ZP20	Periplasmic trehalase OS=Salmonella typhimurium (strain LT2 / SGSC1412 / ATCC 700720) OX=99287 GN=treA PE=3 SV=1	treA	32.8	63.509	0	170.06	33198000	3.13031e+07	1.8896e+07	2.1041e+07	1.8143e+07	1.7359e+07	1.65029e+07
Q8ZMB7	RecBCD enzyme subunit RecD OS=Salmonella typhimurium (strain LT2 / SGSC1412 / ATCC 700720) OX=99287 GN=recD PE=3 SV=1	recD	20.6	66.524	0	18.382	33073000	1.2866e+07	1.4721e+07	1.4378e+07	1.8166e+07	1.5729e+07	1.3099e+07
O33921	Glucose-1-phosphatase OS=Salmonella typhimurium (strain LT2 / SGSC1412 / ATCC 700720) OX=99287 GN=agp PE=3 SV=2	agp	32.9	45.558	0	154.24	33071000	4.2001e+07	5.33901e+07	5.11819e+07	7.55831e+07	7.56948e+07	6.38782e+07
Q7CPP9	Phosphoglucosamine mutase OS=Salmonella typhimurium (strain LT2 / SGSC1412 / ATCC 700720) OX=99287 GN=glmM PE=3 SV=1	glmM	25.8	47.441	0	72.555	33036000	1.73199e+07	1.87539e+07	1.6947e+07	1.7953e+07	2.1176e+07	1.6884e+07
Q8ZQL2	Putative glutathione S-transferase OS=Salmonella typhimurium (strain LT2 / SGSC1412 / ATCC 700720) OX=99287 GN=yliJ PE=4 SV=1	yliJ	35.1	23.692	0	23.89	32981000	5.55329e+07	3.99879e+07	4.6354e+07	2.25331e+07	3.6183e+07	4.65239e+07
Q8ZM23	Uronate isomerase OS=Salmonella typhimurium (strain LT2 / SGSC1412 / ATCC 700720) OX=99287 GN=uxaC PE=1 SV=1	uxaC	30.9	53.609	0	95.581	32968000	1.7035e+07	1.8931e+07	1.7271e+07	1.8621e+07	2.17789e+07	1.8562e+07
Q8ZRD3	Transcription antitermination protein NusB OS=Salmonella typhimurium (strain LT2 / SGSC1412 / ATCC 700720) OX=99287 GN=nusB PE=3 SV=1	nusB	47.5	15.689	0	34.353	32938000	3.4685e+07	4.27592e+07	4.59191e+07	2.3563e+07	3.4515e+07	2.8764e+07
Q8ZL68	Putative glutathione S-transferase OS=Salmonella typhimurium (strain LT2 / SGSC1412 / ATCC 700720) OX=99287 GN=yibF PE=4 SV=1	yibF	35.6	22.574	0	106.27	32927000	4.99012e+07	4.3687e+07	4.72251e+07	2.70379e+07	3.53391e+07	4.6746e+07
Q8ZLV7	Galactarate dehydratase (L-threo-forming) OS=Salmonella typhimurium (strain LT2 / SGSC1412 / ATCC 700720) OX=99287 GN=garD PE=3 SV=1	garD	3.4	56.353	0.0089837	1.778	32697000	4.16101e+07	4.6267e+07	3.411e+07	833135	4.21489e+07	4.4083e+07
P0A1H7	Biopolymer transport protein ExbB OS=Salmonella typhimurium (strain LT2 / SGSC1412 / ATCC 700720) OX=99287 GN=exbB PE=3 SV=1	exbB	22.1	26.179	0	79.308	32460000	3.7198e+07	4.7047e+07	4.71502e+07	3.70551e+07	4.4708e+07	5.48079e+07
Q7CPG6	Putative inner membrane protein OS=Salmonella typhimurium (strain LT2 / SGSC1412 / ATCC 700720) OX=99287 GN=slsA PE=4 SV=1	slsA	26.1	24.306	0	36.061	32432000	5.98679e+07	4.63701e+07	4.37961e+07	2.94281e+07	3.2535e+07	4.37148e+07
P65817	Protease HtpX OS=Salmonella typhimurium (strain LT2 / SGSC1412 / ATCC 700720) OX=99287 GN=htpX PE=3 SV=1	htpX	22.2	31.879	0	34.226	32363000	4.15421e+07	3.4096e+07	4.1278e+07	3.359e+07	3.97941e+07	4.1721e+07
Q8ZQN0	Putative ATPase component of ABC transporter with duplicated ATPase domain OS=Salmonella typhimurium (strain LT2 / SGSC1412 / ATCC 700720) OX=99287 GN=ybiT PE=4 SV=1	ybiT	41.1	59.758	0	132.43	32236000	2.99109e+07	2.90489e+07	3.1041e+07	1.446e+07	1.2467e+07	1.2459e+07
Q7CPF1	Small heat shock protein IbpA OS=Salmonella typhimurium (strain LT2 / SGSC1412 / ATCC 700720) OX=99287 GN=ibpA PE=3 SV=1	ibpA	57.7	15.749	0	41.495	32191000	3.0919e+07	3.2268e+07	2.7999e+07	4.04989e+07	3.92759e+07	4.57942e+07
Q7CQR9	Probable phosphatase YcdX OS=Salmonella typhimurium (strain LT2 / SGSC1412 / ATCC 700720) OX=99287 GN=ycdX PE=3 SV=1	ycdX	22.9	26.905	0	19.645	32160000	5.28482e+07	4.4752e+07	4.56689e+07	4.3592e+07	3.74699e+07	4.29249e+07
Q8ZR04	Lipoyl synthase OS=Salmonella typhimurium (strain LT2 / SGSC1412 / ATCC 700720) OX=99287 GN=lipA PE=3 SV=1	lipA	40.8	36.041	0	39.792	32021000	8.6986e+07	7.65028e+07	7.72858e+07	7.18821e+07	6.7798e+07	7.5537e+07
Q8ZKQ0	3-hydroxy-5-phosphonooxypentane-2,4-dione thiolase OS=Salmonella typhimurium (strain LT2 / SGSC1412 / ATCC 700720) OX=99287 GN=lsrF PE=2 SV=1	lsrF	38.1	31.742	0	49.296	31891000	5.13638e+07	4.50921e+07	4.9773e+07	5.58971e+07	8.9798e+07	3.5293e+07
Q8ZM45	dITP/XTP pyrophosphatase OS=Salmonella typhimurium (strain LT2 / SGSC1412 / ATCC 700720) OX=99287 GN=rdgB PE=3 SV=1	rdgB	43.7	21.033	0	92.623	31802000	3.6358e+07	3.7881e+07	3.6899e+07	2.6614e+07	4.20581e+07	3.29981e+07
Q7CPY9	Transcriptional repressor of emrAB operon OS=Salmonella typhimurium (strain LT2 / SGSC1412 / ATCC 700720) OX=99287 GN=emrR PE=4 SV=1	emrR	34.7	20.537	0	55.089	31658000	3.23e+07	4.1688e+07	4.35171e+07	2.4084e+07	3.2163e+07	3.096e+07
Q7CPK0	sn-glycerol-3-phosphate-binding periplasmic protein UgpB OS=Salmonella typhimurium (strain LT2 / SGSC1412 / ATCC 700720) OX=99287 GN=ugpB PE=3 SV=1	ugpB	42.5	48.392	0	65.809	31629000	3.16471e+07	3.00339e+07	2.3452e+07	2.8571e+07	4.73149e+07	2.2324e+07
P58671	4-hydroxy-3-methylbut-2-en-1-yl diphosphate synthase (flavodoxin) OS=Salmonella typhimurium (strain LT2 / SGSC1412 / ATCC 700720) OX=99287 GN=ispG PE=3 SV=1	ispG	39.8	40.625	0	118.05	31548000	7.76332e+07	7.86062e+07	7.35402e+07	8.24239e+07	7.66812e+07	7.26682e+07
Q8ZQQ4	UvrABC system protein B OS=Salmonella typhimurium (strain LT2 / SGSC1412 / ATCC 700720) OX=99287 GN=uvrB PE=3 SV=1	uvrB	17.2	76.134	0	48.783	31502000	4.831e+06	5.31479e+06	6.08468e+06	5.38312e+06	5.30389e+06	5.00171e+06
Q8ZK66	UDP-N-acetylmuramate--L-alanyl-gamma-D-glutamyl-meso-2,6-diaminoheptandioate ligase OS=Salmonella typhimurium (strain LT2 / SGSC1412 / ATCC 700720) OX=99287 GN=mpl PE=3 SV=1	mpl	31.6	50.048	0	29.86	31416000	2.4901e+07	2.36921e+07	1.9451e+07	2.07031e+07	1.87339e+07	2.02901e+07
Q8ZP51	Ribosomal large subunit pseudouridine synthase B OS=Salmonella typhimurium (strain LT2 / SGSC1412 / ATCC 700720) OX=99287 GN=rluB PE=3 SV=1	rluB	40.5	32.612	0	48.821	31394000	3.8417e+07	3.93549e+07	3.68901e+07	6.89368e+07	5.8201e+07	3.36481e+07
Q7CP84	Putative peptide maturation protein OS=Salmonella typhimurium (strain LT2 / SGSC1412 / ATCC 700720) OX=99287 GN=pmbA PE=4 SV=1	pmbA	36.9	48.408	0	75.87	31270000	1.6668e+07	1.80039e+07	1.65069e+07	1.9344e+07	2.003e+07	1.6486e+07
P26397	CDP-glucose 4,6-dehydratase OS=Salmonella typhimurium (strain LT2 / SGSC1412 / ATCC 700720) OX=99287 GN=rfbG PE=1 SV=1	rfbG	48.2	41.021	0	85.036	31251000	7.23901e+07	6.58139e+07	7.62392e+07	7.4679e+07	6.9226e+07	7.408e+07
Q8ZRS3	Polyamine aminopropyltransferase OS=Salmonella typhimurium (strain LT2 / SGSC1412 / ATCC 700720) OX=99287 GN=speE PE=3 SV=1	speE	17.1	32.095	0	11.31	31182000	1.9207e+07	2.68231e+07	2.7695e+07	5.88839e+07	1.0015e+08	3.96001e+07
Q8ZNA5	Long-chain fatty acid transport protein OS=Salmonella typhimurium (strain LT2 / SGSC1412 / ATCC 700720) OX=99287 GN=fadL PE=3 SV=2	fadL	21.1	47.474	0	91.446	30880000	2.86661e+07	2.5542e+07	2.1674e+07	2.1747e+07	2.058e+07	2.0316e+07
P0A2D5	Chemotaxis protein CheY OS=Salmonella typhimurium (strain LT2 / SGSC1412 / ATCC 700720) OX=99287 GN=cheY PE=1 SV=2	cheY	49.6	14.125	0	116.61	30775000	4.32001e+07	4.033e+07	3.54851e+07	2.4574e+07	2.89279e+07	2.33101e+07
Q8ZP60	Phage shock protein OS=Salmonella typhimurium (strain LT2 / SGSC1412 / ATCC 700720) OX=99287 GN=pspA PE=4 SV=1	pspA	54.1	25.524	0	56.125	30623000	3.48129e+07	3.70369e+07	5.1222e+07	3.54369e+07	3.89171e+07	5.12831e+07
P64046	Elongation factor P-like protein OS=Salmonella typhimurium (strain LT2 / SGSC1412 / ATCC 700720) OX=99287 GN=yeiP PE=3 SV=1	yeiP	28.9	21.386	0	39.761	30557000	3.53241e+07	3.87059e+07	4.09219e+07	4.3002e+07	5.11241e+07	4.20421e+07
Q7CQ33	Putative cytoplasmic protein OS=Salmonella typhimurium (strain LT2 / SGSC1412 / ATCC 700720) OX=99287 GN=yfcZ PE=4 SV=1	yfcZ	21.3	10.287	0	43.548	30105000	3.93601e+07	3.45081e+07	3.1295e+07	3.31991e+07	2.868e+07	3.055e+07
Q8ZLD4	Glutathione oxidoreductase OS=Salmonella typhimurium (strain LT2 / SGSC1412 / ATCC 700720) OX=99287 GN=gor PE=3 SV=1	gor	26.9	48.692	0	90.066	29999000	1.3845e+07	1.7911e+07	1.4506e+07	1.4441e+07	1.9379e+07	1.7192e+07
Q8ZQT6	Tol protein, membrane spanning protein OS=Salmonella typhimurium (strain LT2 / SGSC1412 / ATCC 700720) OX=99287 GN=tolA PE=4 SV=1	tolA	29	41.865	0	42.257	29957000	3.185e+07	3.29679e+07	3.83579e+07	3.2858e+07	5.14601e+07	3.83879e+07
Q8ZJU8	Probable phosphoglycerate mutase GpmB OS=Salmonella typhimurium (strain LT2 / SGSC1412 / ATCC 700720) OX=99287 GN=gpmB PE=3 SV=1	gpmB	42.8	23.868	0	46.399	29876000	4.05931e+07	4.0112e+07	4.037e+07	3.8154e+07	3.7891e+07	4.54769e+07
P0A2M1	Transcriptional repressor NrdR OS=Salmonella typhimurium (strain LT2 / SGSC1412 / ATCC 700720) OX=99287 GN=nrdR PE=3 SV=1	nrdR	49	17.198	0	22.94	29837000	3.55429e+07	3.3584e+07	3.03651e+07	2.7638e+07	3.56419e+07	3.27159e+07
Q8ZNM8	Putative ABC superfamily transport protein (Bind_prot) OS=Salmonella typhimurium (strain LT2 / SGSC1412 / ATCC 700720) OX=99287 GN=yehZ PE=4 SV=1	yehZ	48.2	32.757	0	39.92	29732000	4.81479e+07	4.29829e+07	3.5477e+07	4.87021e+07	3.95589e+07	3.4991e+07
Q8ZR95	Copper-exporting P-type ATPase OS=Salmonella typhimurium (strain LT2 / SGSC1412 / ATCC 700720) OX=99287 GN=copA PE=1 SV=3	copA	16.8	87.909	0	66.896	29693000	6.75699e+06	5.7439e+06	6.309e+06	5.19539e+06	7.21431e+06	5.43689e+06
P26464	Beta sliding clamp OS=Salmonella typhimurium (strain LT2 / SGSC1412 / ATCC 700720) OX=99287 GN=dnaN PE=3 SV=3	dnaN	22.7	40.548	0	36.473	29642000	2.7947e+07	2.498e+07	2.78669e+07	1.9939e+07	2.8311e+07	2.10649e+07
Q8ZLS5	GTPase Obg OS=Salmonella typhimurium (strain LT2 / SGSC1412 / ATCC 700720) OX=99287 GN=obg PE=1 SV=1	obg	27.7	43.103	0	95.665	29640000	1.93081e+07	1.95191e+07	1.8078e+07	1.6718e+07	1.519e+07	1.6022e+07
Q8ZK16	Putative ATP-dependent Lon protease OS=Salmonella typhimurium (strain LT2 / SGSC1412 / ATCC 700720) OX=99287 GN=STM4491 PE=4 SV=1	STM4491	22.3	77.462	0	46.518	29598000	5.91948e+06	5.68879e+06	5.73789e+06	6.11258e+06	4.51398e+06	5.19798e+06
Q7CQF2	UTP--glucose-1-phosphate uridylyltransferase OS=Salmonella typhimurium (strain LT2 / SGSC1412 / ATCC 700720) OX=99287 GN=galU PE=3 SV=1	galU	28.5	32.906	0	36.297	29531000	8.19772e+07	7.16622e+07	7.13312e+07	7.11998e+07	6.23191e+07	6.9916e+07
P40810	Dihydroxy-acid dehydratase OS=Salmonella typhimurium (strain LT2 / SGSC1412 / ATCC 700720) OX=99287 GN=ilvD PE=3 SV=2	ilvD	33.9	65.701	0	103.38	29511000	1.8623e+07	1.9364e+07	1.9588e+07	2.1451e+07	2.4627e+07	2.3862e+07
Q8ZQC7	Putative cytoplasmic protein OS=Salmonella typhimurium (strain LT2 / SGSC1412 / ATCC 700720) OX=99287 GN=ycaO PE=4 SV=1	ycaO	27.3	65.342	0	99.29	29447000	2.31151e+07	2.1551e+07	2.3012e+07	2.11381e+07	1.8324e+07	2.1594e+07
Q7CPJ6	Putative ATPase involved in cell division OS=Salmonella typhimurium (strain LT2 / SGSC1412 / ATCC 700720) OX=99287 GN=ftsE PE=4 SV=1	ftsE	39.2	24.399	0	72.433	29432000	5.31601e+07	4.14041e+07	4.0725e+07	3.64279e+07	3.08599e+07	3.96039e+07
A0A0H3NGI8	Guanine nucleotide exchange factor OS=Salmonella typhimurium (strain SL1344) OX=216597 GN=sopE PE=3 SV=1	sopE	62.1	26.635	0	57.67	29362000	4.344e+07	4.55921e+07	4.36401e+07	3.73281e+07	3.471e+07	3.51941e+07
Q7CPR8	Putative SH3 domain protein OS=Salmonella typhimurium (strain LT2 / SGSC1412 / ATCC 700720) OX=99287 GN=ygiM PE=4 SV=1	ygiM	41.7	22.855	0	60.622	29327000	2.87309e+07	3.3396e+07	4.00289e+07	2.468e+07	3.83669e+07	2.78131e+07
Q8ZQY0	Asparagine synthetase B OS=Salmonella typhimurium (strain LT2 / SGSC1412 / ATCC 700720) OX=99287 GN=asnB PE=4 SV=1	asnB	23.5	62.572	0	73.369	29123000	2.3806e+07	2.3081e+07	2.57731e+07	2.166e+07	1.4993e+07	1.6964e+07
Q8ZR86	HTH-type transcriptional repressor AllR OS=Salmonella typhimurium (strain LT2 / SGSC1412 / ATCC 700720) OX=99287 GN=allR PE=3 SV=1	allR	47.4	29.219	0	66.778	28992000	3.59959e+07	4.20179e+07	4.76479e+07	4.26541e+07	3.81381e+07	3.6828e+07
Q8ZP07	L-serine deaminase I/L-threonine deaminase I OS=Salmonella typhimurium (strain LT2 / SGSC1412 / ATCC 700720) OX=99287 GN=sdaA PE=4 SV=1	sdaA	19.6	49.071	0	61.827	28990000	1.3812e+07	1.5903e+07	1.5359e+07	1.91469e+07	1.5969e+07	1.59539e+07
P37449	Propanediol utilization protein PduB OS=Salmonella typhimurium (strain LT2 / SGSC1412 / ATCC 700720) OX=99287 GN=pduB PE=2 SV=2	pduB	27.9	24.001	0	56.014	28964000	4.05031e+07	5.14711e+07	4.3804e+07	4.06029e+07	3.52419e+07	3.37151e+07
Q8ZN83	Transaldolase A OS=Salmonella typhimurium (strain LT2 / SGSC1412 / ATCC 700720) OX=99287 GN=talA PE=3 SV=1	talA	59.2	35.591	0	97.674	28872000	7.31711e+07	7.0187e+07	7.39558e+07	6.9948e+07	6.73288e+07	6.95101e+07
P0A1T2	Large ribosomal RNA subunit accumulation protein YceD OS=Salmonella typhimurium (strain LT2 / SGSC1412 / ATCC 700720) OX=99287 GN=yceD PE=2 SV=1	yceD	17.3	19.188	0	16.652	28822000	3.8155e+07	3.92789e+07	2.8506e+07	5.62789e+07	5.97191e+07	2.7929e+07
P0A2T8	Fumarate and nitrate reduction regulatory protein OS=Salmonella typhimurium (strain LT2 / SGSC1412 / ATCC 700720) OX=99287 GN=fnr PE=3 SV=1	fnr	21.2	27.883	0	42.25	28821000	3.0315e+07	3.7599e+07	3.76201e+07	4.51299e+07	4.57951e+07	4.15781e+07
Q8ZPF2	Putative glycosyl hydrolase OS=Salmonella typhimurium (strain LT2 / SGSC1412 / ATCC 700720) OX=99287 GN=STM1558 PE=3 SV=1	STM1558	15.9	78.568	0	35.894	28778000	5.824e+06	6.6167e+06	6.22762e+06	4.87919e+06	4.7966e+06	4.44681e+06
Q8ZRD1	1-deoxy-D-xylulose-5-phosphate synthase OS=Salmonella typhimurium (strain LT2 / SGSC1412 / ATCC 700720) OX=99287 GN=dxs PE=3 SV=3	dxs	36.1	67.467	0	97.397	28455000	2.0778e+07	1.9333e+07	1.8562e+07	2.2834e+07	2.32149e+07	2.3219e+07
Q8ZLR8	RNase adapter protein RapZ OS=Salmonella typhimurium (strain LT2 / SGSC1412 / ATCC 700720) OX=99287 GN=rapZ PE=3 SV=1	rapZ	41.2	32.464	0	100.52	28347000	3.41639e+07	3.8271e+07	3.9849e+07	4.34451e+07	4.5681e+07	3.6354e+07
Q7CPJ1	Ribosomal RNA large subunit methyltransferase J OS=Salmonella typhimurium (strain LT2 / SGSC1412 / ATCC 700720) OX=99287 GN=yhiR PE=3 SV=1	yhiR	40.7	32.136	0	52.09	28324000	3.3649e+07	4.17861e+07	4.15631e+07	4.207e+07	3.5891e+07	3.69369e+07
Q8ZQ73	Ribosomal RNA large subunit methyltransferase K/L OS=Salmonella typhimurium (strain LT2 / SGSC1412 / ATCC 700720) OX=99287 GN=rlmL PE=3 SV=1	rlmL	21.4	78.848	0	55.129	28321000	8.70082e+06	8.2513e+06	8.83317e+06	8.1547e+06	1.0246e+07	9.59512e+06
Q8ZK67	Fructose-1,6-bisphosphatase class 1 OS=Salmonella typhimurium (strain LT2 / SGSC1412 / ATCC 700720) OX=99287 GN=fbp PE=3 SV=1	fbp	27.4	36.798	0	66.925	28319000	7.05861e+07	6.13309e+07	7.3096e+07	6.70628e+07	5.91961e+07	6.25129e+07
P0A2H3	Sec-independent protein translocase protein TatA OS=Salmonella typhimurium (strain LT2 / SGSC1412 / ATCC 700720) OX=99287 GN=tatA PE=3 SV=1	tatA	52.4	8.9441	0	31.679	28262000	4.84889e+07	2.5314e+07	2.64221e+07	2.76681e+07	3.1251e+07	1.6371e+07
P51066	Isocitrate lyase OS=Salmonella typhimurium (strain LT2 / SGSC1412 / ATCC 700720) OX=99287 GN=aceA PE=3 SV=2	aceA	32.7	47.562	0	65.008	28068000	2.3145e+07	1.88799e+07	2.0242e+07	1.6414e+07	1.7657e+07	1.6227e+07
Q8ZQR8	Transcriptional repressor of modABCD operon (Molybdate uptake) OS=Salmonella typhimurium (strain LT2 / SGSC1412 / ATCC 700720) OX=99287 GN=modE PE=4 SV=1	modE	32.4	28.346	0	52.554	27857000	3.45799e+07	3.70631e+07	4.00001e+07	3.70939e+07	3.6763e+07	4.5661e+07
P58683	Class B acid phosphatase OS=Salmonella typhimurium (strain LT2 / SGSC1412 / ATCC 700720) OX=99287 GN=aphA PE=1 SV=1	aphA	47.3	26.314	0	67.798	27796000	3.61951e+07	3.3191e+07	4.45799e+07	3.72431e+07	3.8099e+07	3.82231e+07
P06204	Dihydroorotase OS=Salmonella typhimurium (strain LT2 / SGSC1412 / ATCC 700720) OX=99287 GN=pyrC PE=1 SV=3	pyrC	48.6	38.605	0	63.282	27327000	6.63609e+07	5.92471e+07	6.07828e+07	6.3094e+07	5.92462e+07	5.99822e+07
Q56066	Molybdopterin molybdenumtransferase OS=Salmonella typhimurium (strain LT2 / SGSC1412 / ATCC 700720) OX=99287 GN=moeA PE=3 SV=2	moeA	25.2	44.342	0	79.111	27314000	1.5961e+07	1.3973e+07	1.6685e+07	1.6613e+07	1.8266e+07	1.3719e+07
Q8ZP96	Putative inner membrane protein OS=Salmonella typhimurium (strain LT2 / SGSC1412 / ATCC 700720) OX=99287 GN=ydcF PE=4 SV=1	ydcF	53.8	29.486	0	85.627	27231000	3.7486e+07	4.17849e+07	4.30709e+07	3.3002e+07	3.36989e+07	3.68551e+07
P67645	Fumarate reductase subunit D OS=Salmonella typhimurium (strain LT2 / SGSC1412 / ATCC 700720) OX=99287 GN=frdD PE=3 SV=1	frdD	6.7	13.049	0	3.0074	27157000	2.4972e+07	2.23911e+07	1.99951e+07	5.04451e+07	1.94121e+07	2.1026e+07
Q8ZQC4	Cytidylate kinase OS=Salmonella typhimurium (strain LT2 / SGSC1412 / ATCC 700720) OX=99287 GN=cmk PE=3 SV=1	cmk	43.2	24.783	0	78.214	26920000	2.931e+07	3.5592e+07	4.01949e+07	3.63759e+07	4.4018e+07	3.8065e+07
Q8ZS18	Threonine synthase OS=Salmonella typhimurium (strain LT2 / SGSC1412 / ATCC 700720) OX=99287 GN=thrC PE=4 SV=1	thrC	25.9	46.987	0	95.457	26595000	1.5385e+07	1.4099e+07	1.4017e+07	1.58e+07	1.76739e+07	1.326e+07
Q7CQK3	NAD(P) transhydrogenase subunit beta OS=Salmonella typhimurium (strain LT2 / SGSC1412 / ATCC 700720) OX=99287 GN=pntB PE=3 SV=1	pntB	25.8	48.869	0	56.146	26553000	9.1859e+06	1.0821e+07	9.68211e+06	9.83491e+06	7.82229e+06	8.94562e+06
Q7CPC0	Phosphoethanolamine transferase CptA OS=Salmonella typhimurium (strain LT2 / SGSC1412 / ATCC 700720) OX=99287 GN=cptA PE=1 SV=1	cptA	33.3	66.207	0	76.084	26458000	2.4723e+07	2.2292e+07	2.2672e+07	1.7809e+07	1.1606e+07	1.406e+07
Q9X6M5	Guanylate kinase OS=Salmonella typhimurium (strain LT2 / SGSC1412 / ATCC 700720) OX=99287 GN=gmk PE=3 SV=1	gmk	33.3	23.498	0	29.061	26285000	5.52841e+07	2.5925e+07	3.23809e+07	1.9597e+07	3.1492e+07	3.35261e+07
P0A1U6	Regulator of ribonuclease activity B OS=Salmonella typhimurium (strain LT2 / SGSC1412 / ATCC 700720) OX=99287 GN=rraB PE=3 SV=1	rraB	10.1	15.697	0	7.5051	26140000	2.52051e+07	3.16699e+07	4.48918e+07	3.07949e+07	2.5236e+07	5.52021e+07
P64394	Integration host factor subunit beta OS=Salmonella typhimurium (strain LT2 / SGSC1412 / ATCC 700720) OX=99287 GN=ihfB PE=3 SV=1	ihfB	68.1	10.621	0	22.683	26120000	3.99821e+07	2.67811e+07	2.6935e+07	2.58441e+07	2.6532e+07	1.7088e+07
Q8ZNZ3	Putative inner membrane protein OS=Salmonella typhimurium (strain LT2 / SGSC1412 / ATCC 700720) OX=99287 GN=STM1849 PE=4 SV=1	STM1849	17.6	95.338	0	67.943	26057000	5.27252e+06	5.47679e+06	5.45119e+06	5.62952e+06	5.84382e+06	4.9069e+06
P35891	Chromosomal replication initiator protein DnaA OS=Salmonella typhimurium (strain LT2 / SGSC1412 / ATCC 700720) OX=99287 GN=dnaA PE=3 SV=2	dnaA	30.5	52.597	0	58.889	25993000	1.58661e+07	1.4305e+07	1.48411e+07	1.6448e+07	1.669e+07	1.4585e+07
P0CL10	Pyruvate dehydrogenase complex repressor OS=Salmonella typhimurium (strain LT2 / SGSC1412 / ATCC 700720) OX=99287 GN=pdhR PE=3 SV=1	pdhR	20.5	29.411	0	21.436	25990000	3.1655e+07	3.5504e+07	3.4805e+07	3.89411e+07	3.3084e+07	3.45799e+07
Q8ZQF0	Pyruvate dehydrogenase/oxidase FAD and thiamine PPi cofactors, cytoplasmic in absence of cofactors OS=Salmonella typhimurium (strain LT2 / SGSC1412 / ATCC 700720) OX=99287 GN=poxB PE=3 SV=1	poxB	20.6	61.683	0	97.18	25947000	2.19829e+07	2.0089e+07	2.1279e+07	2.12751e+07	1.7328e+07	1.9225e+07
P40815	Type III restriction-modification system StyLTI enzyme res OS=Salmonella typhimurium (strain LT2 / SGSC1412 / ATCC 700720) OX=99287 GN=res PE=3 SV=2	res	16	113.39	0	43.572	25906000	4.5598e+06	4.89521e+06	4.18101e+06	4.34749e+06	3.88639e+06	4.32342e+06
Q7CPE7	Phosphate-specific transport system accessory protein PhoU OS=Salmonella typhimurium (strain LT2 / SGSC1412 / ATCC 700720) OX=99287 GN=phoU PE=3 SV=1	phoU	33.6	27.448	0	30.977	25763000	1.1483e+07	1.1039e+07	1.2409e+07	1.1249e+07	1.0674e+07	1.0703e+07
Q8ZK08	Probable transcriptional regulatory protein YeeN OS=Salmonella typhimurium (strain LT2 / SGSC1412 / ATCC 700720) OX=99287 GN=yeeN PE=3 SV=2	yeeN	34.5	25.727	0	46.435	25749000	4.28981e+07	3.5612e+07	2.8854e+07	5.04391e+07	4.53969e+07	2.69741e+07
P37722	Esterase FrsA OS=Salmonella typhimurium (strain LT2 / SGSC1412 / ATCC 700720) OX=99287 GN=frsA PE=3 SV=2	frsA	44.2	47.159	0	39.682	25736000	2.2776e+07	2.1459e+07	1.9834e+07	1.4269e+07	1.3866e+07	1.7564e+07
Q8ZLR5	Aerobic respiration control sensor protein OS=Salmonella typhimurium (strain LT2 / SGSC1412 / ATCC 700720) OX=99287 GN=arcB PE=4 SV=1	arcB	17.6	87.995	0	53.286	25722000	4.2277e+06	4.4861e+06	4.25878e+06	4.81482e+06	4.42489e+06	4.27541e+06
P64237	Ribosomal RNA small subunit methyltransferase G OS=Salmonella typhimurium (strain LT2 / SGSC1412 / ATCC 700720) OX=99287 GN=rsmG PE=3 SV=1	rsmG	44.4	23.175	0	27.432	25676000	5.0636e+07	3.7813e+07	3.5378e+07	2.40499e+07	2.7088e+07	3.2896e+07
Q7CPD8	UPF0438 protein YifE OS=Salmonella typhimurium (strain LT2 / SGSC1412 / ATCC 700720) OX=99287 GN=yifE PE=3 SV=1	yifE	58.9	13.077	0	26.806	25642000	3.04709e+07	2.24791e+07	2.89259e+07	3.30679e+07	2.63411e+07	2.79809e+07
P69066	Chaperone protein SicA OS=Salmonella typhimurium (strain LT2 / SGSC1412 / ATCC 700720) OX=99287 GN=sicA PE=1 SV=1	sicA	29.7	19.221	0	93.376	25503000	2.8323e+07	2.56551e+07	2.727e+07	2.8139e+07	2.38111e+07	2.6599e+07
P0A287	Peptide chain release factor 1 OS=Salmonella typhimurium (strain LT2 / SGSC1412 / ATCC 700720) OX=99287 GN=prfA PE=3 SV=1	prfA	26.7	40.461	0	53.074	25353000	2.04001e+07	1.9418e+07	1.9073e+07	1.2373e+07	1.6292e+07	1.9744e+07
P0A9Y9	Cold shock-like protein CspC OS=Salmonella typhimurium (strain LT2 / SGSC1412 / ATCC 700720) OX=99287 GN=cspC PE=3 SV=2	cspC	98.6	7.4023	0	22.261	25242000	3.74131e+07	2.2627e+07	2.97831e+07	2.48381e+07	2.61191e+07	2.0573e+07
P0A231	Phospholipase A1 OS=Salmonella typhimurium (strain LT2 / SGSC1412 / ATCC 700720) OX=99287 GN=pldA PE=3 SV=1	pldA	36	32.967	0	92.637	25165000	2.75649e+07	3.6187e+07	3.7023e+07	3.65599e+07	3.82931e+07	3.3954e+07
Q8ZK71	Peptide methionine sulfoxide reductase MsrA OS=Salmonella typhimurium (strain LT2 / SGSC1412 / ATCC 700720) OX=99287 GN=msrA PE=3 SV=1	msrA	26.4	23.397	0	35.089	25061000	4.32049e+07	3.368e+07	3.38471e+07	3.33439e+07	2.3985e+07	3.86429e+07
Q8ZKY8	Putative hydrolase of the HAD superfamily OS=Salmonella typhimurium (strain LT2 / SGSC1412 / ATCC 700720) OX=99287 GN=yidA PE=4 SV=1	yidA	35.9	30.956	0	80.294	25012000	2.5233e+07	2.4809e+07	2.409e+07	4.88959e+07	7.40918e+07	2.3883e+07
Q7CQZ5	RNA chaperone, negative regulator of cspA transcription OS=Salmonella typhimurium (strain LT2 / SGSC1412 / ATCC 700720) OX=99287 GN=cspE PE=1 SV=1	cspE	92.8	7.4513	0	34.621	24977000	3.88459e+07	2.65891e+07	3.05291e+07	2.46211e+07	2.3735e+07	1.90739e+07
P65454	UDP-N-acetylglucosamine 1-carboxyvinyltransferase OS=Salmonella typhimurium (strain LT2 / SGSC1412 / ATCC 700720) OX=99287 GN=murA PE=3 SV=1	murA	12.6	44.74	0	15.625	24715000	1.5941e+07	1.48819e+07	1.4673e+07	1.2517e+07	1.2629e+07	1.5706e+07
Q7CQX5	Succinate dehydrogenase hydrophobic membrane anchor subunit OS=Salmonella typhimurium (strain LT2 / SGSC1412 / ATCC 700720) OX=99287 GN=sdhD PE=4 SV=1	sdhD	8.7	12.795	0	11.463	24714000	1.2121e+07	1.3249e+07	1.613e+07	4.2572e+07	2.7484e+07	2.77111e+07
Q8ZP38	Nitrate reductase 1, FeS (Beta) subunit OS=Salmonella typhimurium (strain LT2 / SGSC1412 / ATCC 700720) OX=99287 GN=narH PE=4 SV=1	narH	32.5	57.803	0	125.24	24569000	1.0145e+07	1.1896e+07	1.3188e+07	2.3756e+07	2.2654e+07	2.29199e+07
P65559	Uncharacterized Nudix hydrolase YfcD OS=Salmonella typhimurium (strain LT2 / SGSC1412 / ATCC 700720) OX=99287 GN=yfcD PE=3 SV=1	yfcD	44	20.906	0	69.984	24534000	2.3539e+07	2.5484e+07	2.8756e+07	2.6544e+07	3.28931e+07	3.4662e+07
Q7CQ51	NADH-quinone oxidoreductase subunit I OS=Salmonella typhimurium (strain LT2 / SGSC1412 / ATCC 700720) OX=99287 GN=nuoI PE=3 SV=1	nuoI	41.7	20.52	0	29.29	24525000	2.0898e+07	2.2054e+07	2.4958e+07	3.16429e+07	2.7739e+07	2.79749e+07
Q8ZLE5	P-type ATPase family OS=Salmonella typhimurium (strain LT2 / SGSC1412 / ATCC 700720) OX=99287 GN=zntA PE=3 SV=1	zntA	21.3	77.177	0	25.623	24487000	7.505e+06	6.86529e+06	6.60099e+06	8.8246e+06	1.0151e+07	9.57532e+06
Q8ZQ08	Penicillin-binding protein activator LpoB OS=Salmonella typhimurium (strain LT2 / SGSC1412 / ATCC 700720) OX=99287 GN=lpoB PE=1 SV=1	lpoB	24.1	22.523	0	68.121	24447000	3.49331e+07	3.51091e+07	3.32781e+07	3.56389e+07	3.12571e+07	3.26819e+07
Q8ZS15	Putative molybdochetalase OS=Salmonella typhimurium (strain LT2 / SGSC1412 / ATCC 700720) OX=99287 GN=mog PE=4 SV=1	mog	20.9	21.363	0	9.3411	24442000	4.4942e+07	3.83119e+07	2.7469e+07	2.65099e+07	2.36201e+07	3.60241e+07
Q8ZL41	(P)ppGpp synthetase II OS=Salmonella typhimurium (strain LT2 / SGSC1412 / ATCC 700720) OX=99287 GN=spoT PE=3 SV=1	spoT	17.8	79.515	0	17.684	24315000	4.10981e+06	4.10639e+06	3.8896e+06	4.40689e+06	4.1542e+06	4.16449e+06
P41786	Lipoprotein PrgK OS=Salmonella typhimurium (strain LT2 / SGSC1412 / ATCC 700720) OX=99287 GN=prgK PE=1 SV=1	prgK	41.7	28.21	0	65.767	24212000	3.3273e+07	3.4785e+07	3.34759e+07	3.55171e+07	3.7425e+07	2.87289e+07
P0A1G7	Chaperone protein DnaJ OS=Salmonella typhimurium (strain LT2 / SGSC1412 / ATCC 700720) OX=99287 GN=dnaJ PE=3 SV=2	dnaJ	40.9	41.312	0	102.67	24196000	6.102e+07	6.023e+07	5.41891e+07	6.63899e+07	5.67741e+07	5.8993e+07
Q7CQY7	Putative phosphate starvation-inducible protein, ATP-binding OS=Salmonella typhimurium (strain LT2 / SGSC1412 / ATCC 700720) OX=99287 GN=phoL PE=4 SV=1	phoL	38.2	40.956	0	72.792	24077000	5.67308e+07	5.32471e+07	5.7219e+07	6.1344e+07	6.1404e+07	6.11759e+07
Q7CPT2	Putative D-mannonate oxidoreductase OS=Salmonella typhimurium (strain LT2 / SGSC1412 / ATCC 700720) OX=99287 GN=STM3136 PE=3 SV=1	STM3136	25.3	54.007	0	41.742	23969000	1.2971e+07	1.0746e+07	7.84842e+06	1.5906e+07	1.47339e+07	1.3661e+07
P0A1Q2	Lactoylglutathione lyase OS=Salmonella typhimurium (strain LT2 / SGSC1412 / ATCC 700720) OX=99287 GN=gloA PE=3 SV=1	gloA	40.7	14.822	0	25.44	23942000	3.5147e+07	2.9788e+07	2.3748e+07	2.64039e+07	2.2309e+07	1.7625e+07
P37450	Propanediol dehydratase large subunit OS=Salmonella typhimurium (strain LT2 / SGSC1412 / ATCC 700720) OX=99287 GN=pduC PE=1 SV=3	pduC	33.9	60.362	0	163.78	23788000	1.7715e+07	1.7711e+07	1.9802e+07	1.5842e+07	1.6387e+07	1.8799e+07
Q8ZN32	Putative transcriptional regulator of two-component regulator protein OS=Salmonella typhimurium (strain LT2 / SGSC1412 / ATCC 700720) OX=99287 GN=yfhA PE=4 SV=1	yfhA	9.2	49.358	0.00059032	2.698	23648000	2.88031e+07	3.1596e+07	3.2211e+07	1.47441e+07	4.70591e+07	3.2774e+07
Q7CQY3	Ferric uptake regulation protein OS=Salmonella typhimurium (strain LT2 / SGSC1412 / ATCC 700720) OX=99287 GN=fur PE=3 SV=1	fur	40	17.011	0	31.252	23275000	2.8414e+07	2.53719e+07	2.9951e+07	2.0646e+07	2.484e+07	1.6788e+07
Q8ZPC4	Putative outer membrane lipoprotein OS=Salmonella typhimurium (strain LT2 / SGSC1412 / ATCC 700720) OX=99287 GN=STM1607 PE=4 SV=1	STM1607	28.8	24.439	0	70.718	23196000	2.33591e+07	2.1625e+07	2.5657e+07	2.3178e+07	3.35791e+07	2.8472e+07
P55900	Phosphoserine aminotransferase OS=Salmonella typhimurium (strain LT2 / SGSC1412 / ATCC 700720) OX=99287 GN=serC PE=1 SV=2	serC	37.8	39.832	0	93.163	23146000	5.1054e+07	5.53021e+07	6.08359e+07	5.66629e+07	5.69432e+07	5.32401e+07
Q8ZL52	L-threonine 3-dehydrogenase OS=Salmonella typhimurium (strain LT2 / SGSC1412 / ATCC 700720) OX=99287 GN=tdh PE=3 SV=1	tdh	34.9	37.212	0	30.056	23107000	4.95091e+07	4.82849e+07	5.63562e+07	5.54698e+07	5.17e+07	5.34649e+07
Q8ZPL3	Response regulator in two-component regulatory system with RstB (OmpR family) OS=Salmonella typhimurium (strain LT2 / SGSC1412 / ATCC 700720) OX=99287 GN=rstA PE=4 SV=1	rstA	24.3	27.202	0	14.691	23092000	3.012e+07	2.85599e+07	3.13219e+07	3.5304e+07	3.4764e+07	3.17849e+07
Q8ZLR9	Lipopolysaccharide export system protein LptA OS=Salmonella typhimurium (strain LT2 / SGSC1412 / ATCC 700720) OX=99287 GN=yhbN PE=3 SV=1	yhbN	25.5	20.059	0	30.33	22861000	2.46821e+07	2.4156e+07	2.9664e+07	1.967e+07	2.6384e+07	2.334e+07
Q8ZR16	RNase I OS=Salmonella typhimurium (strain LT2 / SGSC1412 / ATCC 700720) OX=99287 GN=rna PE=3 SV=1	rna	18.3	29.527	0	53.998	22842000	2.9134e+07	3.6896e+07	3.53851e+07	2.65169e+07	2.85651e+07	3.1141e+07
Q8ZND5	Putative transketolase OS=Salmonella typhimurium (strain LT2 / SGSC1412 / ATCC 700720) OX=99287 GN=STM2340 PE=4 SV=1	STM2340	37.2	34.562	0	50.949	22648000	4.55119e+07	4.98579e+07	4.78279e+07	5.42079e+07	5.19611e+07	6.05969e+07
P74884	Fe(2+) transporter FeoB OS=Salmonella typhimurium (strain LT2 / SGSC1412 / ATCC 700720) OX=99287 GN=feoB PE=3 SV=2	feoB	13.6	84.199	0	68.908	22515000	5.4212e+06	5.74299e+06	5.8766e+06	5.73499e+06	5.86061e+06	4.67019e+06
Q8ZJY5	Putative carbon starvation protein OS=Salmonella typhimurium (strain LT2 / SGSC1412 / ATCC 700720) OX=99287 GN=yjiY PE=4 SV=1	yjiY	6.1	77.345	0	35.318	22498000	1.0703e+07	1.0926e+07	1.0715e+07	5.05339e+06	5.01299e+06	6.7106e+06
P26394	dTDP-4-dehydrorhamnose 3,5-epimerase OS=Salmonella typhimurium (strain LT2 / SGSC1412 / ATCC 700720) OX=99287 GN=rfbC PE=1 SV=1	rfbC	36.6	20.663	0	27.015	22481000	2.1865e+07	2.21741e+07	3.15409e+07	1.51091e+07	3.02571e+07	2.2629e+07
Q8ZRU4	UDP-N-acetylmuramoylalanine--D-glutamate ligase OS=Salmonella typhimurium (strain LT2 / SGSC1412 / ATCC 700720) OX=99287 GN=murD PE=3 SV=3	murD	29.5	46.997	0	36.165	22416000	1.4719e+07	1.59829e+07	1.2641e+07	1.1826e+07	1.1613e+07	1.2873e+07
P61482	Lipoprotein-releasing system ATP-binding protein LolD OS=Salmonella typhimurium (strain LT2 / SGSC1412 / ATCC 700720) OX=99287 GN=lolD PE=3 SV=1	lolD	31.8	25.479	0	63.765	22399000	3.89049e+07	2.474e+07	2.6201e+07	3.0928e+07	2.8262e+07	3.41769e+07
Q7CR66	Iron-sulfur cluster insertion protein ErpA OS=Salmonella typhimurium (strain LT2 / SGSC1412 / ATCC 700720) OX=99287 GN=erpA PE=3 SV=2	erpA	35.1	12.099	0	18.732	22274000	2.6618e+07	2.62639e+07	1.8979e+07	3.4235e+07	2.18081e+07	1.88519e+07
Q8ZPM9	Pyridoxine/pyridoxamine 5-phosphate oxidase OS=Salmonella typhimurium (strain LT2 / SGSC1412 / ATCC 700720) OX=99287 GN=pdxH PE=3 SV=1	pdxH	40.8	25.499	0	12.366	22009000	3.24731e+07	2.9529e+07	2.96591e+07	2.70049e+07	2.5373e+07	3.1607e+07
Q8ZQB6	Chromosome partition protein MukE OS=Salmonella typhimurium (strain LT2 / SGSC1412 / ATCC 700720) OX=99287 GN=mukE PE=3 SV=3	mukE	49.8	25.957	0	45.999	21874000	2.46141e+07	3.3891e+07	3.3497e+07	2.77749e+07	2.89169e+07	3.0575e+07
Q7CPN4	Stringent starvation protein B OS=Salmonella typhimurium (strain LT2 / SGSC1412 / ATCC 700720) OX=99287 GN=sspB PE=4 SV=1	sspB	31.3	18.221	0	45.386	21867000	2.4078e+07	2.357e+07	3.06661e+07	1.9684e+07	2.2761e+07	3.3101e+07
P67366	UPF0227 protein YcfP OS=Salmonella typhimurium (strain LT2 / SGSC1412 / ATCC 700720) OX=99287 GN=ycfP PE=3 SV=1	ycfP	43.9	21.077	0	45.002	21862000	2.33579e+07	3.18931e+07	3.06861e+07	1.5794e+07	1.77569e+07	2.11149e+07
P0CL43	Invasion lipoprotein invH OS=Salmonella typhimurium (strain LT2 / SGSC1412 / ATCC 700720) OX=99287 GN=invH PE=3 SV=1	invH	47.6	16.455	0	25.488	21806000	2.5905e+07	2.35279e+07	3.2141e+07	2.2585e+07	1.4245e+07	1.8791e+07
Q8ZNE6	Putative chemotaxis signal transduction protein OS=Salmonella typhimurium (strain LT2 / SGSC1412 / ATCC 700720) OX=99287 GN=STM2314 PE=4 SV=1	STM2314	41.7	37.01	0	82.244	21599000	5.8782e+07	5.86989e+07	5.7963e+07	5.13991e+07	4.80769e+07	4.69431e+07
Q9L6M9	Putative carboxymethylenebutenolidase OS=Salmonella typhimurium (strain LT2 / SGSC1412 / ATCC 700720) OX=99287 GN=ysgA PE=3 SV=1	ysgA	39.6	29.061	0	55.322	21234000	2.4872e+07	3.4127e+07	3.20871e+07	2.81621e+07	3.011e+07	2.8592e+07
Q8ZM80	tRNA-modifying protein YgfZ OS=Salmonella typhimurium (strain LT2 / SGSC1412 / ATCC 700720) OX=99287 GN=ygfZ PE=3 SV=1	ygfZ	33.1	35.971	0	104.59	21151000	5.5573e+07	4.77961e+07	5.61881e+07	5.20538e+07	5.35911e+07	4.80199e+07
Q9RF52	Peptidase B OS=Salmonella typhimurium (strain LT2 / SGSC1412 / ATCC 700720) OX=99287 GN=pepB PE=1 SV=1	pepB	30.9	46.355	0	145.37	20997000	2.1075e+07	1.7683e+07	2.0537e+07	3.14769e+07	3.61071e+07	3.0106e+07
Q8ZPJ8;Q7CQU3	Putative dimethyl sulphoxide reductase OS=Salmonella typhimurium (strain LT2 / SGSC1412 / ATCC 700720) OX=99287 GN=STM1497 PE=4 SV=1;Anaerobic dimethyl sulfoxide reductase, subunit B OS=Salmonella typhimurium (strain LT2 / SGSC1412 / ATCC 700720) OX=99287	STM1497	22	22.766	0	12.855	20992000	2.974e+07	2.9176e+07	2.89279e+07	1.59819e+07	1.98501e+07	1.7909e+07
Q8ZKE3	Arginine decarboxylase OS=Salmonella typhimurium (strain LT2 / SGSC1412 / ATCC 700720) OX=99287 GN=adi PE=4 SV=1	adi	14.8	84.32	0	39.9	20985000	4.7859e+06	4.37121e+06	4.18661e+06	3.04561e+06	2.6802e+06	2.44661e+06
P50335	Protein YhjJ OS=Salmonella typhimurium (strain LT2 / SGSC1412 / ATCC 700720) OX=99287 GN=yhjJ PE=3 SV=2	yhjJ	36.2	55.18	0	78.818	20927000	1.0234e+07	1.2137e+07	1.2634e+07	1.228e+07	1.1693e+07	1.237e+07
Q8ZNM7	Quinone-dependent D-lactate dehydrogenase OS=Salmonella typhimurium (strain LT2 / SGSC1412 / ATCC 700720) OX=99287 GN=dld PE=3 SV=1	dld	33.3	65.05	0	142.8	20548000	1.4934e+07	1.4554e+07	1.5876e+07	1.6107e+07	1.5375e+07	1.3728e+07
P30752	Outer-membrane lipoprotein LolB OS=Salmonella typhimurium (strain LT2 / SGSC1412 / ATCC 700720) OX=99287 GN=lolB PE=3 SV=2	lolB	50.7	23.686	0	29.928	20498000	1.8824e+07	2.4722e+07	2.7887e+07	1.3291e+07	2.57589e+07	1.99849e+07
Q8ZN89	DNA ligase OS=Salmonella typhimurium (strain LT2 / SGSC1412 / ATCC 700720) OX=99287 GN=ligA PE=3 SV=1	ligA	21.5	73.451	0	54.18	20459000	1.349e+07	1.2325e+07	1.1186e+07	1.48149e+07	1.478e+07	1.5948e+07
A0A0H3NEX0	Uncharacterized protein OS=Salmonella typhimurium (strain SL1344) OX=216597 GN=SL1344_2713 PE=4 SV=1	SL1344_2713	30.4	65.21	0	45.066	20421000	1.537e+07	1.5496e+07	1.6908e+07	2.0426e+07	1.7026e+07	1.9019e+07
P26419	Flagellar motor switch protein FliN OS=Salmonella typhimurium (strain LT2 / SGSC1412 / ATCC 700720) OX=99287 GN=fliN PE=1 SV=1	fliN	29.9	14.789	0	12.095	20335000	1.7744e+07	2.3987e+07	1.6082e+07	1.92539e+07	1.8832e+07	1.92929e+07
Q8ZMD1	Putative HAAAP family serine transport protein OS=Salmonella typhimurium (strain LT2 / SGSC1412 / ATCC 700720) OX=99287 GN=sdaC PE=4 SV=1	sdaC	8.2	46.86	0	73.587	20286000	1.3584e+07	1.4453e+07	1.4759e+07	2.0558e+07	1.9716e+07	1.2517e+07
P0A2N6	Cell division protein ZipA OS=Salmonella typhimurium (strain LT2 / SGSC1412 / ATCC 700720) OX=99287 GN=zipA PE=3 SV=1	zipA	19.5	36.318	0	37.896	20237000	1.4609e+07	1.2517e+07	1.4534e+07	1.3173e+07	9.44579e+06	1.1092e+07
Q8ZP17	D-amino acid dehydrogenase OS=Salmonella typhimurium (strain LT2 / SGSC1412 / ATCC 700720) OX=99287 GN=dadA PE=3 SV=1	dadA	42.1	47.882	0	51.752	20232000	1.1091e+07	1.1366e+07	1.0974e+07	1.2649e+07	1.2289e+07	1.1685e+07
Q8ZP19	Flagellar brake protein YcgR OS=Salmonella typhimurium (strain LT2 / SGSC1412 / ATCC 700720) OX=99287 GN=ycgR PE=1 SV=1	ycgR	51.6	27.668	0	42.036	20210000	3.11919e+07	2.97091e+07	2.96371e+07	2.6746e+07	2.5624e+07	2.7501e+07
Q8ZKX5	Phosphate-binding protein PstS OS=Salmonella typhimurium (strain LT2 / SGSC1412 / ATCC 700720) OX=99287 GN=pstS PE=3 SV=1	pstS	37.6	36.816	0	62.936	20054000	3.91441e+07	3.8953e+07	4.0615e+07	4.22691e+07	3.188e+07	3.73481e+07
P10503	Bifunctional protein PutA OS=Salmonella typhimurium (strain LT2 / SGSC1412 / ATCC 700720) OX=99287 GN=putA PE=2 SV=4	putA	13.3	144.09	0	62.45	20038000	3.02099e+06	2.8969e+06	3.5748e+06	4.28959e+06	3.4171e+06	3.7034e+06
Q7CPL2	Putative regulator OS=Salmonella typhimurium (strain LT2 / SGSC1412 / ATCC 700720) OX=99287 GN=yheO PE=4 SV=1	yheO	33.3	26.873	0	48.879	19991000	2.73599e+07	2.6229e+07	2.7205e+07	2.72609e+07	2.60851e+07	2.27221e+07
Q8ZP68	Periplasmic murein tripeptide transport protein OS=Salmonella typhimurium (strain LT2 / SGSC1412 / ATCC 700720) OX=99287 GN=mppA PE=4 SV=1	mppA	43	59.876	0	41.473	19859000	2.2339e+07	1.8002e+07	2.0092e+07	1.1275e+07	7.9757e+06	9.03479e+06
Q8ZP98	Putative SAM-dependent methyltransferase OS=Salmonella typhimurium (strain LT2 / SGSC1412 / ATCC 700720) OX=99287 GN=STM1638 PE=4 SV=1	STM1638	35.2	15.754	0	49.632	19818000	3.21329e+07	2.9368e+07	2.81951e+07	1.7303e+07	1.80131e+07	3.13741e+07
Q8ZP91	NAD-dependent fermentative D-lactate dehydrogenase OS=Salmonella typhimurium (strain LT2 / SGSC1412 / ATCC 700720) OX=99287 GN=ldhA PE=3 SV=1	ldhA	20.1	36.416	0	67.377	19802000	4.6658e+07	5.02479e+07	5.08851e+07	4.6782e+07	4.5243e+07	4.40439e+07
Q7CQC4	Carboxy-S-adenosyl-L-methionine synthase OS=Salmonella typhimurium (strain LT2 / SGSC1412 / ATCC 700720) OX=99287 GN=cmoA PE=3 SV=1	cmoA	23.9	27.848	0	34.252	19771000	3.2698e+07	2.89829e+07	2.9546e+07	2.513e+07	2.14891e+07	2.95669e+07
Q8ZRU2	UDP-N-acetylmuramate--L-alanine ligase OS=Salmonella typhimurium (strain LT2 / SGSC1412 / ATCC 700720) OX=99287 GN=murC PE=3 SV=1	murC	24	53.437	0	41.236	19755000	1.90411e+07	1.7395e+07	2.16821e+07	9.83668e+06	6.95361e+06	7.49278e+06
Q8ZJZ8	Isoaspartyl dipeptidase OS=Salmonella typhimurium (strain LT2 / SGSC1412 / ATCC 700720) OX=99287 GN=iadA PE=3 SV=1	iadA	39.5	40.324	0	72.063	19712000	4.62029e+07	4.3563e+07	5.0708e+07	4.1004e+07	4.40491e+07	3.77311e+07
Q8ZM42	Putative periplasmic protein OS=Salmonella typhimurium (strain LT2 / SGSC1412 / ATCC 700720) OX=99287 GN=yggN PE=4 SV=1	yggN	52.7	26.265	0	47.787	19647000	4.2699e+07	2.63141e+07	2.94671e+07	2.08351e+07	1.8595e+07	3.1998e+07
Q8ZRA5	Putative small-conductance mechanosensitive channel OS=Salmonella typhimurium (strain LT2 / SGSC1412 / ATCC 700720) OX=99287 GN=aefA PE=4 SV=1	aefA	10.5	126.75	0	27.828	19620000	6.73231e+06	6.348e+06	5.39241e+06	3.89019e+06	5.05349e+06	4.54179e+06
Q8ZKL4	Malate synthase OS=Salmonella typhimurium (strain LT2 / SGSC1412 / ATCC 700720) OX=99287 GN=aceB PE=3 SV=1	aceB	40.7	60.382	0	61.94	19463000	1.89979e+07	1.8836e+07	1.946e+07	1.1565e+07	7.5484e+06	1.0197e+07
Q7CR11	Putative oxidoreductase OS=Salmonella typhimurium (strain LT2 / SGSC1412 / ATCC 700720) OX=99287 GN=ybbO PE=4 SV=1	ybbO	48.4	28.139	0	43.226	19446000	2.9707e+07	2.8367e+07	2.5383e+07	3.05449e+07	2.4074e+07	2.4684e+07
Q8ZNC0	Dihydrofolate synthase/folylpolyglutamate synthase OS=Salmonella typhimurium (strain LT2 / SGSC1412 / ATCC 700720) OX=99287 GN=folC PE=3 SV=1	folC	35.1	45.48	0	23.373	19246000	1.1701e+07	9.45168e+06	1.0096e+07	1.2627e+07	9.77971e+06	9.68419e+06
Q7CQV6	Putative hydrolase of the HAD superfamily OS=Salmonella typhimurium (strain LT2 / SGSC1412 / ATCC 700720) OX=99287 GN=ybiV(1) PE=4 SV=1	ybiV(1)	36.8	30.358	0	68.862	19235000	2.574e+07	2.8354e+07	2.5957e+07	2.80221e+07	2.6746e+07	2.5952e+07
Q8ZLQ9	Putative cytoplasmic protein OS=Salmonella typhimurium (strain LT2 / SGSC1412 / ATCC 700720) OX=99287 GN=yhcH PE=4 SV=1	yhcH	34.2	17.056	0	23.467	19177000	1.92461e+07	2.4249e+07	2.24109e+07	1.6798e+07	1.78111e+07	2.4084e+07
Q8ZN52	Dual-specificity RNA methyltransferase RlmN OS=Salmonella typhimurium (strain LT2 / SGSC1412 / ATCC 700720) OX=99287 GN=rlmN PE=3 SV=1	rlmN	26.5	43.51	0	28.409	19177000	1.2139e+07	1.238e+07	1.1038e+07	1.0693e+07	9.40098e+06	1.1302e+07
P65363	Cell division topological specificity factor OS=Salmonella typhimurium (strain LT2 / SGSC1412 / ATCC 700720) OX=99287 GN=minE PE=3 SV=1	minE	37.5	10.182	0	13.656	19141000	2.41921e+07	2.20169e+07	1.9206e+07	2.32351e+07	1.7857e+07	1.9816e+07
Q8ZPT7	Putative enzyme OS=Salmonella typhimurium (strain LT2 / SGSC1412 / ATCC 700720) OX=99287 GN=yniC PE=4 SV=1	yniC	21.2	24.293	0	19.872	19079000	3.55999e+07	2.45371e+07	3.26699e+07	1.4398e+07	1.5309e+07	2.7442e+07
Q7CR48	Delta-aminolevulinic acid dehydratase OS=Salmonella typhimurium (strain LT2 / SGSC1412 / ATCC 700720) OX=99287 GN=hemB PE=3 SV=1	hemB	25	35.547	0	11.602	19015000	2.84511e+07	3.0331e+07	3.10051e+07	2.8669e+07	3.05549e+07	2.8489e+07
Q8ZP37	Nitrate reductase 1, alpha subunit OS=Salmonella typhimurium (strain LT2 / SGSC1412 / ATCC 700720) OX=99287 GN=narG PE=3 SV=1	narG	11.9	140.69	0	57.816	18814000	2.5318e+06	2.5683e+06	3.46629e+06	3.86099e+06	3.28901e+06	4.02481e+06
P26978	Bifunctional purine biosynthesis protein PurH OS=Salmonella typhimurium (strain LT2 / SGSC1412 / ATCC 700720) OX=99287 GN=purH PE=3 SV=2	purH	42.2	57.467	0	185.06	18800000	1.0732e+07	1.2107e+07	1.3344e+07	1.5794e+07	1.6275e+07	1.5455e+07
Q7CQ03	Phosphatidylserine synthase OS=Salmonella typhimurium (strain LT2 / SGSC1412 / ATCC 700720) OX=99287 GN=pssA PE=4 SV=1	pssA	35.7	52.733	0	105.42	18796000	1.3302e+07	1.2382e+07	1.1775e+07	1.3896e+07	1.3251e+07	1.1386e+07
P55891	Motility protein A OS=Salmonella typhimurium (strain LT2 / SGSC1412 / ATCC 700720) OX=99287 GN=motA PE=3 SV=1	motA	13.2	32.082	0	31.959	18747000	1.5063e+07	1.5367e+07	1.2701e+07	3.0831e+07	1.80089e+07	1.0996e+07
Q8ZK15	Putative cytoplasmic protein OS=Salmonella typhimurium (strain LT2 / SGSC1412 / ATCC 700720) OX=99287 GN=STM4492 PE=4 SV=1	STM4492	14.1	100.17	0	23.12	18717000	3.1014e+06	3.34991e+06	3.692e+06	3.2388e+06	3.3114e+06	2.84611e+06
P22713	Galactokinase OS=Salmonella typhimurium (strain LT2 / SGSC1412 / ATCC 700720) OX=99287 GN=galK PE=3 SV=2	galK	24.3	41.301	0	49.586	18693000	2.6249e+07	3.27679e+07	2.97519e+07	4.6353e+07	4.711e+07	4.1602e+07
P0A1N0	Surface presentation of antigens protein SpaK OS=Salmonella typhimurium (strain LT2 / SGSC1412 / ATCC 700720) OX=99287 GN=spaK PE=1 SV=1	spaK	20	14.919	0	31.245	18648000	2.85409e+07	2.0035e+07	1.86529e+07	1.5295e+07	2.1186e+07	1.65819e+07
P41783	Protein PrgH OS=Salmonella typhimurium (strain LT2 / SGSC1412 / ATCC 700720) OX=99287 GN=prgH PE=1 SV=1	prgH	19.4	44.459	0	21.257	18615000	1.4689e+07	1.2418e+07	1.39281e+07	9.41252e+06	1.2131e+07	1.1449e+07
Q8ZRM6	Putative LysR family transcriptional regulator OS=Salmonella typhimurium (strain LT2 / SGSC1412 / ATCC 700720) OX=99287 GN=yafC PE=4 SV=1	yafC	8.2	33.899	0	3.8285	18513000	2.80141e+07	2.2878e+07	1.6436e+07	1.8918e+07	1.5458e+07	2.1819e+07
Q8ZL95	Glycine--tRNA ligase alpha subunit OS=Salmonella typhimurium (strain LT2 / SGSC1412 / ATCC 700720) OX=99287 GN=glyQ PE=3 SV=1	glyQ	29.7	34.746	0	57.22	18507000	4.4789e+07	4.1613e+07	4.28749e+07	4.11161e+07	4.23081e+07	4.1091e+07
Q7CPK4	Gluconokinase OS=Salmonella typhimurium (strain LT2 / SGSC1412 / ATCC 700720) OX=99287 GN=gntK PE=3 SV=1	gntK	36.2	19.646	0	16.92	18504000	1.7054e+07	2.59331e+07	2.70889e+07	1.5084e+07	1.9461e+07	1.6261e+07
Q8ZLN1	Shikimate dehydrogenase (NADP(+)) OS=Salmonella typhimurium (strain LT2 / SGSC1412 / ATCC 700720) OX=99287 GN=aroE PE=3 SV=1	aroE	31.2	29.289	0	41.753	18485000	2.2482e+07	2.32729e+07	2.5312e+07	3.0153e+07	2.57259e+07	2.7497e+07
Q8ZMA9	Thymidylate synthase OS=Salmonella typhimurium (strain LT2 / SGSC1412 / ATCC 700720) OX=99287 GN=thyA PE=3 SV=1	thyA	28.8	30.368	0	49.856	18398000	2.5957e+07	2.3252e+07	2.58659e+07	3.9948e+07	5.33321e+07	2.45709e+07
A0A0H3NYS4	Surface exclusion protein OS=Salmonella typhimurium (strain SL1344) OX=216597 GN=exc PE=4 SV=1	exc	19.1	25.78	0	9.3712	18265000	1.5486e+07	2.0075e+07	2.6614e+07	1.2067e+07	2.235e+07	2.4798e+07
Q8ZMK9	Multidrug resistance secretion protein OS=Salmonella typhimurium (strain LT2 / SGSC1412 / ATCC 700720) OX=99287 GN=emrA PE=4 SV=1	emrA	30.8	42.501	0	72.473	18255000	1.92199e+07	1.7184e+07	1.9322e+07	1.1143e+07	1.5076e+07	1.2243e+07
Q93GQ7	Plasmid partition protein B OS=Salmonella typhimurium (strain LT2 / SGSC1412 / ATCC 700720) OX=99287 GN=parB PE=3 SV=1	parB	53.8	36.88	0	130.86	18214000	4.18041e+07	4.29859e+07	4.35712e+07	4.57019e+07	4.45771e+07	4.35099e+07
Q8ZM47	Pyridoxal phosphate homeostasis protein OS=Salmonella typhimurium (strain LT2 / SGSC1412 / ATCC 700720) OX=99287 GN=yggS PE=3 SV=1	yggS	32.5	25.671	0	26.269	18193000	3.01991e+07	2.3504e+07	2.68459e+07	2.4499e+07	2.17079e+07	2.61211e+07
Q8ZLW1	Threonine/serine transporter TdcC OS=Salmonella typhimurium (strain LT2 / SGSC1412 / ATCC 700720) OX=99287 GN=tdcC PE=3 SV=1	tdcC	7.4	48.974	0	7.8201	18168000	2.854e+07	2.73129e+07	3.0747e+07	1.5998e+07	1.6881e+07	1.4683e+07
Q7CQF3	Thymidine kinase OS=Salmonella typhimurium (strain LT2 / SGSC1412 / ATCC 700720) OX=99287 GN=tdk PE=3 SV=1	tdk	24.9	23.404	0	11.099	18128000	3.21421e+07	2.31401e+07	3.2126e+07	1.9757e+07	1.5534e+07	2.5893e+07
Q8ZL61	L-lactate dehydrogenase OS=Salmonella typhimurium (strain LT2 / SGSC1412 / ATCC 700720) OX=99287 GN=lldD PE=3 SV=1	lldD	35.1	42.714	0	92.316	18128000	3.00639e+07	2.9484e+07	3.3763e+07	5.022e+07	4.96128e+07	4.8901e+07
P64222	Aminomethyltransferase OS=Salmonella typhimurium (strain LT2 / SGSC1412 / ATCC 700720) OX=99287 GN=gcvT PE=3 SV=1	gcvT	25.8	40.216	0	52.434	18114000	4.29901e+07	4.1374e+07	3.92239e+07	4.81419e+07	4.39591e+07	3.77711e+07
Q8ZMX2	Protein lysine acetyltransferase Pat OS=Salmonella typhimurium (strain LT2 / SGSC1412 / ATCC 700720) OX=99287 GN=pat PE=1 SV=1	pat	9.9	97.766	0	85.943	18102000	3.123e+06	2.9118e+06	3.0469e+06	3.3448e+06	3.24789e+06	2.7147e+06
Q8ZP18	Putative resistance protein MccF OS=Salmonella typhimurium (strain LT2 / SGSC1412 / ATCC 700720) OX=99287 GN=ycgQ PE=4 SV=1	ycgQ	35.9	33.351	0	52.298	17892000	2.3907e+07	2.82041e+07	2.1783e+07	2.71049e+07	2.9665e+07	1.94331e+07
Q8ZKM8	Fructose-6-phosphate aldolase OS=Salmonella typhimurium (strain LT2 / SGSC1412 / ATCC 700720) OX=99287 GN=fsa PE=3 SV=1	fsa	20.5	23.525	0	34.433	17843000	3.17471e+07	2.12e+07	2.4453e+07	1.5365e+07	1.6679e+07	2.89711e+07
Q8ZNK2	Lipid A 1-diphosphate synthase OS=Salmonella typhimurium (strain LT2 / SGSC1412 / ATCC 700720) OX=99287 GN=yeiU PE=3 SV=1	yeiU	13	26.922	0	11.148	17746000	1.7264e+07	1.464e+07	2.3281e+07	2.3718e+07	2.1747e+07	2.0787e+07
Q8ZRM2	Hydroxyacylglutathione hydrolase OS=Salmonella typhimurium (strain LT2 / SGSC1412 / ATCC 700720) OX=99287 GN=gloB PE=1 SV=1	gloB	41.8	28.633	0	57.989	17614000	2.3507e+07	2.9588e+07	2.5581e+07	2.10379e+07	2.48881e+07	2.3091e+07
P0A1F8	Aspartate-semialdehyde dehydrogenase OS=Salmonella typhimurium (strain LT2 / SGSC1412 / ATCC 700720) OX=99287 GN=asd PE=1 SV=1	asd	48.4	40.136	0	90.565	17605000	4.1836e+07	4.04529e+07	3.90011e+07	4.18531e+07	4.24079e+07	3.89109e+07
Q8ZPY3	Putative ABC transporter periplasmic binding protein OS=Salmonella typhimurium (strain LT2 / SGSC1412 / ATCC 700720) OX=99287 GN=STM1255 PE=4 SV=1	STM1255	30.1	60.028	0	49.626	17558000	8.95368e+06	9.66876e+06	8.89591e+06	1.0572e+07	1.0161e+07	9.21843e+06
Q8ZQ01	Transcription-repair-coupling factor OS=Salmonella typhimurium (strain LT2 / SGSC1412 / ATCC 700720) OX=99287 GN=mfd PE=3 SV=1	mfd	12.2	129.91	0	24.537	17545000	2.46301e+06	2.20239e+06	2.0433e+06	3.45011e+06	1.7046e+06	5.7857e+06
P37415	Recombination-promoting nuclease pSLT051 OS=Salmonella typhimurium (strain LT2 / SGSC1412 / ATCC 700720) OX=99287 GN=PSLT051 PE=3 SV=1	PSLT051	39.9	35.321	0	57.499	17499000	2.1663e+07	2.15431e+07	1.96149e+07	3.22061e+07	4.49619e+07	1.8455e+07
Q7CQ39	Putative aspartate-semialdehyde dehydrogenase OS=Salmonella typhimurium (strain LT2 / SGSC1412 / ATCC 700720) OX=99287 GN=usg PE=3 SV=1	usg	29.1	36.288	0	24.412	17485000	2.04471e+07	1.5065e+07	1.677e+07	8.93967e+06	7.51249e+06	1.3045e+07
Q8ZS19	Bifunctional aspartokinase/homoserine dehydrogenase OS=Salmonella typhimurium (strain LT2 / SGSC1412 / ATCC 700720) OX=99287 GN=thrA PE=3 SV=1	thrA	10	88.694	0	37.257	17472000	2.67471e+06	2.45879e+06	3.11241e+06	3.44999e+06	3.1209e+06	3.032e+06
A0A0H3NQ47	Hypothetical repressor protein OS=Salmonella typhimurium (strain SL1344) OX=216597 GN=SL1344_2633 PE=4 SV=1	SL1344_2633	42.7	30.435	0	32.265	17459000	2.4855e+07	2.5547e+07	2.4596e+07	2.885e+07	2.13449e+07	2.26821e+07
P08870	Orotate phosphoribosyltransferase OS=Salmonella typhimurium (strain LT2 / SGSC1412 / ATCC 700720) OX=99287 GN=pyrE PE=1 SV=3	pyrE	38.5	23.562	0	63.829	17357000	2.9537e+07	2.17329e+07	2.7391e+07	1.3176e+07	1.5989e+07	2.31751e+07
Q7CPE3	ATP synthase subunit a OS=Salmonella typhimurium (strain LT2 / SGSC1412 / ATCC 700720) OX=99287 GN=atpB PE=3 SV=1	atpB	8.5	30.417	0	3.5863	17206000	1.5594e+07	2.7308e+07	1.5298e+07	1.3243e+07	1.538e+07	2.2781e+07
Q8ZN46	Putative inner membrane lipoprotein OS=Salmonella typhimurium (strain LT2 / SGSC1412 / ATCC 700720) OX=99287 GN=STM2532 PE=1 SV=1	STM2532	7.9	179.64	0	39.939	17159000	3.10179e+06	3.0153e+06	2.92181e+06	2.94899e+06	2.9493e+06	2.5122e+06
P0A2E8	RNA polymerase sigma factor FliA OS=Salmonella typhimurium (strain LT2 / SGSC1412 / ATCC 700720) OX=99287 GN=fliA PE=1 SV=1	fliA	18.4	27.473	0	63.316	17152000	1.9528e+07	2.4506e+07	2.62201e+07	2.43911e+07	2.24549e+07	2.57309e+07
P67408	Uridine kinase OS=Salmonella typhimurium (strain LT2 / SGSC1412 / ATCC 700720) OX=99287 GN=udk PE=3 SV=1	udk	39	24.498	0	54.027	17102000	2.616e+07	2.4157e+07	2.60939e+07	1.99449e+07	1.6028e+07	2.3674e+07
P39434	Soluble lytic murein transglycosylase OS=Salmonella typhimurium (strain LT2 / SGSC1412 / ATCC 700720) OX=99287 GN=slt PE=3 SV=2	slt	36.4	73.619	0	62.668	17054000	1.1233e+07	1.1917e+07	1.1747e+07	1.4379e+07	1.3961e+07	1.3089e+07
Q7CPI1	PTS family, mannitol-specific enzyme IIABC components OS=Salmonella typhimurium (strain LT2 / SGSC1412 / ATCC 700720) OX=99287 GN=mtlA PE=4 SV=1	mtlA	38.7	68.164	0	78.61	17014000	1.4035e+07	1.35e+07	1.3673e+07	8.66639e+06	8.55769e+06	8.16137e+06
P22715	UDP-glucose 4-epimerase OS=Salmonella typhimurium (strain LT2 / SGSC1412 / ATCC 700720) OX=99287 GN=galE PE=3 SV=2	galE	51.8	37.133	0	123.01	17011000	3.91951e+07	3.4936e+07	4.004e+07	4.4394e+07	4.4643e+07	3.99671e+07
P0A1A5	Branched-chain-amino-acid aminotransferase OS=Salmonella typhimurium (strain LT2 / SGSC1412 / ATCC 700720) OX=99287 GN=ilvE PE=1 SV=2	ilvE	18.8	34.052	0	37.55	16897000	4.35781e+07	4.01601e+07	3.83629e+07	4.07269e+07	3.7325e+07	4.1536e+07
Q8ZQB3	Putative metallo-beta-lactamase OS=Salmonella typhimurium (strain LT2 / SGSC1412 / ATCC 700720) OX=99287 GN=ycbL PE=4 SV=1	ycbL	23.7	23.737	0	12.323	16875000	2.95669e+07	2.58961e+07	2.79831e+07	1.2753e+07	1.50141e+07	2.3146e+07
Q8ZM22	Putative methyl-accepting chemotaxis protein OS=Salmonella typhimurium (strain LT2 / SGSC1412 / ATCC 700720) OX=99287 GN=STM3138 PE=4 SV=1	STM3138	29.8	39.384	0	93.153	16833000	5.00421e+07	4.65581e+07	4.75559e+07	3.86279e+07	3.41251e+07	3.68219e+07
Q7CR80	Cell division protein FtsA OS=Salmonella typhimurium (strain LT2 / SGSC1412 / ATCC 700720) OX=99287 GN=ftsA PE=3 SV=1	ftsA	24.8	45.313	0	54.627	16711000	1.033e+07	1.0674e+07	1.2139e+07	8.20402e+06	7.88719e+06	8.9143e+06
Q8ZQ71	Paraquat-inducible protein B OS=Salmonella typhimurium (strain LT2 / SGSC1412 / ATCC 700720) OX=99287 GN=pqiB PE=4 SV=1	pqiB	30.4	60.653	0	72.519	16622000	1.2582e+07	1.1034e+07	1.215e+07	1.3194e+07	1.1906e+07	1.2611e+07
P60959	Prolipoprotein diacylglyceryl transferase OS=Salmonella typhimurium (strain LT2 / SGSC1412 / ATCC 700720) OX=99287 GN=lgt PE=3 SV=1	lgt	11.7	33.075	0	15.579	16518000	2.03719e+07	2.0254e+07	2.84199e+07	1.3873e+07	1.6419e+07	2.76771e+07
Q8ZM69	D-3-phosphoglycerate dehydrogenase OS=Salmonella typhimurium (strain LT2 / SGSC1412 / ATCC 700720) OX=99287 GN=serA PE=3 SV=1	serA	15.4	43.987	0	21.332	16512000	1.2729e+07	1.1165e+07	9.4667e+06	9.64614e+06	8.19283e+06	9.987e+06
P0A1W2	Signal peptidase I OS=Salmonella typhimurium (strain LT2 / SGSC1412 / ATCC 700720) OX=99287 GN=lepB PE=3 SV=1	lepB	26.9	35.778	0	102.66	16453000	4.33329e+07	3.853e+07	3.76989e+07	3.64491e+07	3.47481e+07	4.46139e+07
Q8ZQR5	Putative hydrolase of the HAD superfamily OS=Salmonella typhimurium (strain LT2 / SGSC1412 / ATCC 700720) OX=99287 GN=ybhA PE=4 SV=1	ybhA	38.2	30.119	0	26.681	16450000	1.9664e+07	2.39251e+07	2.05459e+07	2.76011e+07	2.9482e+07	1.6678e+07
Q8ZNM5	Putative oxidoreductase OS=Salmonella typhimurium (strain LT2 / SGSC1412 / ATCC 700720) OX=99287 GN=yohF PE=4 SV=1	yohF	29.6	26.83	0	32.65	16434000	2.2614e+07	2.5106e+07	2.6006e+07	1.94791e+07	1.83211e+07	2.08609e+07
Q9L6M0	3-octaprenyl-4-hydroxybenzoate carboxy-lyase OS=Salmonella typhimurium (strain LT2 / SGSC1412 / ATCC 700720) OX=99287 GN=ubiD PE=3 SV=1	ubiD	29.5	55.134	0	33.096	16418000	1.4055e+07	1.4427e+07	1.6387e+07	1.4797e+07	1.565e+07	1.6232e+07
Q8ZLY6	Bifunctional glutamine synthetase adenylyltransferase/adenylyl-removing enzyme OS=Salmonella typhimurium (strain LT2 / SGSC1412 / ATCC 700720) OX=99287 GN=glnE PE=3 SV=1	glnE	13.7	108.04	0	21.85	16305000	1.2618e+07	1.4375e+07	1.1899e+07	1.0136e+07	1.1523e+07	1.4648e+07
P40814	Type III restriction-modification system StyLTI enzyme mod OS=Salmonella typhimurium (strain LT2 / SGSC1412 / ATCC 700720) OX=99287 GN=mod PE=3 SV=2	mod	27	73.336	0	70.615	16288000	1.0701e+07	9.73689e+06	8.44321e+06	1.0378e+07	1.1655e+07	1.0829e+07
Q7CQP6	Scaffolding protein for murein-synthesizing holoenzyme OS=Salmonella typhimurium (strain LT2 / SGSC1412 / ATCC 700720) OX=99287 GN=mipA PE=4 SV=1	mipA	29.4	27.992	0	68.394	16244000	1.8161e+07	2.3624e+07	1.4343e+07	2.40559e+07	2.22299e+07	2.80469e+07
O68926	Bacterioferritin OS=Salmonella typhimurium (strain LT2 / SGSC1412 / ATCC 700720) OX=99287 GN=bfr PE=3 SV=1	bfr	41.1	18.355	0	29.013	16126000	1.9006e+07	2.0379e+07	2.4251e+07	1.0837e+07	1.4511e+07	1.3924e+07
Q8ZLZ6	3,5-cyclic adenosine monophosphate phosphodiesterase CpdA OS=Salmonella typhimurium (strain LT2 / SGSC1412 / ATCC 700720) OX=99287 GN=icc PE=3 SV=1	icc	16.7	31.021	0	44.566	16054000	2.2947e+07	2.12931e+07	2.3003e+07	2.4306e+07	2.5069e+07	1.8511e+07
Q8ZLL4	Peptidyl-prolyl cis-trans isomerase OS=Salmonella typhimurium (strain LT2 / SGSC1412 / ATCC 700720) OX=99287 GN=slyD PE=3 SV=1	slyD	18.9	20.788	0	38.122	16016000	1.276e+07	2.5121e+07	2.84769e+07	1.81031e+07	1.964e+07	2.12759e+07
P40723	Glutamate racemase OS=Salmonella typhimurium (strain LT2 / SGSC1412 / ATCC 700720) OX=99287 GN=murI PE=3 SV=2	murI	35	31.043	0	20.977	15994000	1.9979e+07	2.40389e+07	1.9012e+07	2.7522e+07	2.74539e+07	1.5571e+07
Q7CQX1	Tol protein, membrane-spanning inner membrane protein OS=Salmonella typhimurium (strain LT2 / SGSC1412 / ATCC 700720) OX=99287 GN=tolQ PE=3 SV=1	tolQ	32.6	25.571	0	17.4	15944000	1.3354e+07	2.16191e+07	2.4157e+07	9.80802e+06	1.5115e+07	1.9887e+07
Q8ZRT5	GMP reductase OS=Salmonella typhimurium (strain LT2 / SGSC1412 / ATCC 700720) OX=99287 GN=guaC PE=3 SV=1	guaC	17.9	37.138	0	28.972	15942000	4.96679e+07	4.49289e+07	4.19661e+07	3.5635e+07	2.90121e+07	4.11181e+07
A0A0H3NXL4	Plasmid partition protein OS=Salmonella typhimurium (strain SL1344) OX=216597 GN=parA PE=4 SV=1	parA	31.9	22.398	0	30.056	15935000	2.97831e+07	2.1571e+07	2.45291e+07	1.2374e+07	1.4191e+07	2.0764e+07
Q8ZMB5	Protease 3 OS=Salmonella typhimurium (strain LT2 / SGSC1412 / ATCC 700720) OX=99287 GN=ptrA PE=3 SV=1	ptrA	12.2	107.49	0	17.722	15930000	1.6298e+07	1.6384e+07	2.17489e+07	2.31361e+07	2.6015e+07	2.2193e+07
P0CL06	Trehalose-6-phosphate synthase OS=Salmonella typhimurium (strain LT2 / SGSC1412 / ATCC 700720) OX=99287 GN=otsA PE=3 SV=1	otsA	25.6	53.58	0	24.897	15928000	9.33378e+06	9.32692e+06	8.46331e+06	9.66749e+06	8.1625e+06	8.58591e+06
A0A0H3NWV8	Plasmid stability protein OS=Salmonella typhimurium (strain SL1344) OX=216597 GN=stbA PE=4 SV=1	stbA	32.7	35.712	0	81.388	15894000	3.74201e+07	3.44669e+07	3.8414e+07	3.55331e+07	3.78031e+07	3.47799e+07
P37174	Cys-tRNA(Pro)/Cys-tRNA(Cys) deacylase YbaK OS=Salmonella typhimurium (strain LT2 / SGSC1412 / ATCC 700720) OX=99287 GN=ybaK PE=3 SV=1	ybaK	24.5	17.054	0	24.835	15858000	1.6706e+07	1.7578e+07	1.5396e+07	2.0342e+07	1.8492e+07	1.7925e+07
Q8ZQD4	Outer-membrane lipoprotein carrier protein OS=Salmonella typhimurium (strain LT2 / SGSC1412 / ATCC 700720) OX=99287 GN=lolA PE=3 SV=2	lolA	17.7	22.481	0	16.009	15753000	1.4804e+07	1.3579e+07	2.39539e+07	1.184e+07	2.27269e+07	1.5706e+07
Q8ZQ26	Glucans biosynthesis glucosyltransferase H OS=Salmonella typhimurium (strain LT2 / SGSC1412 / ATCC 700720) OX=99287 GN=mdoH PE=3 SV=1	mdoH	13.8	97.099	0	27.479	15623000	2.3781e+06	3.11249e+06	2.5689e+06	2.2298e+06	2.20309e+06	3.0365e+06
Q8ZLI5	4-alpha-glucanotransferase OS=Salmonella typhimurium (strain LT2 / SGSC1412 / ATCC 700720) OX=99287 GN=malQ PE=3 SV=1	malQ	18.1	78.017	0	40.5	15465000	2.57001e+06	3.01e+06	3.28479e+06	3.37489e+06	2.4706e+06	2.4888e+06
Q8ZKX9	Putative oxidoreductase OS=Salmonella typhimurium (strain LT2 / SGSC1412 / ATCC 700720) OX=99287 GN=yieF PE=4 SV=1	yieF	48.5	20.835	0	33.815	15387000	1.8433e+07	1.84569e+07	2.1636e+07	1.2017e+07	1.5857e+07	2.55459e+07
Q8ZQ30	Glyoxylate/hydroxypyruvate reductase A OS=Salmonella typhimurium (strain LT2 / SGSC1412 / ATCC 700720) OX=99287 GN=ghrA PE=1 SV=1	ghrA	49	35.034	0	78.132	15289000	3.81141e+07	3.43961e+07	3.47141e+07	3.2725e+07	3.47519e+07	3.34949e+07
P0A2N8	Der GTPase-activating protein YihI OS=Salmonella typhimurium (strain LT2 / SGSC1412 / ATCC 700720) OX=99287 GN=yihI PE=3 SV=1	yihI	19.9	19.213	0	25.544	15282000	1.73971e+07	1.6526e+07	1.7565e+07	2.704e+07	9.3758e+06	1.4884e+07
Q8ZPA8	S-(hydroxymethyl)glutathione dehydrogenase OS=Salmonella typhimurium (strain LT2 / SGSC1412 / ATCC 700720) OX=99287 GN=STM1627 PE=3 SV=1	STM1627	21.5	39.255	0	33.197	15244000	1.0203e+07	1.0159e+07	8.14989e+06	9.34291e+06	7.94662e+06	8.37507e+06
P0A1F0	D-alanine--D-alanine ligase A OS=Salmonella typhimurium (strain LT2 / SGSC1412 / ATCC 700720) OX=99287 GN=ddlA PE=1 SV=2	ddlA	26.4	39.356	0	50.654	14983000	1.8521e+07	1.3278e+07	1.4687e+07	9.72637e+06	1.4434e+07	1.2105e+07
Q7CPU9	Cell division protein ZapA OS=Salmonella typhimurium (strain LT2 / SGSC1412 / ATCC 700720) OX=99287 GN=zapA PE=3 SV=1	zapA	56	12.523	0	68.528	14971000	2.00849e+07	1.57129e+07	1.6488e+07	1.6277e+07	1.4436e+07	1.5161e+07
Q8ZLW3	L-serine deaminase OS=Salmonella typhimurium (strain LT2 / SGSC1412 / ATCC 700720) OX=99287 GN=tdcG PE=4 SV=1	tdcG	28.4	48.474	0	26.695	14919000	1.3321e+07	1.2752e+07	1.0493e+07	7.0128e+06	5.9367e+06	6.11419e+06
Q06399	Uncharacterized lipoprotein YedD OS=Salmonella typhimurium (strain LT2 / SGSC1412 / ATCC 700720) OX=99287 GN=yedD PE=3 SV=2	yedD	44	15.356	0	22.232	14879000	1.5996e+07	1.6468e+07	1.6954e+07	1.6892e+07	1.69181e+07	1.4676e+07
P0A1N8	Flagellar L-ring protein OS=Salmonella typhimurium (strain LT2 / SGSC1412 / ATCC 700720) OX=99287 GN=flgH PE=3 SV=1	flgH	27.6	24.708	0	21.788	14849000	2.67101e+07	1.8571e+07	1.8985e+07	1.507e+07	1.5509e+07	2.17601e+07
Q8ZMM2	NADP-dependent succinate-semialdehyde dehydrogenase I OS=Salmonella typhimurium (strain LT2 / SGSC1412 / ATCC 700720) OX=99287 GN=gabD PE=3 SV=1	gabD	31.1	51.848	0	27.599	14821000	8.96492e+06	9.50483e+06	9.98631e+06	1.0916e+07	1.0703e+07	8.12727e+06
Q8ZK65	Putative transcriptional regulator OS=Salmonella typhimurium (strain LT2 / SGSC1412 / ATCC 700720) OX=99287 GN=STM4417 PE=4 SV=1	STM4417	35.7	30.761	0	48.708	14798000	1.913e+07	2.198e+07	2.0899e+07	2.13329e+07	2.15161e+07	1.8642e+07
Q8ZMQ8	Putative excinuclease ATPase subunit OS=Salmonella typhimurium (strain LT2 / SGSC1412 / ATCC 700720) OX=99287 GN=STM2746 PE=4 SV=1	STM2746	37	49.831	0	62.364	14681000	1.1851e+07	9.50292e+06	9.77442e+06	9.2382e+06	7.699e+06	8.12553e+06
P57048	Sec-independent protein translocase protein TatB OS=Salmonella typhimurium (strain LT2 / SGSC1412 / ATCC 700720) OX=99287 GN=tatB PE=3 SV=2	tatB	45.1	19.601	0	58.745	14622000	2.0262e+07	2.23161e+07	1.869e+07	2.94709e+07	3.2228e+07	1.4839e+07
P56978	Iron-sulfur cluster assembly protein CyaY OS=Salmonella typhimurium (strain LT2 / SGSC1412 / ATCC 700720) OX=99287 GN=cyaY PE=3 SV=1	cyaY	32.1	12.145	0	6.7571	14616000	2.7639e+07	1.5759e+07	1.6157e+07	1.9808e+07	2.3838e+07	1.0806e+07
Q8ZLS8	Dihydropteroate synthase OS=Salmonella typhimurium (strain LT2 / SGSC1412 / ATCC 700720) OX=99287 GN=folP PE=3 SV=1	folP	36.2	30.484	0	27.454	14444000	1.6879e+07	2.03719e+07	2.2664e+07	2.1048e+07	1.8781e+07	1.9292e+07
Q8ZMI7	Hydrogenase-3 accessory protein OS=Salmonella typhimurium (strain LT2 / SGSC1412 / ATCC 700720) OX=99287 GN=hypB PE=4 SV=1	hypB	19.3	31.392	0	48.949	14407000	2.9564e+07	2.92731e+07	2.78401e+07	3.0384e+07	2.6112e+07	3.1439e+07
P04042	Chemotaxis response regulator protein-glutamate methylesterase OS=Salmonella typhimurium (strain LT2 / SGSC1412 / ATCC 700720) OX=99287 GN=cheB PE=1 SV=1	cheB	53	37.551	0	59.754	14370000	3.63961e+07	3.76741e+07	3.7068e+07	3.25519e+07	3.03731e+07	3.27071e+07
P0A1J3	Flagellar basal-body rod protein FlgG OS=Salmonella typhimurium (strain LT2 / SGSC1412 / ATCC 700720) OX=99287 GN=flgG PE=1 SV=1	flgG	28.1	27.77	0	48.037	14307000	1.8987e+07	1.9978e+07	2.07321e+07	2.0437e+07	1.8283e+07	2.07079e+07
Q7CQV0	Arginine transport system OS=Salmonella typhimurium (strain LT2 / SGSC1412 / ATCC 700720) OX=99287 GN=artP PE=4 SV=1	artP	24.8	26.933	0	11.14	14289000	2.15501e+07	2.0314e+07	2.3155e+07	1.5171e+07	1.6345e+07	2.0948e+07
H9L4B2	Putative LuxR/UhpA family response regulator OS=Salmonella typhimurium (strain LT2 / SGSC1412 / ATCC 700720) OX=99287 GN=uvrY PE=4 SV=1	uvrY	31.7	23.906	0	19.601	14281000	2.48279e+07	2.03859e+07	2.0492e+07	1.6634e+07	1.4503e+07	2.2151e+07
H9L449	Lipopolysaccharide core biosynthesis protein OS=Salmonella typhimurium (strain LT2 / SGSC1412 / ATCC 700720) OX=99287 GN=rfaQ PE=4 SV=1	rfaQ	13.1	38.714	0	10.616	14280000	9.70549e+06	7.08708e+06	8.4098e+06	7.8785e+06	8.33141e+06	8.69491e+06
Q8ZMA4	Bifunctional protein Aas OS=Salmonella typhimurium (strain LT2 / SGSC1412 / ATCC 700720) OX=99287 GN=aas PE=3 SV=1	aas	10.4	80.508	0	13.518	14159000	7.2365e+06	6.78548e+06	8.39233e+06	6.8387e+06	5.01859e+06	5.4874e+06
Q7CQ98	Putative protease OS=Salmonella typhimurium (strain LT2 / SGSC1412 / ATCC 700720) OX=99287 GN=yegQ PE=4 SV=1	yegQ	27.2	51.084	0	57.96	14148000	1.0412e+07	6.70469e+06	8.64737e+06	7.00042e+06	9.10811e+06	7.90312e+06
Q8ZP84	Universal stress protein E OS=Salmonella typhimurium (strain LT2 / SGSC1412 / ATCC 700720) OX=99287 GN=uspE PE=1 SV=3	uspE	27.3	35.638	0	38.916	14126000	2.8388e+07	3.48709e+07	2.7046e+07	2.75399e+07	3.42319e+07	3.5949e+07
Q04866	Chain length determinant protein OS=Salmonella typhimurium (strain LT2 / SGSC1412 / ATCC 700720) OX=99287 GN=wzzB PE=1 SV=1	wzzB	60.2	36.258	0	70.114	14087000	3.69571e+07	3.4307e+07	3.69879e+07	3.56861e+07	3.2161e+07	3.28559e+07
Q8ZLS3	Putative ABC superfamily transport protein OS=Salmonella typhimurium (strain LT2 / SGSC1412 / ATCC 700720) OX=99287 GN=yrbF PE=4 SV=1	yrbF	44.8	29.231	0	56.435	14058000	1.7122e+07	2.24959e+07	1.997e+07	2.22609e+07	1.82261e+07	1.7557e+07
Q8ZKQ1	Autoinducer 2-binding protein LsrB OS=Salmonella typhimurium (strain LT2 / SGSC1412 / ATCC 700720) OX=99287 GN=lsrB PE=1 SV=1	lsrB	59.4	36.76	0	88.565	14034000	3.6546e+07	3.8331e+07	4.02599e+07	3.166e+07	3.05079e+07	3.04249e+07
Q05593	Cobalt-precorrin-2 C(20)-methyltransferase OS=Salmonella typhimurium (strain LT2 / SGSC1412 / ATCC 700720) OX=99287 GN=cbiL PE=1 SV=2	cbiL	16.9	25.806	0	17.768	14033000	2.13409e+07	2.1444e+07	2.44841e+07	1.6678e+07	1.5591e+07	1.84569e+07
Q8ZKA2	23S rRNA (guanosine-2-O-)-methyltransferase RlmB OS=Salmonella typhimurium (strain LT2 / SGSC1412 / ATCC 700720) OX=99287 GN=rlmB PE=3 SV=1	rlmB	23.9	26.663	0	28.354	14003000	2.1181e+07	1.92539e+07	1.7235e+07	2.0199e+07	1.8785e+07	2.0233e+07
Q8ZNH2	Phosphotransferase RcsD OS=Salmonella typhimurium (strain LT2 / SGSC1412 / ATCC 700720) OX=99287 GN=yojN PE=3 SV=1	yojN	10.7	99.808	0	32.98	13981000	2.889e+06	2.51509e+06	1.984e+06	2.4833e+06	2.0357e+06	2.2417e+06
P05416	Glycogen synthase OS=Salmonella typhimurium (strain LT2 / SGSC1412 / ATCC 700720) OX=99287 GN=glgA PE=3 SV=2	glgA	22	52.945	0	57.41	13935000	9.32337e+06	8.33921e+06	8.83727e+06	8.75812e+06	8.01961e+06	8.30132e+06
Q8ZP15	Fatty acid metabolism regulator protein OS=Salmonella typhimurium (strain LT2 / SGSC1412 / ATCC 700720) OX=99287 GN=fadR PE=3 SV=3	fadR	32.6	26.986	0	67.974	13758000	1.59169e+07	1.91831e+07	2.2e+07	1.6249e+07	1.7755e+07	2.28e+07
Q9L6N4	Putative hydrolase of the HAD superfamily OS=Salmonella typhimurium (strain LT2 / SGSC1412 / ATCC 700720) OX=99287 GN=yigL PE=4 SV=1	yigL	30.1	29.684	0	49.234	13633000	1.6506e+07	1.8181e+07	2.1769e+07	1.7984e+07	1.9093e+07	1.929e+07
P60802	Erythronate-4-phosphate dehydrogenase OS=Salmonella typhimurium (strain LT2 / SGSC1412 / ATCC 700720) OX=99287 GN=pdxB PE=1 SV=1	pdxB	41.5	41.298	0	41.371	13580000	1.4673e+07	1.792e+07	1.6744e+07	2.84651e+07	3.1266e+07	2.2763e+07
H9L451	Outer membrane protein assembly factor BamB OS=Salmonella typhimurium (strain LT2 / SGSC1412 / ATCC 700720) OX=99287 GN=bamB PE=3 SV=1	bamB	22.7	41.942	0	46.474	13576000	3.33439e+07	3.16471e+07	3.36999e+07	3.79209e+07	3.28571e+07	3.25109e+07
Q8ZRS7	Putative restriction endonuclease OS=Salmonella typhimurium (strain LT2 / SGSC1412 / ATCC 700720) OX=99287 GN=STM0159 PE=4 SV=1	STM0159	12.5	32.672	0	6.7301	13508000	1.6213e+07	1.6447e+07	1.5415e+07	2.51429e+07	2.0912e+07	1.8166e+07
Q8ZKE7	Formate dehydrogenase OS=Salmonella typhimurium (strain LT2 / SGSC1412 / ATCC 700720) OX=99287 GN=fdhF PE=3 SV=3	fdhF	11.9	79.241	0	18.618	13468000	2.75469e+06	2.3878e+06	2.92641e+06	2.1593e+06	2.0882e+06	1.5387e+06
Q7CQG7	Putative deoR family regulatory protein OS=Salmonella typhimurium (strain LT2 / SGSC1412 / ATCC 700720) OX=99287 GN=yciT PE=4 SV=1	yciT	39.6	27.477	0	27.052	13364000	1.95e+07	1.70109e+07	2.0845e+07	1.6792e+07	1.5604e+07	2.168e+07
Q8ZM52	Ribosomal RNA small subunit methyltransferase E OS=Salmonella typhimurium (strain LT2 / SGSC1412 / ATCC 700720) OX=99287 GN=yggJ PE=3 SV=1	yggJ	22	28.897	0	63.505	13352000	1.4894e+07	2.2843e+07	2.18561e+07	1.7592e+07	1.8134e+07	1.6724e+07
Q8ZKN9	Cell division protein FtsN OS=Salmonella typhimurium (strain LT2 / SGSC1412 / ATCC 700720) OX=99287 GN=ftsN PE=3 SV=1	ftsN	35.5	36.302	0	30.524	13324000	3.67551e+07	3.60069e+07	2.5905e+07	2.6569e+07	3.0243e+07	2.763e+07
Q8ZRD8	Queuine tRNA-ribosyltransferase OS=Salmonella typhimurium (strain LT2 / SGSC1412 / ATCC 700720) OX=99287 GN=tgt PE=3 SV=1	tgt	21.3	42.521	0	43.842	13300000	1.0455e+07	9.37937e+06	8.92271e+06	7.47059e+06	7.61509e+06	8.68293e+06
Q8ZRR1	Pantothenate synthetase OS=Salmonella typhimurium (strain LT2 / SGSC1412 / ATCC 700720) OX=99287 GN=panC PE=1 SV=1	panC	40.8	31.857	0	48.751	13291000	2.334e+07	2.2022e+07	1.99721e+07	2.3087e+07	3.5074e+07	1.8109e+07
Q7CPW4	7-carboxy-7-deazaguanine synthase OS=Salmonella typhimurium (strain LT2 / SGSC1412 / ATCC 700720) OX=99287 GN=ygcF PE=3 SV=1	ygcF	33.2	24.993	0	27.003	13290000	2.1549e+07	2.2773e+07	1.9532e+07	1.2924e+07	1.1861e+07	1.8562e+07
Q7CQ11	Iron-sulfur cluster assembly scaffold protein IscU OS=Salmonella typhimurium (strain LT2 / SGSC1412 / ATCC 700720) OX=99287 GN=nifU PE=3 SV=1	nifU	18	13.82	0	13.006	13195000	1.503e+07	1.5186e+07	1.5914e+07	1.4086e+07	1.2997e+07	1.3173e+07
Q7CPP8	Putative RNA-binding protein OS=Salmonella typhimurium (strain LT2 / SGSC1412 / ATCC 700720) OX=99287 GN=yhbY PE=4 SV=1	yhbY	26.4	12.485	0	7.35	13184000	1.6882e+07	1.6026e+07	1.94639e+07	1.0031e+07	1.1431e+07	9.7506e+06
Q9L6S1	ATP-dependent DNA helicase Rep OS=Salmonella typhimurium (strain LT2 / SGSC1412 / ATCC 700720) OX=99287 GN=rep PE=3 SV=1	rep	7.9	77.17	0	7.2841	13161000	1.0508e+07	1.0374e+07	1.1067e+07	1.1531e+07	1.2374e+07	1.0504e+07
Q7CPB7	Putative cytoplasmic protein OS=Salmonella typhimurium (strain LT2 / SGSC1412 / ATCC 700720) OX=99287 GN=STM4192 PE=4 SV=1	STM4192	27.9	20.158	0	27.995	13077000	1.1214e+07	1.3026e+07	1.6547e+07	1.5083e+07	1.4795e+07	1.45509e+07
Q8ZRQ4	ATP-dependent helicase OS=Salmonella typhimurium (strain LT2 / SGSC1412 / ATCC 700720) OX=99287 GN=hrpB PE=4 SV=1	hrpB	10.9	90.843	0	39.031	13057000	2.3898e+06	2.03579e+06	2.2766e+06	2.35989e+06	2.0769e+06	2.0832e+06
Q8ZQN8	ATP-dependent RNA helicase RhlE OS=Salmonella typhimurium (strain LT2 / SGSC1412 / ATCC 700720) OX=99287 GN=rhlE PE=3 SV=1	rhlE	24.7	50.051	0	42.905	13046000	8.25347e+06	8.59443e+06	7.88872e+06	7.42068e+06	8.2908e+06	7.29922e+06
Q8ZLI6	High-affinity gluconate permease in GNT I system OS=Salmonella typhimurium (strain LT2 / SGSC1412 / ATCC 700720) OX=99287 GN=gntT PE=4 SV=1	gntT	5	45.932	0	8.6253	12832000	1.691e+07	1.5373e+07	1.5868e+07	2.0284e+07	1.5338e+07	1.3837e+07
P0A1J1	Flagellar hook protein FlgE OS=Salmonella typhimurium (strain LT2 / SGSC1412 / ATCC 700720) OX=99287 GN=flgE PE=1 SV=2	flgE	32.3	42.21	0	212.87	12720000	2.921e+07	3.1871e+07	3.515e+07	3.10089e+07	3.03169e+07	2.8702e+07
P07801	Chemotaxis protein methyltransferase OS=Salmonella typhimurium (strain LT2 / SGSC1412 / ATCC 700720) OX=99287 GN=cheR PE=1 SV=1	cheR	31.2	32.923	0	43.362	12697000	1.4973e+07	1.7826e+07	1.9528e+07	1.75141e+07	2.0784e+07	1.5533e+07
Q8ZQB7	Chromosome partition protein MukF OS=Salmonella typhimurium (strain LT2 / SGSC1412 / ATCC 700720) OX=99287 GN=mukF PE=3 SV=1	mukF	26.6	50.46	0	25.727	12630000	8.02739e+06	7.3821e+06	7.66838e+06	6.2437e+06	5.78831e+06	8.40957e+06
P40827	Murein hydrolase activator NlpD OS=Salmonella typhimurium (strain LT2 / SGSC1412 / ATCC 700720) OX=99287 GN=nlpD PE=3 SV=2	nlpD	24.4	39.641	0	28.867	12586000	1.9302e+07	1.753e+07	1.57299e+07	2.07561e+07	2.2634e+07	1.7389e+07
Q7CR83	Peptidoglycan D,D-transpeptidase FtsI OS=Salmonella typhimurium (strain LT2 / SGSC1412 / ATCC 700720) OX=99287 GN=ftsI PE=3 SV=1	ftsI	21.8	63.845	0	58.861	12556000	9.6263e+06	9.52403e+06	9.45666e+06	9.2731e+06	9.10337e+06	8.5755e+06
Q7CPH3	Putative stress-induced protein OS=Salmonella typhimurium (strain LT2 / SGSC1412 / ATCC 700720) OX=99287 GN=yicC PE=4 SV=1	yicC	44.9	33.125	0	61.035	12544000	3.12989e+07	2.7429e+07	3.1493e+07	3.10481e+07	2.83709e+07	2.8995e+07
P74876	DNA polymerase III subunit tau OS=Salmonella typhimurium (strain LT2 / SGSC1412 / ATCC 700720) OX=99287 GN=dnaX PE=3 SV=2	dnaX	25.1	70.595	0	19.403	12517000	3.348e+06	3.2526e+06	3.24359e+06	4.67042e+06	3.1411e+06	3.3734e+06
P0A9Z4	Nitrogen regulatory protein P-II 1 OS=Salmonella typhimurium (strain LT2 / SGSC1412 / ATCC 700720) OX=99287 GN=glnB PE=3 SV=1	glnB	42.9	12.425	0	15.433	12429000	1.6443e+07	1.3087e+07	1.5401e+07	1.0307e+07	1.0203e+07	1.0169e+07
Q8ZNH4	Ecotin OS=Salmonella typhimurium (strain LT2 / SGSC1412 / ATCC 700720) OX=99287 GN=eco PE=3 SV=1	eco	21.3	18.218	0	9.1931	12424000	1.4047e+07	1.3273e+07	1.78309e+07	9.87453e+06	1.3459e+07	1.0964e+07
Q8ZLK5	Phosphoglycolate phosphatase OS=Salmonella typhimurium (strain LT2 / SGSC1412 / ATCC 700720) OX=99287 GN=gph PE=3 SV=1	gph	34.9	27.303	0	22.972	12386000	1.3062e+07	1.5744e+07	1.7925e+07	2.31841e+07	2.78971e+07	1.6352e+07
P37431	Ubiquinone biosynthesis O-methyltransferase OS=Salmonella typhimurium (strain LT2 / SGSC1412 / ATCC 700720) OX=99287 GN=ubiG PE=3 SV=2	ubiG	16.5	26.854	0	26.535	12379000	1.44549e+07	1.9129e+07	1.5979e+07	1.9494e+07	1.8356e+07	1.617e+07
P66170	50S ribosomal protein L29 OS=Salmonella typhimurium (strain LT2 / SGSC1412 / ATCC 700720) OX=99287 GN=rpmC PE=3 SV=1	rpmC	38.1	7.2604	0	27.466	12325000	1.3703e+07	1.0129e+07	2.0356e+07	1.1186e+07	1.6744e+07	1.116e+07
P11954	L-threonine dehydratase catabolic TdcB OS=Salmonella typhimurium (strain LT2 / SGSC1412 / ATCC 700720) OX=99287 GN=tdcB PE=1 SV=2	tdcB	21	35.141	0	34.838	12223000	3.8172e+07	3.1863e+07	3.5366e+07	2.6465e+07	2.4422e+07	2.2519e+07
Q8ZR22	Thiol:disulfide interchange protein OS=Salmonella typhimurium (strain LT2 / SGSC1412 / ATCC 700720) OX=99287 GN=dsbG PE=3 SV=1	dsbG	43.5	27.435	0	22.456	12199000	1.5192e+07	1.5025e+07	2.0967e+07	1.5172e+07	1.7363e+07	1.8108e+07
Q8ZPB3	Glucans biosynthesis protein D OS=Salmonella typhimurium (strain LT2 / SGSC1412 / ATCC 700720) OX=99287 GN=mdoD PE=3 SV=1	mdoD	16.2	62.226	0	40.977	12125000	3.3469e+07	1.9897e+07	2.65559e+07	1.1337e+07	2.02721e+07	1.97549e+07
Q7CP93	HTH-type transcriptional regulator UlaR OS=Salmonella typhimurium (strain LT2 / SGSC1412 / ATCC 700720) OX=99287 GN=ulaR PE=3 SV=1	ulaR	26.7	27.486	0	27.38	12119000	1.5186e+07	1.7726e+07	1.7722e+07	1.88461e+07	1.3425e+07	2.0187e+07
Q8ZPQ3	Putative transport protein OS=Salmonella typhimurium (strain LT2 / SGSC1412 / ATCC 700720) OX=99287 GN=sufC PE=4 SV=1	sufC	21	27.685	0	21.339	12097000	1.1665e+07	1.4062e+07	1.4393e+07	1.8916e+07	2.0693e+07	1.98759e+07
Q8ZNA2	Putative aminotransferase OS=Salmonella typhimurium (strain LT2 / SGSC1412 / ATCC 700720) OX=99287 GN=yfdZ PE=4 SV=1	yfdZ	20.4	46.219	0	57.294	12092000	7.51197e+06	6.67132e+06	6.59481e+06	7.80399e+06	6.28452e+06	7.073e+06
O86090	Polyphosphate kinase OS=Salmonella typhimurium (strain LT2 / SGSC1412 / ATCC 700720) OX=99287 GN=ppk PE=3 SV=3	ppk	21.4	80.455	0	62.289	12007000	7.99208e+06	6.6262e+06	5.6934e+06	7.85201e+06	8.9643e+06	7.92989e+06
P0A1E3	Cysteine synthase A OS=Salmonella typhimurium (strain LT2 / SGSC1412 / ATCC 700720) OX=99287 GN=cysK PE=1 SV=2	cysK	41.8	34.535	0	63.509	12004000	2.76361e+07	2.67681e+07	2.7326e+07	3.27159e+07	3.09389e+07	3.2645e+07
Q8ZR92	Putative thioredoxin protein OS=Salmonella typhimurium (strain LT2 / SGSC1412 / ATCC 700720) OX=99287 GN=ybbN PE=1 SV=1	ybbN	27.8	31.814	0	39.988	11997000	1.2157e+07	1.64831e+07	1.81529e+07	2.2245e+07	3.64201e+07	1.3907e+07
Q8ZRN7	Lysine decarboxylase 2, constitutive OS=Salmonella typhimurium (strain LT2 / SGSC1412 / ATCC 700720) OX=99287 GN=ldcC PE=4 SV=1	ldcC	10.9	80.762	0	11.037	11986000	4.09012e+06	4.4053e+06	4.7e+06	4.20309e+06	3.88241e+06	4.0919e+06
P66686	Ribonuclease P protein component OS=Salmonella typhimurium (strain LT2 / SGSC1412 / ATCC 700720) OX=99287 GN=rnpA PE=3 SV=1	rnpA	38.7	13.782	0	11.7	11889000	1.5725e+07	1.4335e+07	1.2517e+07	1.2822e+07	1.0494e+07	9.8121e+06
P65662	Aspartate 1-decarboxylase OS=Salmonella typhimurium (strain LT2 / SGSC1412 / ATCC 700720) OX=99287 GN=panD PE=1 SV=1	panD	19.8	13.887	0	11.084	11872000	1.4377e+07	9.8994e+06	8.27071e+06	1.657e+07	1.3452e+07	1.2947e+07
Q7CPS0	Putative glutathionylspermidine synthase OS=Salmonella typhimurium (strain LT2 / SGSC1412 / ATCC 700720) OX=99287 GN=ygiC PE=4 SV=1	ygiC	20.9	44.98	0	32.189	11817000	7.7409e+06	6.2649e+06	6.01011e+06	6.85421e+06	6.0757e+06	6.58289e+06
Q7CQ56	1,4-dihydroxy-2-naphthoyl-CoA synthase OS=Salmonella typhimurium (strain LT2 / SGSC1412 / ATCC 700720) OX=99287 GN=menB PE=1 SV=1	menB	38.9	31.693	0	64.999	11794000	2.1376e+07	2.45531e+07	1.9879e+07	2.5016e+07	2.4948e+07	1.9648e+07
Q8ZK09	Putative inner membrane protein OS=Salmonella typhimurium (strain LT2 / SGSC1412 / ATCC 700720) OX=99287 GN=STM4498 PE=4 SV=1	STM4498	32.5	22.683	0	50.457	11627000	1.027e+07	1.4917e+07	1.4069e+07	8.92852e+06	1.3637e+07	1.4107e+07
Q8ZPQ9	Putative oxidase OS=Salmonella typhimurium (strain LT2 / SGSC1412 / ATCC 700720) OX=99287 GN=ydiJ PE=4 SV=1	ydiJ	9.8	113.13	0	32.909	11599000	4.39701e+06	4.26679e+06	5.53039e+06	4.96179e+06	4.49329e+06	4.67861e+06
Q8ZKG7	Putative ABC exporter outer membrane component-like protein OS=Salmonella typhimurium (strain LT2 / SGSC1412 / ATCC 700720) OX=99287 GN=STM4259 PE=4 SV=1	STM4259	16.4	50.511	0	11.165	11571000	8.04131e+06	7.8094e+06	7.27911e+06	6.57282e+06	6.53828e+06	6.62211e+06
Q7CPU8	Putative periplasmic immunogenic protein OS=Salmonella typhimurium (strain LT2 / SGSC1412 / ATCC 700720) OX=99287 GN=yggE PE=4 SV=1	yggE	32.3	26.496	0	33.739	11565000	2.89099e+07	2.9037e+07	2.66769e+07	2.1473e+07	2.31789e+07	2.7977e+07
Q8ZP66	Putative chloromuconate cycloisomerase OS=Salmonella typhimurium (strain LT2 / SGSC1412 / ATCC 700720) OX=99287 GN=ycjG PE=3 SV=1	ycjG	9.7	34.678	0	3.1783	11518000	9.66153e+06	1.0309e+07	1.0986e+07	9.38412e+06	7.07491e+06	9.71431e+06
Q7CQR0	Uncharacterized protein OS=Salmonella typhimurium (strain LT2 / SGSC1412 / ATCC 700720) OX=99287 GN=ycfF PE=4 SV=1	ycfF	23.5	13.269	0	17.917	11496000	1.7135e+07	1.3133e+07	1.1986e+07	8.61823e+06	1.1601e+07	1.1322e+07
Q8ZMY0	Anti-sigma-E factor RseA OS=Salmonella typhimurium (strain LT2 / SGSC1412 / ATCC 700720) OX=99287 GN=rseA PE=3 SV=1	rseA	36.1	24.222	0	48.947	11452000	1.5084e+07	1.5358e+07	1.4561e+07	1.8176e+07	1.5775e+07	1.6702e+07
Q7CPM2	Putative oxidoreductase OS=Salmonella typhimurium (strain LT2 / SGSC1412 / ATCC 700720) OX=99287 GN=yhdH PE=1 SV=1	yhdH	29.9	34.387	0	51.011	11438000	2.8532e+07	2.6164e+07	2.88881e+07	2.63451e+07	2.6315e+07	2.8406e+07
Q8ZQQ8	Putative phospholipid-binding protein OS=Salmonella typhimurium (strain LT2 / SGSC1412 / ATCC 700720) OX=99287 GN=ybhB PE=4 SV=1	ybhB	30.4	17.072	0	22.477	11394000	1.518e+07	1.3176e+07	1.5135e+07	7.73178e+06	1.0071e+07	1.1448e+07
Q8ZR03	Octanoyltransferase OS=Salmonella typhimurium (strain LT2 / SGSC1412 / ATCC 700720) OX=99287 GN=lipB PE=3 SV=2	lipB	21.1	23.837	0	11.779	11344000	2.08721e+07	1.4451e+07	1.3837e+07	1.2401e+07	1.042e+07	1.8752e+07
Q7CPV8	Putative lipoprotein OS=Salmonella typhimurium (strain LT2 / SGSC1412 / ATCC 700720) OX=99287 GN=ygdI PE=1 SV=1	ygdI	26.7	8.1261	0	8.9649	11315000	9.76738e+06	8.60528e+06	1.695e+07	8.51757e+06	8.03959e+06	8.19379e+06
A0A0H3NGF5	Predicted bacteriophage protein OS=Salmonella typhimurium (strain SL1344) OX=216597 GN=SL1344_2644 PE=4 SV=1	SL1344_2644	26.2	26.268	0	7.0939	11282000	1.2148e+07	1.6355e+07	1.5402e+07	1.1158e+07	1.2402e+07	1.316e+07
P67651	Regulator of ribonuclease activity A OS=Salmonella typhimurium (strain LT2 / SGSC1412 / ATCC 700720) OX=99287 GN=rraA PE=3 SV=1	rraA	23.6	17.374	0	10.536	11262000	1.2047e+07	1.2287e+07	1.2612e+07	1.31e+07	1.2002e+07	1.2623e+07
P66950	Beta-barrel assembly-enhancing protease OS=Salmonella typhimurium (strain LT2 / SGSC1412 / ATCC 700720) OX=99287 GN=bepA PE=3 SV=1	bepA	32.9	53.74	0	82.678	11243000	7.40342e+06	7.1181e+06	8.21871e+06	5.22019e+06	5.86858e+06	8.90701e+06
Q8ZRW1	Dihydrofolate reductase OS=Salmonella typhimurium (strain LT2 / SGSC1412 / ATCC 700720) OX=99287 GN=folA PE=3 SV=1	folA	18.2	17.97	0	8.5165	11212000	1.1458e+07	9.16371e+06	1.0894e+07	1.5455e+07	1.1603e+07	1.564e+07
Q05590	Probable cobalt-factor III C(17)-methyltransferase OS=Salmonella typhimurium (strain LT2 / SGSC1412 / ATCC 700720) OX=99287 GN=cbiH PE=1 SV=1	cbiH	13.3	25.869	0	17.701	11163000	2.69261e+07	1.8796e+07	1.6083e+07	9.67721e+06	8.87761e+06	1.3324e+07
Q7CPM5	Suppresses inhibitory activity of CsrA OS=Salmonella typhimurium (strain LT2 / SGSC1412 / ATCC 700720) OX=99287 GN=tldD PE=4 SV=1	tldD	22.2	51.286	0	19.339	11158000	6.61991e+06	6.26638e+06	5.74358e+06	4.97429e+06	5.65231e+06	6.13729e+06
P0CL09	Transcriptional regulator sirC OS=Salmonella typhimurium (strain LT2 / SGSC1412 / ATCC 700720) OX=99287 GN=sirC PE=4 SV=1	sirC	15.9	33.883	0	12.06	11135000	1.68769e+07	2.098e+07	1.5607e+07	1.4976e+07	1.5493e+07	9.94562e+06
Q8ZK26	Putative permease OS=Salmonella typhimurium (strain LT2 / SGSC1412 / ATCC 700720) OX=99287 GN=yjgQ PE=4 SV=1	yjgQ	19.7	39.672	0	97.226	11130000	1.57241e+07	1.6435e+07	1.5878e+07	1.65919e+07	1.82479e+07	1.1711e+07
Q8ZKR8	Putative cytoplasmic protein OS=Salmonella typhimurium (strain LT2 / SGSC1412 / ATCC 700720) OX=99287 GN=yiiM PE=4 SV=1	yiiM	12.8	28.27	0	12.622	11088000	1.867e+07	1.7438e+07	1.3511e+07	1.4088e+07	1.398e+07	1.4954e+07
P0A1E1	Oxygen-independent coproporphyrinogen III oxidase OS=Salmonella typhimurium (strain LT2 / SGSC1412 / ATCC 700720) OX=99287 GN=hemN PE=3 SV=1	hemN	28.7	52.827	0	37.604	11071000	5.41789e+06	4.83468e+06	5.9517e+06	5.0007e+06	5.40401e+06	4.71011e+06
Q7CPS3	Putative cytoplasmic protein OS=Salmonella typhimurium (strain LT2 / SGSC1412 / ATCC 700720) OX=99287 GN=ygiN PE=4 SV=1	ygiN	24	11.583	0	19.156	11055000	1.5674e+07	1.0447e+07	1.1251e+07	1.2911e+07	1.2355e+07	9.21249e+06
Q7CQE1	Putative outer membrane protein OS=Salmonella typhimurium (strain LT2 / SGSC1412 / ATCC 700720) OX=99287 GN=slp PE=4 SV=1	slp	31.1	20.963	0	12.114	11010000	1.0461e+07	1.2886e+07	1.571e+07	9.76907e+06	1.1852e+07	1.1177e+07
Q8ZPC9	Gamma-aminobutyraldehyde dehydrogenase OS=Salmonella typhimurium (strain LT2 / SGSC1412 / ATCC 700720) OX=99287 GN=prr PE=3 SV=2	prr	14.8	51.191	0	40.473	10990000	7.50328e+06	6.23851e+06	6.01628e+06	7.20941e+06	5.35379e+06	6.85379e+06
Q7CPR3	Putative inner membrane protein OS=Salmonella typhimurium (strain LT2 / SGSC1412 / ATCC 700720) OX=99287 GN=yqjD PE=4 SV=1	yqjD	51.5	11.085	0	27.282	10988000	1.3225e+07	1.4037e+07	1.5146e+07	1.2582e+07	1.079e+07	7.31801e+06
Q8ZLM5	Ribosomal RNA small subunit methyltransferase B OS=Salmonella typhimurium (strain LT2 / SGSC1412 / ATCC 700720) OX=99287 GN=rsmB PE=3 SV=1	rsmB	29.1	48.11	0	23.835	10984000	5.94531e+06	6.77951e+06	8.40211e+06	5.57999e+06	5.0083e+06	5.81549e+06
Q8ZPT3	Putative outer membrane protein OS=Salmonella typhimurium (strain LT2 / SGSC1412 / ATCC 700720) OX=99287 GN=STM1328 PE=1 SV=1	STM1328	17.9	34.84	0	46.722	10930000	1.3518e+07	1.3933e+07	1.3156e+07	2.39599e+07	3.0076e+07	9.5264e+06
Q8ZR28	Carbon starvation protein OS=Salmonella typhimurium (strain LT2 / SGSC1412 / ATCC 700720) OX=99287 GN=cstA PE=4 SV=1	cstA	9	75.037	0	18.121	10872000	2.7712e+06	2.35729e+06	3.0669e+06	3.32619e+06	3.13671e+06	2.94519e+06
Q8ZLJ4	33 kDa chaperonin OS=Salmonella typhimurium (strain LT2 / SGSC1412 / ATCC 700720) OX=99287 GN=hslO PE=3 SV=2	hslO	22.3	32.369	0	21.757	10858000	2.68009e+07	2.0946e+07	2.44e+07	2.47449e+07	2.5395e+07	2.6787e+07
Q8ZRX8	4-hydroxy-tetrahydrodipicolinate reductase OS=Salmonella typhimurium (strain LT2 / SGSC1412 / ATCC 700720) OX=99287 GN=dapB PE=3 SV=1	dapB	27.5	28.851	0	21.519	10827000	1.3393e+07	1.476e+07	1.74471e+07	1.4321e+07	1.4128e+07	1.4623e+07
Q7CPB9	Regulatory protein sensor for oxidative stress OS=Salmonella typhimurium (strain LT2 / SGSC1412 / ATCC 700720) OX=99287 GN=oxyR PE=4 SV=1	oxyR	26.2	34.182	0	24.096	10794000	2.45121e+07	2.4825e+07	2.3834e+07	2.0147e+07	2.3311e+07	2.3856e+07
Q8ZNP8	Response regulator in two-component regulatory system with BaeS OS=Salmonella typhimurium (strain LT2 / SGSC1412 / ATCC 700720) OX=99287 GN=baeR PE=4 SV=1	baeR	31.7	27.594	0	28.082	10779000	1.391e+07	1.335e+07	1.5313e+07	1.5958e+07	1.5019e+07	1.4989e+07
Q8ZQQ9	Histidine ammonia-lyase OS=Salmonella typhimurium (strain LT2 / SGSC1412 / ATCC 700720) OX=99287 GN=hutH PE=3 SV=1	hutH	20.9	53.84	0	55.939	10767000	4.2103e+06	6.0656e+06	4.40131e+06	6.57901e+06	6.69722e+06	6.88359e+06
P36245	tRNA (guanine-N(1)-)-methyltransferase OS=Salmonella typhimurium (strain LT2 / SGSC1412 / ATCC 700720) OX=99287 GN=trmD PE=3 SV=1	trmD	28.6	28.348	0	15.83	10734000	1.50239e+07	1.5176e+07	1.5548e+07	1.6148e+07	1.4885e+07	1.1635e+07
Q7CQN7	Thioredoxin/glutathione peroxidase BtuE OS=Salmonella typhimurium (strain LT2 / SGSC1412 / ATCC 700720) OX=99287 GN=btuE PE=3 SV=1	btuE	26.8	20.423	0	4.4876	10730000	9.66742e+06	1.3322e+07	1.37e+07	1.1896e+07	1.1699e+07	1.0054e+07
Q8ZLQ8	N-acetylmannosamine kinase OS=Salmonella typhimurium (strain LT2 / SGSC1412 / ATCC 700720) OX=99287 GN=nanK PE=3 SV=1	nanK	19.6	30.077	0	9.533	10727000	1.4137e+07	1.3692e+07	1.4845e+07	1.7744e+07	1.4361e+07	1.4306e+07
P0A273	LexA repressor OS=Salmonella typhimurium (strain LT2 / SGSC1412 / ATCC 700720) OX=99287 GN=lexA PE=3 SV=1	lexA	23.3	22.304	0	22.041	10726000	1.9378e+07	1.5142e+07	1.5936e+07	1.0316e+07	8.91547e+06	1.5594e+07
Q8ZQ65	DNA helicase OS=Salmonella typhimurium (strain LT2 / SGSC1412 / ATCC 700720) OX=99287 GN=helD PE=3 SV=1	helD	15.6	78.071	0	31.489	10708000	1.93419e+06	1.9052e+06	1.6765e+06	1.92621e+06	1.7848e+06	1.4539e+06
Q8ZQM3	Glutathione-binding protein GsiB OS=Salmonella typhimurium (strain LT2 / SGSC1412 / ATCC 700720) OX=99287 GN=gsiB PE=3 SV=1	gsiB	31.4	56.537	0	30.837	10689000	6.74408e+06	7.31182e+06	6.44349e+06	5.14261e+06	5.62749e+06	6.44299e+06
A0A0H3P198	RNA chaperone ProQ OS=Salmonella typhimurium (strain SL1344) OX=216597 GN=yafB PE=3 SV=1	yafB	34	22.464	0	33.423	10674000	1.6581e+07	1.6116e+07	1.4558e+07	1.5194e+07	1.43e+07	1.2486e+07
P0A803	DNA-directed RNA polymerase subunit omega OS=Salmonella typhimurium (strain LT2 / SGSC1412 / ATCC 700720) OX=99287 GN=rpoZ PE=3 SV=1	rpoZ	81.3	10.236	0	48.538	10629000	1.4893e+07	1.42399e+07	9.86091e+06	1.0139e+07	1.0207e+07	9.43748e+06
P67537	UPF0250 protein YbeD OS=Salmonella typhimurium (strain LT2 / SGSC1412 / ATCC 700720) OX=99287 GN=ybeD PE=3 SV=1	ybeD	33.3	9.7991	0	8.2059	10626000	1.3481e+07	1.2308e+07	1.3843e+07	1.2144e+07	6.3583e+06	1.112e+07
P0A2C7	Spermidine/putrescine-binding periplasmic protein OS=Salmonella typhimurium (strain LT2 / SGSC1412 / ATCC 700720) OX=99287 GN=potD PE=3 SV=1	potD	37.6	39.021	0	48.315	10615000	2.52999e+07	1.9741e+07	2.89859e+07	2.68361e+07	2.1678e+07	2.76501e+07
Q8ZL70	Selenocysteinyl-tRNA-specific translation factor OS=Salmonella typhimurium (strain LT2 / SGSC1412 / ATCC 700720) OX=99287 GN=selB PE=4 SV=1	selB	19.5	68.65	0	42.26	10598000	7.71899e+06	8.08822e+06	7.48359e+06	8.80121e+06	7.90881e+06	7.13598e+06
Q7DAP1	Alpha-helical coiled coil protein OS=Salmonella typhimurium (strain LT2 / SGSC1412 / ATCC 700720) OX=99287 GN=tlpA PE=4 SV=1	tlpA	20.2	41.479	0	42.796	10588000	7.41862e+06	6.01282e+06	6.47878e+06	5.34601e+06	5.82441e+06	7.04872e+06
P65840	Ribosomal small subunit pseudouridine synthase A OS=Salmonella typhimurium (strain LT2 / SGSC1412 / ATCC 700720) OX=99287 GN=rsuA PE=3 SV=1	rsuA	35.1	25.76	0	73.354	10573000	1.4547e+07	1.5558e+07	1.3653e+07	1.6629e+07	1.5102e+07	1.2977e+07
P77980	3-dehydroquinate synthase OS=Salmonella typhimurium (strain LT2 / SGSC1412 / ATCC 700720) OX=99287 GN=aroB PE=3 SV=1	aroB	21.3	38.709	0	53.371	10539000	2.59781e+07	2.33431e+07	2.31751e+07	2.42941e+07	2.2757e+07	2.3833e+07
Q8ZPT5	Phosphofructokinase OS=Salmonella typhimurium (strain LT2 / SGSC1412 / ATCC 700720) OX=99287 GN=pfkB PE=3 SV=1	pfkB	24.5	32.565	0	44.795	10514000	2.83621e+07	2.25e+07	2.63469e+07	2.7831e+07	2.4851e+07	2.4346e+07
P58688	Bifunctional protein FolD OS=Salmonella typhimurium (strain LT2 / SGSC1412 / ATCC 700720) OX=99287 GN=folD PE=3 SV=2	folD	19.1	30.843	0	17.121	10500000	1.8868e+07	1.5981e+07	1.68569e+07	1.9533e+07	2.7128e+07	1.5875e+07
P55913	tRNA sulfurtransferase OS=Salmonella typhimurium (strain LT2 / SGSC1412 / ATCC 700720) OX=99287 GN=thiI PE=3 SV=2	thiI	21.8	54.83	0	22.96	10349000	9.03223e+06	8.31612e+06	8.28368e+06	7.66822e+06	5.3655e+06	6.09811e+06
Q8ZPL7	Fumarate hydratase class II OS=Salmonella typhimurium (strain LT2 / SGSC1412 / ATCC 700720) OX=99287 GN=fumC PE=3 SV=1	fumC	23.1	50.302	0	74.613	10327000	5.23871e+06	6.25462e+06	4.9925e+06	5.33109e+06	5.37059e+06	5.1315e+06
H9L481	Homolog of virK OS=Salmonella typhimurium (strain LT2 / SGSC1412 / ATCC 700720) OX=99287 GN=ybjX PE=4 SV=1	ybjX	36	37.522	0	39.672	10325000	2.82291e+07	2.6269e+07	2.618e+07	2.1681e+07	2.0717e+07	2.20951e+07
H9L492	Putative thiamine pyrophosphate enzymes OS=Salmonella typhimurium (strain LT2 / SGSC1412 / ATCC 700720) OX=99287 GN=STM2405 PE=3 SV=1	STM2405	29.3	59.792	0	38.581	10264000	7.96432e+06	5.5325e+06	5.92498e+06	5.07311e+06	7.05063e+06	6.72438e+06
Q7CPQ3	Putative ABC superfamily transport protein OS=Salmonella typhimurium (strain LT2 / SGSC1412 / ATCC 700720) OX=99287 GN=yhbS PE=4 SV=1	yhbS	28.1	18.542	0	9.0909	10254000	1.2507e+07	1.2549e+07	1.1743e+07	8.92988e+06	1.0788e+07	1.0231e+07
Q8ZQX0	Putative enzyme OS=Salmonella typhimurium (strain LT2 / SGSC1412 / ATCC 700720) OX=99287 GN=ybfF PE=4 SV=1	ybfF	35.2	28.736	0	25.955	10230000	1.2515e+07	1.5366e+07	1.357e+07	1.1839e+07	1.3956e+07	1.6881e+07
Q8ZNR3	E3 ubiquitin-protein ligase SopA OS=Salmonella typhimurium (strain LT2 / SGSC1412 / ATCC 700720) OX=99287 GN=sopA PE=1 SV=1	sopA	9.7	86.782	0	5.71	10221000	1.69e+06	1.71071e+06	1.7303e+06	1.8585e+06	2.2301e+06	1.4655e+06
Q7CR43	Response regulator in two-component regulatory system with PhoR (Or CreC) OS=Salmonella typhimurium (strain LT2 / SGSC1412 / ATCC 700720) OX=99287 GN=phoB PE=4 SV=1	phoB	21	26.403	0	34.059	10190000	1.3089e+07	1.7201e+07	1.5258e+07	1.3198e+07	1.384e+07	1.2837e+07
P67073	Uracil-DNA glycosylase OS=Salmonella typhimurium (strain LT2 / SGSC1412 / ATCC 700720) OX=99287 GN=ung PE=3 SV=2	ung	29.3	25.48	0	6.4383	10172000	1.6448e+07	1.3166e+07	1.4003e+07	1.2038e+07	1.3617e+07	1.4991e+07
Q7CQ43	Phosphoesterase OS=Salmonella typhimurium (strain LT2 / SGSC1412 / ATCC 700720) OX=99287 GN=yfcE PE=3 SV=1	yfcE	28.4	19.904	0	10.538	10167000	1.0745e+07	1.0671e+07	1.338e+07	9.71323e+06	1.1489e+07	1.0332e+07
Q8ZPH0	Putative hydrogenase-1 large subunit OS=Salmonella typhimurium (strain LT2 / SGSC1412 / ATCC 700720) OX=99287 GN=STM1538 PE=1 SV=1	STM1538	21.7	66.746	0	32.741	10144000	8.02912e+06	7.51171e+06	8.25141e+06	7.38169e+06	7.84591e+06	6.65658e+06
Q93GQ8	Plasmid partition protein A OS=Salmonella typhimurium (strain LT2 / SGSC1412 / ATCC 700720) OX=99287 GN=parA PE=4 SV=1	parA	18.5	44.5	0	17.54	10091000	9.45293e+06	7.97968e+06	7.49621e+06	8.20368e+06	1.4296e+07	8.37612e+06
Q8ZRJ7	Acyl-coenzyme A dehydrogenase OS=Salmonella typhimurium (strain LT2 / SGSC1412 / ATCC 700720) OX=99287 GN=fadE PE=2 SV=1	fadE	11.1	89.215	0	35.108	10089000	1.0995e+06	1.5248e+06	1.26e+06	2.47791e+06	2.68479e+06	2.2806e+06
Q8ZLS1	Arabinose 5-phosphate isomerase KdsD OS=Salmonella typhimurium (strain LT2 / SGSC1412 / ATCC 700720) OX=99287 GN=kdsD PE=3 SV=1	kdsD	26.5	34.999	0	41.548	10038000	2.3481e+07	2.2205e+07	2.55541e+07	2.21519e+07	2.2637e+07	2.2692e+07
Q9L6P4	Putative hydrolase of the HAD superfamily OS=Salmonella typhimurium (strain LT2 / SGSC1412 / ATCC 700720) OX=99287 GN=yigB PE=4 SV=1	yigB	27.7	27.055	0	10.345	10010000	1.3199e+07	1.3604e+07	1.5913e+07	1.2056e+07	1.3225e+07	1.413e+07
Q8ZNN5	Iron-sulfur cluster carrier protein OS=Salmonella typhimurium (strain LT2 / SGSC1412 / ATCC 700720) OX=99287 GN=apbC PE=1 SV=1	apbC	22.5	39.93	0	50.462	9933900	2.2463e+07	2.0371e+07	2.5672e+07	2.5564e+07	2.67631e+07	2.6026e+07
Q7CPC3	Sensory kinase in two-component regulatory system with CpxR OS=Salmonella typhimurium (strain LT2 / SGSC1412 / ATCC 700720) OX=99287 GN=cpxA PE=4 SV=1	cpxA	9	51.61	0	12.931	9929200	2.1542e+06	2.312e+06	2.42471e+06	2.47809e+06	2.93999e+06	2.0309e+06
Q8ZKW5	Transcriptional regulator for asnA, gidA OS=Salmonella typhimurium (strain LT2 / SGSC1412 / ATCC 700720) OX=99287 GN=asnC PE=4 SV=1	asnC	23.7	16.888	0	5.6017	9878600	1.1517e+07	6.8243e+06	5.119e+06	9.99843e+06	7.64259e+06	8.86058e+06
Q8ZLR0	Putative cytosine deaminase OS=Salmonella typhimurium (strain LT2 / SGSC1412 / ATCC 700720) OX=99287 GN=STM3334 PE=4 SV=1	STM3334	28.6	47.626	0	17.36	9845100	4.93798e+06	5.20642e+06	4.39131e+06	6.7821e+06	5.57148e+06	5.53051e+06
Q7CQ55	Putative inner membrane protein OS=Salmonella typhimurium (strain LT2 / SGSC1412 / ATCC 700720) OX=99287 GN=elaB PE=4 SV=1	elaB	36.9	11.637	0	15.383	9843100	1.6755e+07	1.2064e+07	1.3654e+07	7.0677e+06	6.07419e+06	5.72121e+06
P40729	Flagellar biosynthesis protein FlhA OS=Salmonella typhimurium (strain LT2 / SGSC1412 / ATCC 700720) OX=99287 GN=flhA PE=1 SV=1	flhA	6.6	74.848	0	14.402	9800600	9.20847e+06	8.40019e+06	7.67572e+06	5.4186e+06	9.93963e+06	1.0642e+07
Q7CP88	Putative outer membrane protein OS=Salmonella typhimurium (strain LT2 / SGSC1412 / ATCC 700720) OX=99287 GN=ytfM PE=4 SV=1	ytfM	28.9	64.764	0	41.512	9785000	6.6955e+06	6.96123e+06	7.09991e+06	7.67242e+06	7.77839e+06	7.18243e+06
Q7CQQ5	Putative outer membrane lipoprotein OS=Salmonella typhimurium (strain LT2 / SGSC1412 / ATCC 700720) OX=99287 GN=STM1254 PE=4 SV=1	STM1254	11.5	10.633	0	7.6835	9757800	1.1554e+07	8.56998e+06	1.1196e+07	7.35789e+06	1.6874e+07	8.2745e+06
Q8ZRU7	UDP-N-acetylmuramoyl-L-alanyl-D-glutamate--2,6-diaminopimelate ligase OS=Salmonella typhimurium (strain LT2 / SGSC1412 / ATCC 700720) OX=99287 GN=murE PE=3 SV=1	murE	25.1	53.286	0	48.418	9750900	7.2884e+06	5.58691e+06	5.76488e+06	6.36549e+06	5.93699e+06	5.9562e+06
Q7CQJ2	Putative gntR family regulatory protein OS=Salmonella typhimurium (strain LT2 / SGSC1412 / ATCC 700720) OX=99287 GN=STM1541 PE=4 SV=1	STM1541	22.4	29.939	0	22.407	9720900	1.6301e+07	1.46581e+07	1.432e+07	1.1857e+07	1.0305e+07	1.3036e+07
P19566	Maltose/maltodextrin import ATP-binding protein MalK OS=Salmonella typhimurium (strain LT2 / SGSC1412 / ATCC 700720) OX=99287 GN=malK PE=1 SV=3	malK	21.4	40.799	0	34.842	9720500	6.2215e+06	7.08708e+06	7.36217e+06	8.3421e+06	1.3977e+07	7.36401e+06
P67197	Phosphoenolpyruvate synthase regulatory protein OS=Salmonella typhimurium (strain LT2 / SGSC1412 / ATCC 700720) OX=99287 GN=ppsR PE=3 SV=1	ppsR	27.1	31.148	0	9.9337	9676400	1.3221e+07	1.2193e+07	1.4714e+07	1.2579e+07	1.3054e+07	1.2335e+07
Q8ZL47	Coenzyme A biosynthesis bifunctional protein CoaBC OS=Salmonella typhimurium (strain LT2 / SGSC1412 / ATCC 700720) OX=99287 GN=dfp PE=3 SV=1	dfp	19.7	43.554	0	34.205	9661300	1.0003e+07	9.3795e+06	9.56909e+06	5.13271e+06	4.2472e+06	7.42372e+06
Q8ZNS0	AMP nucleosidase OS=Salmonella typhimurium (strain LT2 / SGSC1412 / ATCC 700720) OX=99287 GN=amn PE=1 SV=1	amn	19	54.003	0	14.438	9635200	5.02809e+06	4.69479e+06	4.0635e+06	6.4035e+06	5.2237e+06	4.67939e+06
P0A2D7	Transcriptional regulatory protein TyrR OS=Salmonella typhimurium (strain LT2 / SGSC1412 / ATCC 700720) OX=99287 GN=tyrR PE=3 SV=1	tyrR	24.8	57.679	0	37.172	9626400	9.51149e+06	7.46412e+06	8.4592e+06	5.11269e+06	4.25341e+06	4.4642e+06
Q8ZRA0	Inosine-guanosine kinase OS=Salmonella typhimurium (strain LT2 / SGSC1412 / ATCC 700720) OX=99287 GN=gsk PE=4 SV=1	gsk	20.7	48.394	0	21.542	9610900	5.67029e+06	5.98961e+06	5.09471e+06	5.21021e+06	5.49139e+06	5.17888e+06
Q8ZLB5	Cyclic di-GMP binding protein BcsE OS=Salmonella typhimurium (strain LT2 / SGSC1412 / ATCC 700720) OX=99287 GN=bcsE PE=1 SV=1	bcsE	12.2	59.262	0	18.946	9568100	1.1353e+07	1.1224e+07	1.0866e+07	1.0457e+07	9.47313e+06	1.0204e+07
Q8ZLI9	Pimeloyl-[acyl-carrier protein] methyl ester esterase OS=Salmonella typhimurium (strain LT2 / SGSC1412 / ATCC 700720) OX=99287 GN=bioH PE=1 SV=1	bioH	29.7	28.268	0	37.686	9554900	1.5456e+07	1.4238e+07	1.4082e+07	1.0268e+07	1.0134e+07	1.4236e+07
Q8ZLU5	Ribosomal RNA small subunit methyltransferase I OS=Salmonella typhimurium (strain LT2 / SGSC1412 / ATCC 700720) OX=99287 GN=yraL PE=3 SV=1	yraL	32.4	31.483	0	25.189	9546000	9.91527e+06	1.3161e+07	1.5924e+07	1.3274e+07	1.3849e+07	1.1925e+07
Q8ZPF0	Malto-oligosyltrehalose trehalohydrolase OS=Salmonella typhimurium (strain LT2 / SGSC1412 / ATCC 700720) OX=99287 GN=STM1560 PE=1 SV=1	STM1560	15.7	65.773	0	45.021	9532600	7.60902e+06	7.925e+06	7.85609e+06	5.7449e+06	6.6606e+06	6.30131e+06
Q7CQA9	Putative dehydratase OS=Salmonella typhimurium (strain LT2 / SGSC1412 / ATCC 700720) OX=99287 GN=yeeZ PE=4 SV=1	yeeZ	19.3	29.662	0	7.4572	9513400	1.80481e+07	1.055e+07	8.34523e+06	2.1212e+07	1.3745e+07	9.83702e+06
P40861	Gamma-glutamyl phosphate reductase OS=Salmonella typhimurium (strain LT2 / SGSC1412 / ATCC 700720) OX=99287 GN=proA PE=3 SV=2	proA	19	44.665	0	31.334	9471600	6.08438e+06	6.9512e+06	5.12319e+06	5.78361e+06	4.3953e+06	4.97609e+06
P63223	Phosphoheptose isomerase OS=Salmonella typhimurium (strain LT2 / SGSC1412 / ATCC 700720) OX=99287 GN=gmhA PE=3 SV=1	gmhA	32.3	20.896	0	91.994	9454300	6.68928e+06	8.69142e+06	1.3627e+07	7.38998e+06	1.3069e+07	1.2005e+07
P0A1X6	Methionine aminopeptidase OS=Salmonella typhimurium (strain LT2 / SGSC1412 / ATCC 700720) OX=99287 GN=map PE=1 SV=2	map	20.8	29.291	0	39.783	9445400	2.36669e+07	2.0876e+07	2.13279e+07	2.1124e+07	1.75959e+07	2.05161e+07
Q8ZRS4	S-adenosylmethionine decarboxylase proenzyme OS=Salmonella typhimurium (strain LT2 / SGSC1412 / ATCC 700720) OX=99287 GN=speD PE=3 SV=1	speD	19.3	30.414	0	11.028	9444500	1.0391e+07	1.0603e+07	9.00722e+06	9.70361e+06	1.197e+07	1.0464e+07
A0A0H3NXR8	Conserved hypothetical plasmid protein OS=Salmonella typhimurium (strain SL1344) OX=216597 GN=SL1344_P2_0047A PE=4 SV=1	SL1344_P2_0047A	29.7	12.432	0	14.39	9443500	1.1288e+07	9.96563e+06	8.97717e+06	1.1706e+07	1.0871e+07	8.3019e+06
Q8ZQS1	Aldose 1-epimerase OS=Salmonella typhimurium (strain LT2 / SGSC1412 / ATCC 700720) OX=99287 GN=galM PE=3 SV=1	galM	21.7	38.547	0	51.726	9438200	1.0847e+07	1.2343e+07	1.2522e+07	1.8486e+07	2.0274e+07	1.6416e+07
P26404	Mannose-1-phosphate guanylyltransferase RfbM OS=Salmonella typhimurium (strain LT2 / SGSC1412 / ATCC 700720) OX=99287 GN=rfbM PE=1 SV=1	rfbM	17.5	54.046	0	29.275	9429300	4.16441e+06	4.4134e+06	4.62769e+06	6.54381e+06	6.6279e+06	5.85761e+06
P0A1T6	Uncharacterized lipoprotein YifL OS=Salmonella typhimurium (strain LT2 / SGSC1412 / ATCC 700720) OX=99287 GN=yifL PE=3 SV=1	yifL	50.7	7.2122	0	13.701	9413800	9.6103e+06	8.03318e+06	7.83868e+06	1.225e+07	7.52328e+06	1.0119e+07
Q8ZMN7	DNA helicase OS=Salmonella typhimurium (strain LT2 / SGSC1412 / ATCC 700720) OX=99287 GN=STM2767 PE=4 SV=1	STM2767	11.8	75.998	0	47.006	9397500	5.1906e+06	4.6021e+06	3.62631e+06	4.48871e+06	5.51508e+06	5.23591e+06
Q8ZLG8	Putative bacterial transcriptional regulator OS=Salmonella typhimurium (strain LT2 / SGSC1412 / ATCC 700720) OX=99287 GN=STM3533 PE=4 SV=1	STM3533	24.3	27.895	0	53.954	9382200	1.2303e+07	1.2535e+07	1.3306e+07	1.1384e+07	1.2558e+07	1.1755e+07
Q8ZNQ7	Suppressor of ompF assembly mutants OS=Salmonella typhimurium (strain LT2 / SGSC1412 / ATCC 700720) OX=99287 GN=asmA PE=4 SV=1	asmA	25.9	68.866	0	148.52	9321000	6.83031e+06	6.53932e+06	6.49911e+06	7.83168e+06	6.79508e+06	6.80022e+06
Q7CQ04	Putative tRNA/rRNA methyltransferase OS=Salmonella typhimurium (strain LT2 / SGSC1412 / ATCC 700720) OX=99287 GN=yfiF PE=3 SV=1	yfiF	31.6	38.077	0	34.082	9320200	2.3656e+07	2.1581e+07	2.0287e+07	2.0855e+07	2.12471e+07	2.1006e+07
P0A2F2	NAD-dependent protein deacylase OS=Salmonella typhimurium (strain LT2 / SGSC1412 / ATCC 700720) OX=99287 GN=cobB PE=1 SV=3	cobB	12.5	31.137	0	11.798	9291900	1.0942e+07	1.227e+07	1.1129e+07	1.2701e+07	1.5353e+07	1.4541e+07
Q9L6L1	Protoporphyrinogen IX dehydrogenase [menaquinone] OS=Salmonella typhimurium (strain LT2 / SGSC1412 / ATCC 700720) OX=99287 GN=hemG PE=3 SV=1	hemG	28.7	21.006	0	14.29	9247300	8.22093e+06	9.703e+06	9.3363e+06	1.3587e+07	9.73831e+06	1.2106e+07
Q8ZKD7	Putative anaerobic dimethyl sulfoxide reductase, subunit A OS=Salmonella typhimurium (strain LT2 / SGSC1412 / ATCC 700720) OX=99287 GN=STM4305 PE=3 SV=1	STM4305	9.2	86.795	0	12.314	9223500	1.6667e+06	1.6457e+06	1.8942e+06	1.3529e+06	1.4136e+06	1.4076e+06
P74881	Phosphoribosylformylglycinamidine synthase OS=Salmonella typhimurium (strain LT2 / SGSC1412 / ATCC 700720) OX=99287 GN=purL PE=1 SV=3	purL	6.7	141.47	0	5.6882	9195100	2.33471e+06	2.05081e+06	2.2049e+06	2.9722e+06	2.27561e+06	2.8389e+06
Q7CPT1	Glutathionylspermidine synthetase OS=Salmonella typhimurium (strain LT2 / SGSC1412 / ATCC 700720) OX=99287 GN=gsp PE=4 SV=1	gsp	18.9	70.24	0	21.653	9186600	4.11451e+06	6.06111e+06	4.60931e+06	6.32709e+06	8.15809e+06	7.89408e+06
Q7CR86	Co-chaperone protein DjlA OS=Salmonella typhimurium (strain LT2 / SGSC1412 / ATCC 700720) OX=99287 GN=djlA PE=3 SV=1	djlA	21.9	30.583	0	21.83	9108700	1.5467e+07	1.2476e+07	1.1563e+07	1.2782e+07	1.2375e+07	1.1858e+07
Q8ZRQ1	Hydroxymate-dependent iron transport OS=Salmonella typhimurium (strain LT2 / SGSC1412 / ATCC 700720) OX=99287 GN=fhuC PE=4 SV=1	fhuC	30.2	28.855	0	35.052	9108300	1.2135e+07	1.1163e+07	1.2185e+07	1.4619e+07	1.3381e+07	1.254e+07
Q8ZM83	Putative metalloendopeptidase OS=Salmonella typhimurium (strain LT2 / SGSC1412 / ATCC 700720) OX=99287 GN=STM3038 PE=4 SV=1	STM3038	29	26.652	0	23.019	9105100	1.1777e+07	1.4565e+07	1.146e+07	1.3033e+07	1.2751e+07	1.2152e+07
P0CW86	Superoxide dismutase [Cu-Zn] 1 OS=Salmonella typhimurium (strain LT2 / SGSC1412 / ATCC 700720) OX=99287 GN=sodC1 PE=1 SV=1	sodC1	10.2	18.37	0	17.058	9057400	8.93899e+06	9.19132e+06	1.3161e+07	6.13669e+06	1.2591e+07	8.44701e+06
P63905	dCTP deaminase OS=Salmonella typhimurium (strain LT2 / SGSC1412 / ATCC 700720) OX=99287 GN=dcd PE=3 SV=1	dcd	11.4	21.236	0	12.138	8991700	2.14129e+07	1.0336e+07	1.0908e+07	1.033e+07	9.11878e+06	1.2025e+07
P66030	GTP cyclohydrolase-2 OS=Salmonella typhimurium (strain LT2 / SGSC1412 / ATCC 700720) OX=99287 GN=ribA PE=3 SV=1	ribA	23.5	21.635	0	12.525	8984900	1.378e+07	1.0893e+07	1.1965e+07	7.43788e+06	1.0967e+07	1.0138e+07
Q7CP64	Protein CreA OS=Salmonella typhimurium (strain LT2 / SGSC1412 / ATCC 700720) OX=99287 GN=creA PE=4 SV=1	creA	8.3	17.203	0	4.0526	8970500	9.54722e+06	7.8879e+06	8.35281e+06	1.4916e+07	1.2338e+07	7.25719e+06
Q8ZRU6	UDP-N-acetylmuramoyl-tripeptide--D-alanyl-D-alanine ligase OS=Salmonella typhimurium (strain LT2 / SGSC1412 / ATCC 700720) OX=99287 GN=murF PE=3 SV=1	murF	15.7	47.533	0	16	8968100	6.82449e+06	5.0597e+06	4.796e+06	4.48172e+06	4.83468e+06	4.97098e+06
P36556	Transcriptional regulatory protein BasR OS=Salmonella typhimurium (strain LT2 / SGSC1412 / ATCC 700720) OX=99287 GN=basR PE=1 SV=1	basR	25.2	25.034	0	21.98	8912500	1.1926e+07	9.48713e+06	9.82973e+06	1.1487e+07	9.48943e+06	1.0098e+07
Q8ZR31	2,3-dihydro-2,3-dihydroxybenzoate synthetase, isochorismatase OS=Salmonella typhimurium (strain LT2 / SGSC1412 / ATCC 700720) OX=99287 GN=entB PE=4 SV=1	entB	29.5	32.234	0	41.463	8868700	1.5365e+07	1.3808e+07	1.67191e+07	2.31071e+07	2.31309e+07	2.3501e+07
P58687	3-dehydroquinate dehydratase OS=Salmonella typhimurium (strain LT2 / SGSC1412 / ATCC 700720) OX=99287 GN=aroD PE=1 SV=1	aroD	17.9	27.325	0	16.984	8804300	1.1447e+07	1.3616e+07	1.2722e+07	1.3868e+07	1.1264e+07	1.1122e+07
P65350	Methylglyoxal synthase OS=Salmonella typhimurium (strain LT2 / SGSC1412 / ATCC 700720) OX=99287 GN=mgsA PE=3 SV=1	mgsA	19.1	16.99	0	6.284	8797100	9.6209e+06	7.25568e+06	8.18511e+06	1.3393e+07	1.0211e+07	1.0148e+07
Q8ZQE0	Homolog of slsA in STM OS=Salmonella typhimurium (strain LT2 / SGSC1412 / ATCC 700720) OX=99287 GN=STM0950 PE=4 SV=1	STM0950	27.6	24.164	0	25.948	8748500	1.625e+07	1.2688e+07	1.078e+07	9.4397e+06	8.15481e+06	1.4263e+07
Q8ZLN0	Threonylcarbamoyl-AMP synthase OS=Salmonella typhimurium (strain LT2 / SGSC1412 / ATCC 700720) OX=99287 GN=tsaC PE=3 SV=1	tsaC	38.4	20.364	0	13.595	8747000	9.43761e+06	9.96163e+06	1.1286e+07	8.30679e+06	1.0979e+07	9.59453e+06
P16326	Flagellar hook-associated protein 3 OS=Salmonella typhimurium (strain LT2 / SGSC1412 / ATCC 700720) OX=99287 GN=flgL PE=1 SV=1	flgL	37.9	34.175	0	83.947	8744400	1.9809e+07	2.0302e+07	2.0395e+07	1.68499e+07	2.0435e+07	1.8713e+07
Q05592	Sirohydrochlorin cobaltochelatase OS=Salmonella typhimurium (strain LT2 / SGSC1412 / ATCC 700720) OX=99287 GN=cbiK PE=1 SV=1	cbiK	35.2	29.238	0	38.764	8726100	1.1278e+07	1.3222e+07	1.5048e+07	1.163e+07	1.2412e+07	9.9906e+06
Q7CR22	7-cyano-7-deazaguanine synthase OS=Salmonella typhimurium (strain LT2 / SGSC1412 / ATCC 700720) OX=99287 GN=queC PE=3 SV=1	queC	32.9	25.455	0	9.6205	8685700	1.1291e+07	1.1342e+07	7.94332e+06	1.0071e+07	9.06453e+06	9.70058e+06
P15934	Flagellar assembly protein FliH OS=Salmonella typhimurium (strain LT2 / SGSC1412 / ATCC 700720) OX=99287 GN=fliH PE=1 SV=2	fliH	21.7	25.811	0	31.975	8670800	1.2308e+07	1.281e+07	6.9634e+06	1.3678e+07	1.7484e+07	8.52058e+06
Q7CQU0	Formate transporter OS=Salmonella typhimurium (strain LT2 / SGSC1412 / ATCC 700720) OX=99287 GN=focA PE=1 SV=1	focA	9.1	30.968	0	9.295	8603500	6.4384e+06	5.75371e+06	8.19152e+06	7.68642e+06	4.78849e+06	6.36209e+06
P06187	Type-1 restriction enzyme StySJI specificity protein OS=Salmonella typhimurium (strain LT2 / SGSC1412 / ATCC 700720) OX=99287 GN=hsdS PE=3 SV=1	hsdS	20.7	51.909	0	51.787	8554800	5.28221e+06	5.56141e+06	4.6405e+06	4.87209e+06	4.95949e+06	4.09309e+06
P02911	Lysine/arginine/ornithine-binding periplasmic protein OS=Salmonella typhimurium (strain LT2 / SGSC1412 / ATCC 700720) OX=99287 GN=argT PE=1 SV=2	argT	14.2	28.2	0	12.454	8534600	1.1811e+07	1.0705e+07	1.0995e+07	1.2583e+07	1.1171e+07	1.3844e+07
P25468	Dihydroorotate dehydrogenase (quinone) OS=Salmonella typhimurium (strain LT2 / SGSC1412 / ATCC 700720) OX=99287 GN=pyrD PE=3 SV=2	pyrD	30.7	36.739	0	25.451	8501200	1.9477e+07	1.66421e+07	1.8951e+07	1.82361e+07	1.6241e+07	1.70959e+07
Q8ZMW9	Polyphenol oxidase OS=Salmonella typhimurium (strain LT2 / SGSC1412 / ATCC 700720) OX=99287 GN=yfiH PE=3 SV=1	yfiH	25.1	26.428	0	22.546	8486400	1.2101e+07	1.4179e+07	1.2912e+07	1.0493e+07	1.0155e+07	1.1708e+07
Q8ZKT6	Putative glycerol-3-phosphate regulon repressor OS=Salmonella typhimurium (strain LT2 / SGSC1412 / ATCC 700720) OX=99287 GN=yihW PE=4 SV=1	yihW	29.6	29.045	0	20.961	8481300	9.80373e+06	1.1481e+07	1.1141e+07	1.4174e+07	1.3788e+07	1.0777e+07
P0A2P8	Catabolite repressor/activator OS=Salmonella typhimurium (strain LT2 / SGSC1412 / ATCC 700720) OX=99287 GN=cra PE=3 SV=1	cra	26.6	38.041	0	42.226	8476400	2.047e+07	1.9801e+07	2.00629e+07	1.6691e+07	1.70089e+07	1.8306e+07
Q8ZLM6	Methionyl-tRNA formyltransferase OS=Salmonella typhimurium (strain LT2 / SGSC1412 / ATCC 700720) OX=99287 GN=fmt PE=3 SV=3	fmt	46.3	34.029	0	50.124	8476400	2.1128e+07	1.9508e+07	2.13811e+07	2.05141e+07	2.23049e+07	2.0797e+07
Q7CQE2	Putative fumarylacetoacetate (FAA) hydrolase family protein OS=Salmonella typhimurium (strain LT2 / SGSC1412 / ATCC 700720) OX=99287 GN=ycgM PE=4 SV=1	ycgM	27.9	23.592	0	23.121	8428300	1.418e+07	1.2899e+07	1.2399e+07	1.0144e+07	8.572e+06	1.1611e+07
Q8ZND8	Putative phosphatase OS=Salmonella typhimurium (strain LT2 / SGSC1412 / ATCC 700720) OX=99287 GN=yfbT PE=4 SV=1	yfbT	23.6	23.903	0	58.73	8414200	1.1426e+07	1.2757e+07	1.3383e+07	9.3042e+06	1.0965e+07	1.2234e+07
Q8ZKB0	Small ribosomal subunit biogenesis GTPase RsgA OS=Salmonella typhimurium (strain LT2 / SGSC1412 / ATCC 700720) OX=99287 GN=rsgA PE=1 SV=2	rsgA	15.4	38.947	0	5.9052	8330200	6.90122e+06	6.3238e+06	7.05199e+06	6.1455e+06	5.59009e+06	206677
Q8ZLS7	Ribosomal RNA large subunit methyltransferase E OS=Salmonella typhimurium (strain LT2 / SGSC1412 / ATCC 700720) OX=99287 GN=rlmE PE=3 SV=1	rlmE	41.3	23.238	0	28.931	8269700	1.2499e+07	1.0787e+07	1.2684e+07	9.01078e+06	9.33009e+06	1.1367e+07
P0A1C5	Cell division protein FtsP OS=Salmonella typhimurium (strain LT2 / SGSC1412 / ATCC 700720) OX=99287 GN=ftsP PE=3 SV=1	ftsP	17.4	51.858	0	13.124	8264400	4.83241e+06	4.60491e+06	4.24749e+06	4.26191e+06	5.44772e+06	4.2749e+06
Q8ZLN3	Putative ferripyochelin binding protein OS=Salmonella typhimurium (strain LT2 / SGSC1412 / ATCC 700720) OX=99287 GN=yrdA PE=1 SV=1	yrdA	28.8	19.997	0	11.382	8254100	9.22719e+06	9.51103e+06	1.1469e+07	7.74358e+06	8.66489e+06	7.48152e+06
Q8ZKY3	tRNA modification GTPase MnmE OS=Salmonella typhimurium (strain LT2 / SGSC1412 / ATCC 700720) OX=99287 GN=mnmE PE=3 SV=1	mnmE	26.2	49.105	0	31.932	8234300	4.9824e+06	4.4341e+06	4.48641e+06	4.84831e+06	5.23802e+06	4.35638e+06
P0A1B7	ATP synthase epsilon chain OS=Salmonella typhimurium (strain LT2 / SGSC1412 / ATCC 700720) OX=99287 GN=atpC PE=2 SV=2	atpC	43.9	15.064	0	17.605	8216100	1.1097e+07	1.087e+07	1.0145e+07	7.48033e+06	7.15009e+06	7.05478e+06
Q7CQS8	Sulfurtransferase TusE OS=Salmonella typhimurium (strain LT2 / SGSC1412 / ATCC 700720) OX=99287 GN=tusE PE=3 SV=1	tusE	30.3	12.3	0	3.9643	8203600	1.9649e+07	1.596e+07	1.73669e+07	1.89679e+07	1.2358e+07	1.8811e+07
Q8ZNU5	Putative outer membrane lipoprotein OS=Salmonella typhimurium (strain LT2 / SGSC1412 / ATCC 700720) OX=99287 GN=STM1934 PE=4 SV=1	STM1934	35.1	12.197	0	36.724	8169200	1.1537e+07	9.35691e+06	8.75721e+06	8.75412e+06	7.71631e+06	6.8536e+06
P0A1R2	Imidazole glycerol phosphate synthase subunit HisF OS=Salmonella typhimurium (strain LT2 / SGSC1412 / ATCC 700720) OX=99287 GN=hisF PE=3 SV=1	hisF	28.7	28.368	0	77.602	8147300	1.099e+07	1.279e+07	1.2301e+07	1.0048e+07	1.0154e+07	1.2016e+07
P15930	Flagellar P-ring protein OS=Salmonella typhimurium (strain LT2 / SGSC1412 / ATCC 700720) OX=99287 GN=flgI PE=3 SV=1	flgI	29.6	38.168	0	49.462	8134400	2.1989e+07	1.8141e+07	2.214e+07	2.0089e+07	1.7717e+07	1.8956e+07
Q8ZPC3	Putative methyltransferase OS=Salmonella typhimurium (strain LT2 / SGSC1412 / ATCC 700720) OX=99287 GN=tehB PE=1 SV=1	tehB	39.9	22.144	0	18.398	8133600	1.3741e+07	1.0742e+07	1.2403e+07	5.41759e+06	7.27411e+06	1.0314e+07
Q8ZNU3	Putative metal-binding protein OS=Salmonella typhimurium (strain LT2 / SGSC1412 / ATCC 700720) OX=99287 GN=yecA PE=3 SV=1	yecA	17.6	25.125	0	26.348	8078800	1.2101e+07	1.3184e+07	1.7061e+07	6.21331e+06	7.11469e+06	1.0917e+07
P26465	Flagellum-specific ATP synthase OS=Salmonella typhimurium (strain LT2 / SGSC1412 / ATCC 700720) OX=99287 GN=fliI PE=1 SV=1	fliI	26.3	49.264	0	25.294	8077100	5.0321e+06	4.94541e+06	5.94028e+06	4.2707e+06	3.7614e+06	4.832e+06
P26977	Phosphoribosylamine--glycine ligase OS=Salmonella typhimurium (strain LT2 / SGSC1412 / ATCC 700720) OX=99287 GN=purD PE=3 SV=1	purD	24.5	45.692	0	51.057	8010800	5.1049e+06	4.70819e+06	3.94431e+06	4.8924e+06	4.69112e+06	4.9211e+06
Q8ZPL9	Adenosine deaminase OS=Salmonella typhimurium (strain LT2 / SGSC1412 / ATCC 700720) OX=99287 GN=add PE=3 SV=1	add	32.7	36.236	0	29.766	7993200	1.9569e+07	2.02549e+07	2.1639e+07	1.874e+07	1.7033e+07	2.0478e+07
Q8ZQB5	Putative periplasmic protein OS=Salmonella typhimurium (strain LT2 / SGSC1412 / ATCC 700720) OX=99287 GN=ycbB PE=4 SV=1	ycbB	26.6	67.387	0	42.723	7950700	6.16509e+06	5.5343e+06	5.78851e+06	5.67229e+06	5.88569e+06	5.52951e+06
Q56106	Lysine-N-methylase OS=Salmonella typhimurium (strain LT2 / SGSC1412 / ATCC 700720) OX=99287 GN=fliB PE=3 SV=1	fliB	27.4	45.414	0	56.344	7893800	1.4873e+07	1.6892e+07	1.4912e+07	1.3543e+07	1.5238e+07	1.2671e+07
P43015	Transcriptional regulator HilA OS=Salmonella typhimurium (strain LT2 / SGSC1412 / ATCC 700720) OX=99287 GN=hilA PE=2 SV=2	hilA	22.2	63.04	0	45.987	7835900	8.65697e+06	8.0294e+06	8.119e+06	3.9486e+06	2.82349e+06	3.7079e+06
Q8ZN34	APC family lysine/cadaverine transport protein OS=Salmonella typhimurium (strain LT2 / SGSC1412 / ATCC 700720) OX=99287 GN=cadB PE=4 SV=1	cadB	2	46.678	0.0089536	1.7424	7810400	4.6281e+06	5.16451e+06	5.58289e+06	1.1275e+07	8.4636e+06	5.31781e+06
H9L487	Phosphoribosylglycinamide formyltransferase OS=Salmonella typhimurium (strain LT2 / SGSC1412 / ATCC 700720) OX=99287 GN=purN PE=3 SV=1	purN	30.7	23.479	0	17.998	7788200	1.0306e+07	1.12e+07	1.1685e+07	9.93618e+06	8.544e+06	1.039e+07
Q7CR07	Putative glyoxylate utilization OS=Salmonella typhimurium (strain LT2 / SGSC1412 / ATCC 700720) OX=99287 GN=ylbA PE=4 SV=1	ylbA	14.6	28.914	0	13.013	7774300	8.96033e+06	1.0199e+07	1.2509e+07	8.5739e+06	1.1459e+07	1.2429e+07
P65973	Recombination-associated protein RdgC OS=Salmonella typhimurium (strain LT2 / SGSC1412 / ATCC 700720) OX=99287 GN=rdgC PE=3 SV=1	rdgC	18.5	33.976	0	15.087	7719000	9.51202e+06	7.20112e+06	7.7867e+06	7.17631e+06	7.2378e+06	9.22438e+06
Q8ZP89	Pyruvate-flavodoxin oxidoreductase OS=Salmonella typhimurium (strain LT2 / SGSC1412 / ATCC 700720) OX=99287 GN=nifJ PE=3 SV=1	nifJ	7.7	128.58	0	20.114	7717900	1.0457e+06	1.2731e+06	958228	1.4147e+06	797492	2.1056e+06
P58580	Glutathione synthetase OS=Salmonella typhimurium (strain LT2 / SGSC1412 / ATCC 700720) OX=99287 GN=gshB PE=3 SV=1	gshB	25.1	35.432	0	30.984	7680300	1.5565e+07	1.45091e+07	1.7865e+07	2.0581e+07	1.9302e+07	2.0159e+07
Q7CQ13	[2FE-2S] ferredoxin OS=Salmonella typhimurium (strain LT2 / SGSC1412 / ATCC 700720) OX=99287 GN=fdx PE=4 SV=1	fdx	44.1	12.389	0	19.865	7680300	7.3989e+06	1.2082e+07	9.06157e+06	9.2146e+06	4.43911e+06	7.1218e+06
P26471	O-antigen ligase OS=Salmonella typhimurium (strain LT2 / SGSC1412 / ATCC 700720) OX=99287 GN=rfaL PE=3 SV=1	rfaL	6.7	46.034	0	5.3406	7672100	7.24352e+06	7.86492e+06	6.9407e+06	1.4493e+07	1.019e+07	6.2224e+06
Q8XEY4	Putative cytoplasmic protein OS=Salmonella typhimurium (strain LT2 / SGSC1412 / ATCC 700720) OX=99287 GN=yehS PE=4 SV=1	yehS	41.3	17.691	0	10.668	7622600	7.42459e+06	7.57949e+06	8.31301e+06	7.75992e+06	9.18858e+06	9.90318e+06
P67617	Probable Fe(2+)-trafficking protein OS=Salmonella typhimurium (strain LT2 / SGSC1412 / ATCC 700720) OX=99287 GN=yggX PE=1 SV=2	yggX	36.3	10.899	0	18.706	7609100	1.2364e+07	8.70329e+06	8.18443e+06	6.6594e+06	7.31892e+06	5.749e+06
Q8ZK27	Putative permease OS=Salmonella typhimurium (strain LT2 / SGSC1412 / ATCC 700720) OX=99287 GN=yjgP PE=4 SV=1	yjgP	18.6	40.421	0	36.15	7605500	8.23679e+06	1.1835e+07	9.90331e+06	1.2652e+07	1.3284e+07	7.08649e+06
Q7CR92	Peptidyl-prolyl cis-trans isomerase OS=Salmonella typhimurium (strain LT2 / SGSC1412 / ATCC 700720) OX=99287 GN=slpA PE=3 SV=1	slpA	31.5	16.093	0	13.64	7531200	9.69823e+06	1.0673e+07	6.33802e+06	6.3726e+06	6.78929e+06	9.18558e+06
P0A2L9	Protein SirB1 OS=Salmonella typhimurium (strain LT2 / SGSC1412 / ATCC 700720) OX=99287 GN=sirB1 PE=3 SV=1	sirB1	24.2	30.924	0	17.191	7504500	9.78127e+06	1.0971e+07	1.2562e+07	1.0144e+07	8.80511e+06	1.0721e+07
Q8ZKP5	Ferredoxin-NADP reductase OS=Salmonella typhimurium (strain LT2 / SGSC1412 / ATCC 700720) OX=99287 GN=fpr PE=1 SV=1	fpr	34.3	27.78	0	22.398	7501700	8.51361e+06	9.91973e+06	1.06e+07	1.0143e+07	1.0917e+07	1.2356e+07
A0A0H3NYL3	Conserved hypothetical plasmid protein OS=Salmonella typhimurium (strain SL1344) OX=216597 GN=yagA PE=4 SV=1	yagA	21.4	51.226	0	43.544	7491800	5.16619e+06	4.40979e+06	4.73758e+06	3.198e+06	4.0543e+06	6.34281e+06
P17430	Acetate operon repressor OS=Salmonella typhimurium (strain LT2 / SGSC1412 / ATCC 700720) OX=99287 GN=iclR PE=4 SV=2	iclR	21.2	29.614	0	18.676	7428400	8.198e+06	1.1865e+07	1.2688e+07	1.0176e+07	1.046e+07	8.48839e+06
P0A1P2	Glycerol-3-phosphate dehydrogenase [NAD(P)+] OS=Salmonella typhimurium (strain LT2 / SGSC1412 / ATCC 700720) OX=99287 GN=gpsA PE=3 SV=1	gpsA	24.8	36.342	0	35.417	7425200	2.03269e+07	1.8463e+07	1.8474e+07	1.6806e+07	1.54969e+07	1.66e+07
Q8ZKC2	Anaerobic C4-dicarboxylate transporter OS=Salmonella typhimurium (strain LT2 / SGSC1412 / ATCC 700720) OX=99287 GN=dcuA PE=3 SV=1	dcuA	5.1	45.767	0	3.811	7389100	1.0873e+07	1.0129e+07	1.1887e+07	1.0625e+07	9.65631e+06	7.06462e+06
Q8ZMC1	Putative enzyme OS=Salmonella typhimurium (strain LT2 / SGSC1412 / ATCC 700720) OX=99287 GN=ygdL PE=4 SV=1	ygdL	16.8	28.651	0	23.122	7384600	8.41062e+06	7.70771e+06	8.86322e+06	6.88278e+06	8.07729e+06	7.519e+06
Q8ZKA9	Putative arginine-binding periplasmic protein OS=Salmonella typhimurium (strain LT2 / SGSC1412 / ATCC 700720) OX=99287 GN=STM4351 PE=1 SV=1	STM4351	21.5	27.408	0	31.024	7358000	1.1364e+07	1.0752e+07	1.035e+07	8.45123e+06	7.43499e+06	1.2575e+07
Q8ZQL1	D-alanyl-D-alanine carboxypeptidase penicillin-binding protein 6a OS=Salmonella typhimurium (strain LT2 / SGSC1412 / ATCC 700720) OX=99287 GN=dacC PE=3 SV=1	dacC	21.5	43.664	0	23.492	7324800	1.7652e+07	1.8082e+07	1.8471e+07	2.00741e+07	1.6701e+07	1.6856e+07
Q7CP99	Putative entericidin B OS=Salmonella typhimurium (strain LT2 / SGSC1412 / ATCC 700720) OX=99287 GN=ecnB PE=4 SV=1	ecnB	39.6	4.8105	0	40.622	7301800	5.56099e+06	6.1656e+06	8.27868e+06	1.4454e+07	8.04689e+06	6.98709e+06
Q8ZNF7	CinA-like protein OS=Salmonella typhimurium (strain LT2 / SGSC1412 / ATCC 700720) OX=99287 GN=STM2293 PE=3 SV=1	STM2293	29.6	43.946	0	35.769	7296600	3.63199e+06	4.57941e+06	4.16519e+06	3.9226e+06	3.12311e+06	2.7436e+06
Q8ZQP0	UPF0194 membrane protein YbhG OS=Salmonella typhimurium (strain LT2 / SGSC1412 / ATCC 700720) OX=99287 GN=ybhG PE=3 SV=1	ybhG	45.6	36.31	0	33.084	7255800	1.62741e+07	1.6942e+07	1.79171e+07	1.4193e+07	1.3973e+07	1.4842e+07
P60829	UPF0307 protein YjgA OS=Salmonella typhimurium (strain LT2 / SGSC1412 / ATCC 700720) OX=99287 GN=yjgA PE=3 SV=1	yjgA	22.4	21.392	0	9.2049	7228400	4.12171e+06	8.0699e+06	8.95511e+06	8.13319e+06	1.144e+07	7.51968e+06
P15111	NADP-specific glutamate dehydrogenase OS=Salmonella typhimurium (strain LT2 / SGSC1412 / ATCC 700720) OX=99287 GN=gdhA PE=3 SV=2	gdhA	23.9	48.574	0	74.637	7215400	4.4123e+06	3.51789e+06	4.43069e+06	4.40781e+06	3.39531e+06	3.73281e+06
Q8ZJU7	Transcriptional regulator OS=Salmonella typhimurium (strain LT2 / SGSC1412 / ATCC 700720) OX=99287 GN=rob PE=4 SV=1	rob	28.7	33.243	0	16.212	7209500	1.5652e+07	1.6167e+07	1.49881e+07	1.3551e+07	1.3076e+07	1.3913e+07
Q7CPQ5	Putative intracellular proteinase OS=Salmonella typhimurium (strain LT2 / SGSC1412 / ATCC 700720) OX=99287 GN=yhbO PE=4 SV=1	yhbO	23.3	18.871	0	10.592	7160900	7.89211e+06	7.61852e+06	8.98352e+06	7.37039e+06	6.56712e+06	8.21039e+06
Q7CQE0	tRNA threonylcarbamoyladenosine biosynthesis protein TsaB OS=Salmonella typhimurium (strain LT2 / SGSC1412 / ATCC 700720) OX=99287 GN=tsaB PE=1 SV=1	tsaB	16.5	24.742	0	8.3708	7136300	9.88541e+06	9.9326e+06	1.0601e+07	7.6653e+06	1.0619e+07	9.79232e+06
P0CL13	Intracellular growth attenuator protein igaA OS=Salmonella typhimurium (strain LT2 / SGSC1412 / ATCC 700720) OX=99287 GN=igaA PE=3 SV=1	igaA	10	79.361	0	7.3213	7125800	1.3991e+06	1.1528e+06	1.3578e+06	2.1144e+06	1.8302e+06	1.3691e+06
P40783	Quinone oxidoreductase OS=Salmonella typhimurium (strain LT2 / SGSC1412 / ATCC 700720) OX=99287 GN=qor PE=3 SV=2	qor	29.4	35.151	0	27.611	7123200	1.74139e+07	1.7193e+07	1.6754e+07	1.8491e+07	1.7508e+07	1.9298e+07
P07362	DNA primase OS=Salmonella typhimurium (strain LT2 / SGSC1412 / ATCC 700720) OX=99287 GN=dnaG PE=3 SV=1	dnaG	11.2	65.362	0	10.455	7085500	6.01469e+06	7.54218e+06	6.05792e+06	6.36509e+06	6.61858e+06	6.53878e+06
P69917	Translational regulator CsrA OS=Salmonella typhimurium (strain LT2 / SGSC1412 / ATCC 700720) OX=99287 GN=csrA PE=3 SV=1	csrA	18	6.8558	0	11.509	7043600	1.0579e+07	5.74478e+06	7.32699e+06	1.4905e+07	4.99021e+06	3.36091e+06
Q9L9I4	Uroporphyrinogen decarboxylase OS=Salmonella typhimurium (strain LT2 / SGSC1412 / ATCC 700720) OX=99287 GN=hemE PE=3 SV=1	hemE	30.8	39.16	0	66.227	7039200	1.5306e+07	1.5695e+07	1.6525e+07	1.8868e+07	1.7253e+07	1.7903e+07
P65792	Glutamate 5-kinase OS=Salmonella typhimurium (strain LT2 / SGSC1412 / ATCC 700720) OX=99287 GN=proB PE=3 SV=1	proB	31.9	39.14	0	45.737	6995100	1.9668e+07	1.79381e+07	1.81329e+07	1.8087e+07	1.5208e+07	1.656e+07
Q8ZMM1	4-aminobutyrate aminotransferase OS=Salmonella typhimurium (strain LT2 / SGSC1412 / ATCC 700720) OX=99287 GN=gabT PE=3 SV=1	gabT	12.4	45.636	0	34.351	6987900	5.4174e+06	5.76061e+06	5.66039e+06	4.0633e+06	4.24679e+06	3.89521e+06
Q8ZNA8	Phosphohistidine phosphatase OS=Salmonella typhimurium (strain LT2 / SGSC1412 / ATCC 700720) OX=99287 GN=sixA PE=4 SV=1	sixA	9.3	17.291	0	2.9522	6979500	8.66513e+06	6.41541e+06	8.50842e+06	6.7727e+06	7.60291e+06	8.07259e+06
P67714	Nucleoid-associated protein YejK OS=Salmonella typhimurium (strain LT2 / SGSC1412 / ATCC 700720) OX=99287 GN=yejK PE=3 SV=2	yejK	37.3	37.876	0	106.09	6953400	1.5388e+07	1.4549e+07	1.6983e+07	1.7939e+07	1.97721e+07	1.9065e+07
Q7CPQ8	5-keto-4-deoxy-D-glucarate aldolase OS=Salmonella typhimurium (strain LT2 / SGSC1412 / ATCC 700720) OX=99287 GN=garL PE=3 SV=1	garL	14.8	27.321	0	8.6867	6953200	9.05341e+06	7.9625e+06	9.80639e+06	1.1058e+07	8.84058e+06	1.1566e+07
Q8ZPY8	Putative periplasmic protein OS=Salmonella typhimurium (strain LT2 / SGSC1412 / ATCC 700720) OX=99287 GN=STM1249 PE=1 SV=1	STM1249	14.9	12.575	0.0023269	2.3943	6941300	8.70818e+06	8.51043e+06	9.9242e+06	5.5479e+06	5.90842e+06	5.81751e+06
Q8ZMJ1	Hydrogenase activity OS=Salmonella typhimurium (strain LT2 / SGSC1412 / ATCC 700720) OX=99287 GN=hycG PE=4 SV=1	hycG	19.2	27.967	0	12.036	6897800	9.86283e+06	1.1132e+07	1.3702e+07	7.32811e+06	7.30721e+06	7.03652e+06
Q8ZJX0	Putative cytoplasmic protein OS=Salmonella typhimurium (strain LT2 / SGSC1412 / ATCC 700720) OX=99287 GN=STM4549 PE=4 SV=1	STM4549	18.4	16.273	0	14.003	6885000	6.7782e+06	9.26333e+06	9.50411e+06	4.8612e+06	8.1005e+06	5.91141e+06
P0A1Y8	NADH-quinone oxidoreductase subunit E OS=Salmonella typhimurium (strain LT2 / SGSC1412 / ATCC 700720) OX=99287 GN=nuoE PE=3 SV=1	nuoE	15.7	18.602	0	6.8194	6862700	7.67029e+06	1.0934e+07	9.67882e+06	3.4216e+06	4.4677e+06	6.3476e+06
Q8ZJW6	Ribosomal RNA small subunit methyltransferase C OS=Salmonella typhimurium (strain LT2 / SGSC1412 / ATCC 700720) OX=99287 GN=rsmC PE=3 SV=1	rsmC	25.7	37.615	0	16.499	6844900	1.86749e+07	1.7251e+07	1.8172e+07	1.5791e+07	1.6011e+07	1.6678e+07
Q08698	Ribonucleoside-diphosphate reductase 2 subunit alpha OS=Salmonella typhimurium (strain LT2 / SGSC1412 / ATCC 700720) OX=99287 GN=nrdE PE=1 SV=2	nrdE	7	80.586	0	16.53	6844400	1.1805e+06	1.2322e+06	1.2115e+06	1.81e+06	1.2404e+06	1.1684e+06
Q8ZND2	Putative phosphotransferase system OS=Salmonella typhimurium (strain LT2 / SGSC1412 / ATCC 700720) OX=99287 GN=STM2344 PE=4 SV=1	STM2344	29.3	16.099	0	9.8978	6833900	8.7326e+06	6.19739e+06	6.4135e+06	6.64708e+06	9.90139e+06	7.58191e+06
A0A0H3P042	Uncharacterized protein OS=Salmonella typhimurium (strain SL1344) OX=216597 GN=SL1344_P2_0020 PE=4 SV=1	SL1344_P2_0020	35.5	13.614	0	19.238	6830100	6.29952e+06	8.08861e+06	1.0086e+07	2.48499e+06	8.87552e+06	9.0114e+06
Q8ZPU5	NH(3)-dependent NAD(+) synthetase OS=Salmonella typhimurium (strain LT2 / SGSC1412 / ATCC 700720) OX=99287 GN=nadE PE=1 SV=1	nadE	25.5	30.483	0	53.773	6825200	1.6178e+07	1.798e+07	1.6584e+07	1.5871e+07	1.6485e+07	1.776e+07
Q8ZLG2	Putative oxidoreductase OS=Salmonella typhimurium (strain LT2 / SGSC1412 / ATCC 700720) OX=99287 GN=yhhX PE=4 SV=1	yhhX	18.6	38.717	0	26.145	6816900	5.07751e+06	4.26448e+06	4.24331e+06	3.904e+06	2.7275e+06	3.53221e+06
Q8ZJX6	Phosphoglycerol transferase I OS=Salmonella typhimurium (strain LT2 / SGSC1412 / ATCC 700720) OX=99287 GN=mdoB PE=3 SV=2	mdoB	10.6	85.076	0	61.484	6811500	1.5546e+06	2.9256e+06	1.8649e+06	2.2952e+06	2.2579e+06	2.1242e+06
Q8ZPV5	Selenide, water dikinase OS=Salmonella typhimurium (strain LT2 / SGSC1412 / ATCC 700720) OX=99287 GN=selD PE=3 SV=1	selD	29.7	36.437	0	37.742	6786800	1.4397e+07	1.6229e+07	1.8569e+07	1.5896e+07	1.6768e+07	1.77831e+07
Q8ZRD4	Riboflavin biosynthesis protein RibD OS=Salmonella typhimurium (strain LT2 / SGSC1412 / ATCC 700720) OX=99287 GN=ribD PE=3 SV=1	ribD	18	39.73	0	27.508	6785200	1.671e+07	1.4834e+07	1.5671e+07	1.66e+07	1.4239e+07	1.5657e+07
Q7CPN8	Sugar specific PTS family enzyme IIA OS=Salmonella typhimurium (strain LT2 / SGSC1412 / ATCC 700720) OX=99287 GN=ptsN PE=4 SV=1	ptsN	44.2	17.914	0	8.4958	6778100	6.62331e+06	6.1155e+06	6.33991e+06	4.68059e+06	6.27259e+06	4.6561e+06
Q7CPC8	Putative enzyme OS=Salmonella typhimurium (strain LT2 / SGSC1412 / ATCC 700720) OX=99287 GN=yihX PE=4 SV=1	yihX	16.1	22.722	0	8.5353	6777600	1.1001e+07	8.7645e+06	9.62023e+06	8.55472e+06	8.10011e+06	1.0228e+07
Q8ZL84	IclR family transcriptional repressor OS=Salmonella typhimurium (strain LT2 / SGSC1412 / ATCC 700720) OX=99287 GN=yiaJ PE=4 SV=1	yiaJ	15.8	29.464	0	57.769	6773500	9.90441e+06	8.3832e+06	1.252e+07	1.136e+07	1.0086e+07	9.12213e+06
P58525	N-methyl-L-tryptophan oxidase OS=Salmonella typhimurium (strain LT2 / SGSC1412 / ATCC 700720) OX=99287 GN=solA PE=3 SV=1	solA	33.1	40.663	0	17.72	6766900	7.30372e+06	5.8076e+06	6.56908e+06	8.44502e+06	1.2373e+07	7.03769e+06
P00929	Tryptophan synthase alpha chain OS=Salmonella typhimurium (strain LT2 / SGSC1412 / ATCC 700720) OX=99287 GN=trpA PE=1 SV=1	trpA	20.1	28.671	0	31.697	6765800	7.54521e+06	9.6069e+06	1.2027e+07	1.0104e+07	8.48081e+06	8.6972e+06
Q8ZML1	Glycine betaine/proline betaine-binding periplasmic protein OS=Salmonella typhimurium (strain LT2 / SGSC1412 / ATCC 700720) OX=99287 GN=proX PE=2 SV=1	proX	42.6	36.153	0	70.131	6750600	1.6809e+07	1.6559e+07	1.4851e+07	1.6278e+07	1.6065e+07	1.6953e+07
Q8ZRU8	Ribosomal RNA small subunit methyltransferase H OS=Salmonella typhimurium (strain LT2 / SGSC1412 / ATCC 700720) OX=99287 GN=rsmH PE=3 SV=1	rsmH	24	34.775	0	21.953	6745500	1.878e+07	1.53399e+07	1.5411e+07	1.5815e+07	1.38651e+07	1.6749e+07
Q8ZNR2	Exodeoxyribonuclease I OS=Salmonella typhimurium (strain LT2 / SGSC1412 / ATCC 700720) OX=99287 GN=sbcB PE=4 SV=1	sbcB	19.7	54.499	0	15.697	6723100	2.3756e+06	3.6669e+06	3.432e+06	4.74731e+06	4.41931e+06	3.61321e+06
P40822	Uncharacterized lipoprotein YceB OS=Salmonella typhimurium (strain LT2 / SGSC1412 / ATCC 700720) OX=99287 GN=yceB PE=3 SV=2	yceB	8.1	20.62	0	4.6801	6711900	5.7437e+06	6.4556e+06	6.67548e+06	9.89652e+06	7.47079e+06	8.87583e+06
Q9L6Q3	Uroporphyrinogen-III synthase OS=Salmonella typhimurium (strain LT2 / SGSC1412 / ATCC 700720) OX=99287 GN=hemD PE=3 SV=1	hemD	19.1	27.661	0	14.915	6689700	1.2232e+07	9.36339e+06	8.3925e+06	9.29427e+06	7.84379e+06	8.39931e+06
Q8ZPV6	Protease 4 OS=Salmonella typhimurium (strain LT2 / SGSC1412 / ATCC 700720) OX=99287 GN=sppA PE=3 SV=1	sppA	13.6	67.219	0	12.599	6683100	2.6622e+06	2.94081e+06	3.5842e+06	2.6325e+06	2.7402e+06	2.24791e+06
Q8ZNL0	Outer membrane porin OS=Salmonella typhimurium (strain LT2 / SGSC1412 / ATCC 700720) OX=99287 GN=cirA PE=3 SV=1	cirA	14.6	73.711	0	48.88	6664400	3.2489e+06	3.0242e+06	2.70339e+06	5.12571e+06	7.19708e+06	6.49091e+06
Q8ZQX8	N-acetylglucosamine-6-phosphate deacetylase OS=Salmonella typhimurium (strain LT2 / SGSC1412 / ATCC 700720) OX=99287 GN=nagA PE=3 SV=1	nagA	18.5	41.11	0	21.65	6642500	8.4418e+06	5.98371e+06	5.4625e+06	9.86269e+06	1.1945e+07	8.50559e+06
Q7CQN8	Putative cytoplasmic protein OS=Salmonella typhimurium (strain LT2 / SGSC1412 / ATCC 700720) OX=99287 GN=STM1324 PE=4 SV=1	STM1324	31.1	32.6	0	9.9145	6635800	8.59592e+06	6.43581e+06	5.531e+06	1.467e+07	1.64e+07	6.58641e+06
P65836	Ribosomal large subunit pseudouridine synthase D OS=Salmonella typhimurium (strain LT2 / SGSC1412 / ATCC 700720) OX=99287 GN=rluD PE=1 SV=2	rluD	22.4	37.1	0	16.693	6600600	7.5919e+06	6.53131e+06	6.13121e+06	9.188e+06	1.1033e+07	6.55503e+06
P63359	Lipid A export ATP-binding/permease protein MsbA OS=Salmonella typhimurium (strain LT2 / SGSC1412 / ATCC 700720) OX=99287 GN=msbA PE=1 SV=1	msbA	12.4	64.339	0	58.342	6593100	4.3572e+06	2.8155e+06	3.1333e+06	2.5133e+06	2.3466e+06	3.1435e+06
Q8ZKL6	Argininosuccinate lyase OS=Salmonella typhimurium (strain LT2 / SGSC1412 / ATCC 700720) OX=99287 GN=argH PE=3 SV=1	argH	18.3	50.481	0	51.464	6567000	3.6781e+06	3.64521e+06	4.02311e+06	3.99391e+06	3.98981e+06	3.76769e+06
Q8ZNJ3	Acetylation of the O-antigen (LPS) OS=Salmonella typhimurium (strain LT2 / SGSC1412 / ATCC 700720) OX=99287 GN=oafA PE=4 SV=1	oafA	12.6	69.647	0	23.93	6540300	2.18189e+06	2.6678e+06	2.7189e+06	2.2827e+06	2.4584e+06	2.6004e+06
Q8ZLY1	Putative transporter OS=Salmonella typhimurium (strain LT2 / SGSC1412 / ATCC 700720) OX=99287 GN=yqjH PE=4 SV=1	yqjH	31.8	28.877	0	19.545	6493800	6.95708e+06	7.31431e+06	8.02378e+06	9.097e+06	9.28841e+06	1.0695e+07
P67520	Ribosomal RNA large subunit methyltransferase H OS=Salmonella typhimurium (strain LT2 / SGSC1412 / ATCC 700720) OX=99287 GN=rlmH PE=3 SV=1	rlmH	32.9	17.399	0	10.969	6472600	7.14692e+06	7.24659e+06	8.49887e+06	5.71979e+06	6.82118e+06	6.0227e+06
O06961	Propionate kinase OS=Salmonella typhimurium (strain LT2 / SGSC1412 / ATCC 700720) OX=99287 GN=tdcD PE=1 SV=2	tdcD	21.9	43.717	0	18.553	6393100	1.8747e+07	1.6814e+07	2.0213e+07	1.3406e+07	1.2902e+07	1.3046e+07
Q8ZKP4	Fructose-1,6-bisphosphatase OS=Salmonella typhimurium (strain LT2 / SGSC1412 / ATCC 700720) OX=99287 GN=glpX PE=3 SV=1	glpX	21.7	35.656	0	26.409	6386700	1.0303e+07	1.0981e+07	1.179e+07	1.3786e+07	1.4919e+07	1.2989e+07
P58718	D-threonate 4-phosphate dehydrogenase OS=Salmonella typhimurium (strain LT2 / SGSC1412 / ATCC 700720) OX=99287 GN=pdxA2 PE=1 SV=1	pdxA2	32.7	35.064	0	19.228	6384200	1.6073e+07	1.6949e+07	1.4953e+07	1.5276e+07	1.5698e+07	1.6911e+07
Q8ZPD6	Uncharacterized protein YncE OS=Salmonella typhimurium (strain LT2 / SGSC1412 / ATCC 700720) OX=99287 GN=yncE PE=3 SV=1	yncE	26.9	38.503	0	34.443	6373400	1.4527e+07	1.087e+07	1.2654e+07	1.8621e+07	1.864e+07	1.8395e+07
Q8ZP36	MFS superfamily nitrite extrusion protein OS=Salmonella typhimurium (strain LT2 / SGSC1412 / ATCC 700720) OX=99287 GN=narK PE=4 SV=1	narK	8.8	49.827	0	23.974	6371500	7.0372e+06	8.4871e+06	9.51571e+06	1.52969e+07	1.1061e+07	9.98292e+06
Q8ZR70	N5-carboxyaminoimidazole ribonucleotide mutase OS=Salmonella typhimurium (strain LT2 / SGSC1412 / ATCC 700720) OX=99287 GN=purE PE=3 SV=1	purE	22.5	17.794	0	18.769	6357200	8.85831e+06	7.37479e+06	7.26489e+06	4.27461e+06	6.89348e+06	5.8482e+06
Q8ZQR1	Formimidoylglutamase OS=Salmonella typhimurium (strain LT2 / SGSC1412 / ATCC 700720) OX=99287 GN=hutG PE=3 SV=1	hutG	10.2	34.357	0	5.6641	6355100	2.62581e+06	3e+06	3.63471e+06	3.72629e+06	5.41091e+06	2.44169e+06
Q7CP89	Putative hemolysin-related protein OS=Salmonella typhimurium (strain LT2 / SGSC1412 / ATCC 700720) OX=99287 GN=ytfL PE=4 SV=1	ytfL	8.1	49.767	0	11.25	6353100	1.79591e+06	1.1171e+06	1.7936e+06	1.481e+06	1.61969e+06	1.2184e+06
Q56063	2-methylcitrate synthase OS=Salmonella typhimurium (strain LT2 / SGSC1412 / ATCC 700720) OX=99287 GN=prpC PE=1 SV=2	prpC	17.2	43.173	0	14.962	6352200	6.7844e+06	7.38932e+06	4.6095e+06	2.82481e+06	2.12899e+06	3.15949e+06
P29847	Serine acetyltransferase OS=Salmonella typhimurium (strain LT2 / SGSC1412 / ATCC 700720) OX=99287 GN=cysE PE=1 SV=1	cysE	19	29.29	0	16.819	6351900	1.5687e+07	1.2115e+07	1.1196e+07	1.1665e+07	1.2362e+07	1.2387e+07
P14845	Carbamoyl-phosphate synthase small chain OS=Salmonella typhimurium (strain LT2 / SGSC1412 / ATCC 700720) OX=99287 GN=carA PE=3 SV=2	carA	23.6	41.651	0	18.341	6337600	5.96839e+06	4.6698e+06	6.57901e+06	1.4628e+07	1.1413e+07	1.2257e+07
Q8ZM71	UPF0149 protein YgfB OS=Salmonella typhimurium (strain LT2 / SGSC1412 / ATCC 700720) OX=99287 GN=ygfB PE=3 SV=2	ygfB	20.3	21.256	0	29.63	6328300	1.1705e+07	9.28757e+06	8.39861e+06	6.76791e+06	5.45229e+06	1.0629e+07
Q8ZNT8	Putative ABC-type polar amino acid transport system OS=Salmonella typhimurium (strain LT2 / SGSC1412 / ATCC 700720) OX=99287 GN=yecC PE=4 SV=1	yecC	23.2	27.668	0	17.085	6295700	8.9991e+06	9.13967e+06	9.44468e+06	9.80142e+06	8.05688e+06	7.54218e+06
Q8ZN99	Putative diguanylate cyclase/phosphodiesterase domain 1 containing protein OS=Salmonella typhimurium (strain LT2 / SGSC1412 / ATCC 700720) OX=99287 GN=yfeA PE=4 SV=1	yfeA	2.3	83.195	0	2.927	6269500	8.6382e+06	1.0852e+07	7.1073e+06	6.0172e+06	4.26771e+06	6.43541e+06
Q8ZPV2	Succinylornithine transaminase OS=Salmonella typhimurium (strain LT2 / SGSC1412 / ATCC 700720) OX=99287 GN=astC PE=2 SV=1	astC	14	43.831	0	44.805	6221900	5.0722e+06	4.41989e+06	3.567e+06	3.49509e+06	2.265e+06	4.45391e+06
P66684	Ribonuclease T OS=Salmonella typhimurium (strain LT2 / SGSC1412 / ATCC 700720) OX=99287 GN=rnt PE=3 SV=1	rnt	28.8	23.535	0	12.713	6200600	1.0438e+07	8.84432e+06	1.0407e+07	3.83741e+06	5.08529e+06	9.07773e+06
Q8ZL39	ATP-dependent DNA helicase RecG OS=Salmonella typhimurium (strain LT2 / SGSC1412 / ATCC 700720) OX=99287 GN=recG PE=3 SV=1	recG	8.4	76.595	0	21.908	6200000	1.0702e+06	1.2247e+06	757218	1.1887e+06	956231	1.0846e+06
P0A1I1	Thiosulfate reductase electron transfer subunit PhsB OS=Salmonella typhimurium (strain LT2 / SGSC1412 / ATCC 700720) OX=99287 GN=phsB PE=1 SV=1	phsB	22.9	21.32	0	8.7394	6182600	8.07231e+06	8.26498e+06	7.59522e+06	4.80548e+06	5.51431e+06	5.01619e+06
Q8ZPQ0	Putative LysM domain protein OS=Salmonella typhimurium (strain LT2 / SGSC1412 / ATCC 700720) OX=99287 GN=ynhG PE=4 SV=1	ynhG	29.1	36.129	0	20.696	6137700	1.8205e+07	1.52521e+07	1.5314e+07	1.4782e+07	1.3657e+07	1.5027e+07
Q8ZPW0	Putative aldehyde reductase OS=Salmonella typhimurium (strain LT2 / SGSC1412 / ATCC 700720) OX=99287 GN=STM1288 PE=4 SV=1	STM1288	23.2	31.328	0	12.406	6125900	1.0584e+07	7.73489e+06	8.68678e+06	8.37519e+06	6.0144e+06	8.8358e+06
Q8ZN68	Arsenate reductase OS=Salmonella typhimurium (strain LT2 / SGSC1412 / ATCC 700720) OX=99287 GN=yfgD PE=3 SV=1	yfgD	17.6	13.377	0.0011758	2.6331	6121900	9.71451e+06	8.47158e+06	6.50952e+06	5.22189e+06	5.53281e+06	4.81629e+06
Q7CR73	Putative LysR family transcriptional regulator OS=Salmonella typhimurium (strain LT2 / SGSC1412 / ATCC 700720) OX=99287 GN=STM0164 PE=4 SV=1	STM0164	18	27.862	0	41.19	6119000	7.11548e+06	9.44651e+06	8.95548e+06	9.15761e+06	9.11708e+06	7.22652e+06
P63828	Dephospho-CoA kinase OS=Salmonella typhimurium (strain LT2 / SGSC1412 / ATCC 700720) OX=99287 GN=coaE PE=3 SV=1	coaE	38.3	22.795	0	12.802	6102600	1.1738e+07	7.6499e+06	9.3444e+06	4.38489e+06	4.9374e+06	8.2749e+06
Q8ZNB9	tRNA pseudouridine synthase A OS=Salmonella typhimurium (strain LT2 / SGSC1412 / ATCC 700720) OX=99287 GN=truA PE=3 SV=1	truA	21.9	30.271	0	8.8512	6086500	8.53542e+06	8.94128e+06	8.54287e+06	7.94937e+06	8.92679e+06	8.10101e+06
P67710	Transcriptional regulator MntR OS=Salmonella typhimurium (strain LT2 / SGSC1412 / ATCC 700720) OX=99287 GN=mntR PE=3 SV=1	mntR	33.1	17.727	0	9.2078	6071000	3.91929e+06	8.65691e+06	4.3773e+06	6.44161e+06	5.0854e+06	3.86201e+06
Q8ZQT2	Phospho-2-dehydro-3-deoxyheptonate aldolase OS=Salmonella typhimurium (strain LT2 / SGSC1412 / ATCC 700720) OX=99287 GN=aroG PE=3 SV=1	aroG	25.7	37.856	0	25.33	6067600	1.4352e+07	1.3919e+07	1.2626e+07	1.4886e+07	1.1663e+07	1.1227e+07
P05415	Glucose-1-phosphate adenylyltransferase OS=Salmonella typhimurium (strain LT2 / SGSC1412 / ATCC 700720) OX=99287 GN=glgC PE=3 SV=2	glgC	16.9	48.461	0	21.68	6066000	5.00521e+06	3.65011e+06	3.37871e+06	2.51881e+06	3.4392e+06	3.9054e+06
Q8ZLP8	Putative gntR family regulatory protein OS=Salmonella typhimurium (strain LT2 / SGSC1412 / ATCC 700720) OX=99287 GN=STM3357 PE=4 SV=1	STM3357	19.5	24.644	0	25.754	6061700	1.0969e+07	7.59669e+06	8.24593e+06	7.13029e+06	6.1536e+06	9.64821e+06
Q8ZL36	Putative inner membrane protein OS=Salmonella typhimurium (strain LT2 / SGSC1412 / ATCC 700720) OX=99287 GN=yicH PE=4 SV=1	yicH	12.8	62.202	0	35.876	6046200	4.69359e+06	4.2392e+06	4.53421e+06	4.72771e+06	4.46711e+06	4.26519e+06
Q8ZMJ0	Hydrogenase 3, large subunit OS=Salmonella typhimurium (strain LT2 / SGSC1412 / ATCC 700720) OX=99287 GN=hycE PE=4 SV=1	hycE	18.3	65.02	0	20.133	5987500	7.40388e+06	5.38058e+06	5.6158e+06	2.01421e+06	1.8092e+06	1.6783e+06
P0AA07	Phosphocarrier protein HPr OS=Salmonella typhimurium (strain LT2 / SGSC1412 / ATCC 700720) OX=99287 GN=ptsH PE=1 SV=1	ptsH	28.2	9.1193	0	5.4938	5966600	5.69798e+06	6.54821e+06	5.3519e+06	4.00969e+06	4.88332e+06	4.81388e+06
H9L442	D-alanyl-D-alanine dipeptidase OS=Salmonella typhimurium (strain LT2 / SGSC1412 / ATCC 700720) OX=99287 GN=pdgL PE=3 SV=1	pdgL	16.8	28.996	0	14.369	5961200	7.0181e+06	8.68389e+06	8.72667e+06	9.35762e+06	8.98489e+06	6.8907e+06
Q8ZKM7	General PTS family enzyme I OS=Salmonella typhimurium (strain LT2 / SGSC1412 / ATCC 700720) OX=99287 GN=ptsA PE=3 SV=1	ptsA	4.8	92.082	0	4.3349	5926200	4.53971e+06	4.51959e+06	4.7873e+06	4.73489e+06	6.44751e+06	4.91268e+06
P0A1Q8	Porphobilinogen deaminase OS=Salmonella typhimurium (strain LT2 / SGSC1412 / ATCC 700720) OX=99287 GN=hemC PE=3 SV=1	hemC	18.5	33.713	0	14.127	5910700	1.1688e+07	1.2488e+07	1.2456e+07	1.2975e+07	1.2406e+07	1.2652e+07
Q7CQR8	Putative oxidoreductase component OS=Salmonella typhimurium (strain LT2 / SGSC1412 / ATCC 700720) OX=99287 GN=ycdY PE=4 SV=1	ycdY	16.8	20.716	0	20.475	5892200	5.32862e+06	6.82501e+06	7.09509e+06	7.19139e+06	6.49051e+06	5.48021e+06
H9L4C4	Putative cytoplasmic protein OS=Salmonella typhimurium (strain LT2 / SGSC1412 / ATCC 700720) OX=99287 GN=orf245 PE=4 SV=1	orf245	17.1	27.43	0	11.652	5848600	8.67438e+06	8.52347e+06	8.8882e+06	6.68178e+06	7.38881e+06	7.78098e+06
Q8ZQ16	Ribosomal large subunit pseudouridine synthase C OS=Salmonella typhimurium (strain LT2 / SGSC1412 / ATCC 700720) OX=99287 GN=rluC PE=3 SV=1	rluC	35.1	35.938	0	20.875	5835200	1.2972e+07	1.172e+07	1.2645e+07	1.3479e+07	1.2906e+07	1.184e+07
Q8ZRU3	UDP-N-acetylglucosamine--N-acetylmuramyl-(pentapeptide) pyrophosphoryl-undecaprenol N-acetylglucosamine transferase OS=Salmonella typhimurium (strain LT2 / SGSC1412 / ATCC 700720) OX=99287 GN=murG PE=3 SV=3	murG	30.7	37.862	0	41.025	5816500	1.4547e+07	1.4358e+07	1.46079e+07	1.3226e+07	1.40531e+07	1.3624e+07
P36640	Magnesium-transporting ATPase, P-type 1 OS=Salmonella typhimurium (strain LT2 / SGSC1412 / ATCC 700720) OX=99287 GN=mgtA PE=1 SV=1	mgtA	6.3	99.782	0	43.82	5812500	983217	1.3344e+06	890681	830920	979211	839907
Q9XDN1	Propanediol utilization CoA-dependent propionaldehyde dehydrogenase OS=Salmonella typhimurium (strain LT2 / SGSC1412 / ATCC 700720) OX=99287 GN=pduP PE=4 SV=1	pduP	21.8	49.045	0	37.408	5806400	4.8702e+06	4.67359e+06	5.66549e+06	2.72171e+06	2.3333e+06	2.3876e+06
Q7CPP6	Octaprenyl diphosphate synthase OS=Salmonella typhimurium (strain LT2 / SGSC1412 / ATCC 700720) OX=99287 GN=ispB PE=3 SV=1	ispB	22.9	35.266	0	12.291	5805700	1.3481e+07	1.564e+07	1.4337e+07	1.4649e+07	1.2886e+07	1.4724e+07
Q8ZNL5	S-formylglutathione hydrolase OS=Salmonella typhimurium (strain LT2 / SGSC1412 / ATCC 700720) OX=99287 GN=yeiG PE=3 SV=2	yeiG	28.4	31.972	0	27.957	5788900	1.352e+07	1.3035e+07	1.2908e+07	1.4263e+07	1.3457e+07	1.3324e+07
A0A0H3NWY8	Putative transposase (Fragment) OS=Salmonella typhimurium (strain SL1344) OX=216597 GN=ydgA PE=4 SV=1	ydgA	26.1	39.469	0	19.152	5738800	5.67552e+06	6.60341e+06	8.44748e+06	9.00509e+06	1.1356e+07	6.1677e+06
Q8ZKA3	HTH-type transcriptional repressor NsrR OS=Salmonella typhimurium (strain LT2 / SGSC1412 / ATCC 700720) OX=99287 GN=nsrR PE=3 SV=1	nsrR	32.6	15.608	0	8.3147	5737400	6.6469e+06	6.41639e+06	6.04332e+06	4.06099e+06	5.58792e+06	4.63321e+06
P40731	tRNA N6-adenosine threonylcarbamoyltransferase OS=Salmonella typhimurium (strain LT2 / SGSC1412 / ATCC 700720) OX=99287 GN=tsaD PE=1 SV=2	tsaD	15.7	35.94	0	9.7207	5732300	1.538e+07	1.582e+07	1.43039e+07	1.3977e+07	1.267e+07	1.3651e+07
Q9L6M1	Transcription antitermination protein RfaH OS=Salmonella typhimurium (strain LT2 / SGSC1412 / ATCC 700720) OX=99287 GN=rfaH PE=3 SV=1	rfaH	33.3	18.304	0	21.722	5732000	5.87151e+06	5.90588e+06	8.81812e+06	4.15449e+06	6.89759e+06	5.28349e+06
Q8ZP88	tRNA-cytidine(32) 2-sulfurtransferase OS=Salmonella typhimurium (strain LT2 / SGSC1412 / ATCC 700720) OX=99287 GN=ttcA PE=1 SV=1	ttcA	26	35.357	0	44.081	5623700	1.4575e+07	1.2575e+07	1.5447e+07	1.4605e+07	1.3164e+07	1.4146e+07
Q7CQ10	HTH-type transcriptional regulator IscR OS=Salmonella typhimurium (strain LT2 / SGSC1412 / ATCC 700720) OX=99287 GN=iscR PE=3 SV=1	iscR	43.9	17.39	0	52.375	5619600	5.2902e+06	5.72181e+06	5.86581e+06	5.08279e+06	7.2979e+06	8.18358e+06
Q8ZM79	UPF0267 protein YqfB OS=Salmonella typhimurium (strain LT2 / SGSC1412 / ATCC 700720) OX=99287 GN=yqfB PE=3 SV=1	yqfB	24.3	11.899	0	6.1427	5592200	8.2796e+06	6.42248e+06	7.0919e+06	4.67891e+06	4.36449e+06	5.0798e+06
P0CL45	Oxygen-regulated invasion protein OrgB OS=Salmonella typhimurium (strain LT2 / SGSC1412 / ATCC 700720) OX=99287 GN=orgB PE=1 SV=1	orgB	22.6	26.462	0	15.645	5584300	9.04582e+06	8.48939e+06	9.42963e+06	4.29569e+06	5.91161e+06	9.11682e+06
P06196	Silent protein UshA(0) OS=Salmonella typhimurium (strain LT2 / SGSC1412 / ATCC 700720) OX=99287 GN=ushA PE=3 SV=2	ushA	19.3	60.556	0	33.228	5576600	7.08629e+06	5.65949e+06	6.73941e+06	7.71931e+06	1.0019e+07	3.43319e+06
Q8ZMM7	VirK-like protein OS=Salmonella typhimurium (strain LT2 / SGSC1412 / ATCC 700720) OX=99287 GN=virK PE=4 SV=1	virK	27.2	36.101	0	15.887	5565100	1.2404e+06	1.246e+06	1.0692e+06	1.5549e+07	1.7281e+07	1.0982e+07
P67286	UPF0145 protein YbjQ OS=Salmonella typhimurium (strain LT2 / SGSC1412 / ATCC 700720) OX=99287 GN=ybjQ PE=3 SV=1	ybjQ	19.6	11.437	0	14.362	5561000	5.8109e+06	6.91578e+06	5.86508e+06	6.97272e+06	5.39499e+06	5.88981e+06
Q8ZMP4	Putative integrase OS=Salmonella typhimurium (strain LT2 / SGSC1412 / ATCC 700720) OX=99287 GN=STM2760 PE=3 SV=1	STM2760	6.5	32.409	0	6.6895	5559700	3.0376e+06	4.15849e+06	6.00449e+06	1.7178e+06	1.7011e+06	5.51531e+06
Q7CPD3	Putative cytoplasmic protein OS=Salmonella typhimurium (strain LT2 / SGSC1412 / ATCC 700720) OX=99287 GN=yihD PE=4 SV=1	yihD	52.8	10.29	0	16.184	5557000	9.00709e+06	6.38069e+06	6.10119e+06	4.9322e+06	5.11378e+06	4.21801e+06
P0A269	Exopolyphosphatase OS=Salmonella typhimurium (strain LT2 / SGSC1412 / ATCC 700720) OX=99287 GN=ppx PE=3 SV=2	ppx	15.2	58.144	0	12.663	5553500	4.75789e+06	4.34749e+06	3.97061e+06	4.05261e+06	3.9805e+06	3.6729e+06
H9L441;Q8ZMY1	Gifsy-2 prophage protein OS=Salmonella typhimurium (strain LT2 / SGSC1412 / ATCC 700720) OX=99287 GN=STM1018 PE=4 SV=1;Gifsy-1 prophage protein OS=Salmonella typhimurium (strain LT2 / SGSC1412 / ATCC 700720) OX=99287 GN=STM2622 PE=4 SV=1	STM1018	36.5	11.273	0	7.8093	5549200	7.4973e+06	4.9166e+06	6.3957e+06	9.03079e+06	4.39298e+06	4.9e+06
Q8ZPM5	Endonuclease III OS=Salmonella typhimurium (strain LT2 / SGSC1412 / ATCC 700720) OX=99287 GN=nth PE=3 SV=1	nth	23.7	23.547	0	16.333	5535200	1.0021e+07	7.15341e+06	7.70429e+06	6.69991e+06	6.05561e+06	8.49752e+06
P37457	UDP-N-acetyl-D-mannosaminuronic acid transferase OS=Salmonella typhimurium (strain LT2 / SGSC1412 / ATCC 700720) OX=99287 GN=wecG PE=3 SV=1	wecG	26.8	27.599	0	12.101	5520000	7.49678e+06	8.30708e+06	8.0235e+06	6.5583e+06	6.32262e+06	8.56119e+06
P0A197	Probable protein kinase UbiB OS=Salmonella typhimurium (strain LT2 / SGSC1412 / ATCC 700720) OX=99287 GN=ubiB PE=3 SV=1	ubiB	18.1	63.238	0	15.394	5517500	5.56091e+06	3.2657e+06	3.19499e+06	2.33189e+06	3.45971e+06	4.24979e+06
Q8ZR00	Peptidoglycan D,D-transpeptidase MrdA OS=Salmonella typhimurium (strain LT2 / SGSC1412 / ATCC 700720) OX=99287 GN=mrdA PE=3 SV=1	mrdA	21.5	71.033	0	41.841	5456500	4.0769e+06	3.6534e+06	3.9445e+06	4.07619e+06	4.68251e+06	3.73089e+06
Q8ZLY5	Putative cytoplasmic protein OS=Salmonella typhimurium (strain LT2 / SGSC1412 / ATCC 700720) OX=99287 GN=ygiF PE=4 SV=1	ygiF	23.1	48.554	0	9.9962	5446800	4.20309e+06	3.67861e+06	3.2487e+06	3.14989e+06	3.3081e+06	3.20639e+06
Q8ZP71	Putative aldo/keto reductase family OS=Salmonella typhimurium (strain LT2 / SGSC1412 / ATCC 700720) OX=99287 GN=STM1676 PE=4 SV=1	STM1676	19.7	32.407	0	7.1557	5437500	5.84779e+06	9.56902e+06	8.16228e+06	6.99872e+06	7.1435e+06	7.70092e+06
P26391	dTDP-glucose 4,6-dehydratase OS=Salmonella typhimurium (strain LT2 / SGSC1412 / ATCC 700720) OX=99287 GN=rfbB PE=1 SV=1	rfbB	27.7	40.718	0	103.99	5436800	7.09278e+06	9.52997e+06	5.86378e+06	9.13099e+06	9.21977e+06	6.31929e+06
Q8ZP85	Putative Smr domain protein OS=Salmonella typhimurium (strain LT2 / SGSC1412 / ATCC 700720) OX=99287 GN=ydaL PE=4 SV=1	ydaL	23	21.641	0	19.285	5434800	4.12671e+06	5.49139e+06	4.89348e+06	6.20638e+06	8.3402e+06	7.40049e+06
P23679	Bifunctional uridylyltransferase/uridylyl-removing enzyme OS=Salmonella typhimurium (strain LT2 / SGSC1412 / ATCC 700720) OX=99287 GN=glnD PE=3 SV=3	glnD	6	102.26	0	17.212	5428900	1.0006e+06	1.2625e+06	923012	1.0854e+06	1.0563e+06	1.0603e+06
Q8ZNE0	5-deoxynucleotidase YfbR OS=Salmonella typhimurium (strain LT2 / SGSC1412 / ATCC 700720) OX=99287 GN=yfbR PE=3 SV=1	yfbR	30.7	22.697	0	10.801	5420700	9.26057e+06	7.21631e+06	6.66411e+06	5.84252e+06	6.71032e+06	9.15622e+06
Q8ZQ64	Ribosomal RNA large subunit methyltransferase I OS=Salmonella typhimurium (strain LT2 / SGSC1412 / ATCC 700720) OX=99287 GN=rlmI PE=3 SV=1	rlmI	26.1	45.175	0	63.5	5382000	5.89381e+06	7.21781e+06	5.24681e+06	1.1076e+07	1.1672e+07	9.90819e+06
P17127	Multiphosphoryl transfer protein OS=Salmonella typhimurium (strain LT2 / SGSC1412 / ATCC 700720) OX=99287 GN=fruB PE=1 SV=1	fruB	39.6	39.593	0	37.106	5345600	1.4366e+07	1.2707e+07	1.5616e+07	1.144e+07	1.2312e+07	1.2001e+07
P67347	Protein-methionine-sulfoxide reductase catalytic subunit MsrP OS=Salmonella typhimurium (strain LT2 / SGSC1412 / ATCC 700720) OX=99287 GN=msrP PE=3 SV=1	msrP	20.4	37.491	0	15.336	5341600	7.58112e+06	6.97108e+06	4.44031e+06	8.82901e+06	9.91348e+06	6.89768e+06
O31042	Propanediol dehydratase small subunit OS=Salmonella typhimurium (strain LT2 / SGSC1412 / ATCC 700720) OX=99287 GN=pduE PE=1 SV=1	pduE	20.8	19.143	0	29.579	5305300	6.1665e+06	7.47178e+06	6.9294e+06	2.74299e+06	5.14522e+06	5.54309e+06
O33799	Hypoxanthine phosphoribosyltransferase OS=Salmonella typhimurium (strain LT2 / SGSC1412 / ATCC 700720) OX=99287 GN=hpt PE=1 SV=2	hpt	23	20.068	0	24.717	5277000	6.42021e+06	6.41919e+06	7.0475e+06	3.3078e+06	6.79782e+06	6.94089e+06
Q8ZKM9	Glycerol dehydrogenase, NAD OS=Salmonella typhimurium (strain LT2 / SGSC1412 / ATCC 700720) OX=99287 GN=gldA PE=4 SV=1	gldA	10.6	38.741	0	11.281	5270700	7.09701e+06	8.13669e+06	7.47551e+06	8.3491e+06	7.52051e+06	8.56202e+06
Q8ZKB2	Putative periplasmic binding protein OS=Salmonella typhimurium (strain LT2 / SGSC1412 / ATCC 700720) OX=99287 GN=yjeP PE=4 SV=1	yjeP	9	123.4	0	17.053	5259500	1.592e+06	1.7213e+06	1.2255e+06	1.2258e+06	1.1556e+06	1.7881e+06
Q7CPM4	RNase G OS=Salmonella typhimurium (strain LT2 / SGSC1412 / ATCC 700720) OX=99287 GN=cafA PE=4 SV=1	cafA	26.4	55.436	0	21.33	5229800	5.5818e+06	5.21072e+06	6.49911e+06	3.23149e+06	2.05369e+06	2.5243e+06
Q8ZQZ2	Putative cytoplasmic protein OS=Salmonella typhimurium (strain LT2 / SGSC1412 / ATCC 700720) OX=99287 GN=ybeL PE=4 SV=1	ybeL	10.8	18.41	0	7.3917	5221500	4.97919e+06	5.77969e+06	8.01911e+06	417915	8.01977e+06	6.5484e+06
P63263	Curved DNA-binding protein OS=Salmonella typhimurium (strain LT2 / SGSC1412 / ATCC 700720) OX=99287 GN=cbpA PE=3 SV=1	cbpA	36.6	34.693	0	21.243	5196000	1.2339e+07	1.2992e+07	1.2493e+07	1.1952e+07	1.2867e+07	1.3155e+07
Q7CPJ2	Phosphate transporter OS=Salmonella typhimurium (strain LT2 / SGSC1412 / ATCC 700720) OX=99287 GN=pitA PE=3 SV=1	pitA	7.2	53.489	0	6.1997	5189700	7.67061e+06	6.65142e+06	7.27971e+06	8.32483e+06	9.70872e+06	7.2501e+06
Q9XDN5	Phosphate propanoyltransferase OS=Salmonella typhimurium (strain LT2 / SGSC1412 / ATCC 700720) OX=99287 GN=pduL PE=1 SV=1	pduL	17.1	22.971	0	4.6576	5156200	2.7572e+06	1.6475e+06	2.38271e+06	1.4719e+06	1.4628e+06	1.4839e+06
P37923	Chaperone protein FimC OS=Salmonella typhimurium (strain LT2 / SGSC1412 / ATCC 700720) OX=99287 GN=fimC PE=3 SV=1	fimC	19.6	24.867	0	8.5263	5151600	9.71842e+06	8.97979e+06	9.05329e+06	4.45931e+06	4.5339e+06	6.4396e+06
Q8ZQ33	Putative outer membrane protein OS=Salmonella typhimurium (strain LT2 / SGSC1412 / ATCC 700720) OX=99287 GN=STM1131 PE=4 SV=1	STM1131	17	26.815	0	7.2758	5137900	4.28841e+06	4.05418e+06	5.73519e+06	2.97979e+06	3.15461e+06	5.61498e+06
Q8ZR12	Citrate lyase alpha chain OS=Salmonella typhimurium (strain LT2 / SGSC1412 / ATCC 700720) OX=99287 GN=citF PE=4 SV=1	citF	24	54.738	0	22.717	5119000	8.42912e+06	6.84111e+06	6.00029e+06	1.0765e+06	1.1095e+06	1.6572e+06
P30753	4-diphosphocytidyl-2-C-methyl-D-erythritol kinase OS=Salmonella typhimurium (strain LT2 / SGSC1412 / ATCC 700720) OX=99287 GN=ispE PE=3 SV=2	ispE	15.9	30.883	0	20.375	5095500	7.19987e+06	7.83428e+06	6.58791e+06	7.70803e+06	6.51268e+06	6.65381e+06
Q8ZQ69	Endopeptidase La OS=Salmonella typhimurium (strain LT2 / SGSC1412 / ATCC 700720) OX=99287 GN=lonH PE=3 SV=1	lonH	8.2	65.603	0	51.519	4993900	4.12639e+06	3.49759e+06	3.619e+06	3.34031e+06	3.8113e+06	4.13771e+06
Q7CP66	Thymidine phosphorylase OS=Salmonella typhimurium (strain LT2 / SGSC1412 / ATCC 700720) OX=99287 GN=deoA PE=1 SV=1	deoA	18.9	47.001	0	33.174	4989900	4.3776e+06	5.2004e+06	4.03831e+06	3.6686e+06	2.5505e+06	3.71001e+06
Q8ZQB9	MukF protein (Killing factor KicB) OS=Salmonella typhimurium (strain LT2 / SGSC1412 / ATCC 700720) OX=99287 GN=STM0989 PE=4 SV=1	STM0989	25.6	34.326	0	21.122	4984600	5.56392e+06	6.86439e+06	6.85512e+06	7.03842e+06	6.44809e+06	5.25089e+06
Q7CQL0	Cyclopropane fatty acyl phospholipid synthase OS=Salmonella typhimurium (strain LT2 / SGSC1412 / ATCC 700720) OX=99287 GN=cfa PE=4 SV=1	cfa	12	43.936	0	15.902	4969600	8.16578e+06	6.60318e+06	7.90262e+06	8.47223e+06	8.44508e+06	7.97548e+06
Q9L6R4	UDP-N-acetyl-D-mannosamine dehydrogenase OS=Salmonella typhimurium (strain LT2 / SGSC1412 / ATCC 700720) OX=99287 GN=wecC PE=3 SV=1	wecC	15.5	45.339	0	9.8334	4968600	4.9104e+06	3.0473e+06	3.6756e+06	5.1429e+06	5.16619e+06	6.44411e+06
P0CL46	Formate hydrogenlyase transcriptional activator OS=Salmonella typhimurium (strain LT2 / SGSC1412 / ATCC 700720) OX=99287 GN=fhlA PE=1 SV=1	fhlA	13.2	78.296	0	8.0541	4962400	887600	1.3523e+06	1.4519e+06	1.5679e+06	1.4553e+06	1.3783e+06
P0A1Q4	Replicative DNA helicase OS=Salmonella typhimurium (strain LT2 / SGSC1412 / ATCC 700720) OX=99287 GN=dnaB PE=3 SV=1	dnaB	22.9	52.687	0	51.407	4939300	3.04971e+06	3.70199e+06	3.24431e+06	3.4258e+06	2.4508e+06	4.04299e+06
Q8ZRQ6	Sugar fermentation stimulation protein A OS=Salmonella typhimurium (strain LT2 / SGSC1412 / ATCC 700720) OX=99287 GN=sfsA PE=3 SV=1	sfsA	21.4	26.16	0	8.399	4915800	7.24031e+06	6.25241e+06	5.69171e+06	5.90772e+06	5.5186e+06	6.43799e+06
Q8ZP39	Nitrate reductase 1, delta subunit OS=Salmonella typhimurium (strain LT2 / SGSC1412 / ATCC 700720) OX=99287 GN=narJ PE=4 SV=1	narJ	30.5	26.444	0	25.37	4887400	3.47731e+06	3.52099e+06	5.72999e+06	8.94388e+06	9.38952e+06	8.85592e+06
Q8ZQV8	Putative carboxylase OS=Salmonella typhimurium (strain LT2 / SGSC1412 / ATCC 700720) OX=99287 GN=ybgJ PE=4 SV=1	ybgJ	18.3	24.088	0	27.343	4880900	7.65139e+06	6.85512e+06	7.66662e+06	6.49379e+06	6.36059e+06	5.99729e+06
P37421	ADP-heptose--LPS heptosyltransferase 2 OS=Salmonella typhimurium (strain LT2 / SGSC1412 / ATCC 700720) OX=99287 GN=rfaF PE=3 SV=1	rfaF	35.9	38.985	0	19.461	4872300	1.2165e+07	1.1283e+07	1.2132e+07	1.1904e+07	1.2822e+07	1.2224e+07
P26418	Flagellar motor switch protein FliM OS=Salmonella typhimurium (strain LT2 / SGSC1412 / ATCC 700720) OX=99287 GN=fliM PE=1 SV=1	fliM	26.6	37.858	0	10.179	4869700	1.4723e+07	1.1346e+07	1.3215e+07	1.2087e+07	9.63291e+06	1.0132e+07
P0CL50	Trehalose-phosphate phosphatase OS=Salmonella typhimurium (strain LT2 / SGSC1412 / ATCC 700720) OX=99287 GN=otsB PE=3 SV=1	otsB	19.9	29.245	0	19.429	4855200	7.16239e+06	7.6302e+06	8.00927e+06	6.84121e+06	6.56608e+06	5.1696e+06
Q8ZL67	Mannitol-1-phosphate 5-dehydrogenase OS=Salmonella typhimurium (strain LT2 / SGSC1412 / ATCC 700720) OX=99287 GN=mtlD PE=3 SV=1	mtlD	19.1	40.899	0	10.081	4850000	4.2736e+06	4.45539e+06	6.38002e+06	5.21632e+06	8.0964e+06	5.70201e+06
Q7CPS8	Putative Ni/Fe hydrogenases, small subunit OS=Salmonella typhimurium (strain LT2 / SGSC1412 / ATCC 700720) OX=99287 GN=hypO PE=4 SV=1	hypO	14.8	39.623	0	9.8757	4837800	9.33947e+06	1.4657e+07	1.1439e+07	8.89319e+06	6.8952e+06	8.69811e+06
Q8ZN86	Putative outer membrane lipoprotein OS=Salmonella typhimurium (strain LT2 / SGSC1412 / ATCC 700720) OX=99287 GN=STM2447 PE=4 SV=1	STM2447	19.9	20.54	0	12.263	4827600	3.64731e+06	6.03261e+06	6.8907e+06	4.58611e+06	5.3399e+06	5.4233e+06
Q8ZR33	Isochorismate synthetase, enterochelin biosynthesis OS=Salmonella typhimurium (strain LT2 / SGSC1412 / ATCC 700720) OX=99287 GN=entC PE=4 SV=1	entC	39.6	42.835	0	45.269	4753500	7.35111e+06	8.78329e+06	8.78378e+06	1.5291e+07	1.6512e+07	1.3077e+07
P0A1C9	Ethanolamine utilization protein EutL OS=Salmonella typhimurium (strain LT2 / SGSC1412 / ATCC 700720) OX=99287 GN=eutL PE=3 SV=1	eutL	29.7	22.696	0	3.6697	4750600	6.9868e+06	5.5325e+06	7.09509e+06	5.05938e+06	4.70401e+06	5.28679e+06
Q8ZKT0	Protein FdhE OS=Salmonella typhimurium (strain LT2 / SGSC1412 / ATCC 700720) OX=99287 GN=fdhE PE=3 SV=1	fdhE	19.4	34.705	0	13.193	4736600	9.26552e+06	9.40744e+06	9.21102e+06	8.50311e+06	9.91348e+06	8.56897e+06
Q8ZLS6	D-alanyl-D-alanine carboxypeptidase OS=Salmonella typhimurium (strain LT2 / SGSC1412 / ATCC 700720) OX=99287 GN=dacB PE=4 SV=1	dacB	7.8	51.956	0	22.198	4696800	2.85841e+06	3.11861e+06	2.4312e+06	2.6267e+06	2.91021e+06	2.52061e+06
Q8ZQD7	Cytochrome-related transporter OS=Salmonella typhimurium (strain LT2 / SGSC1412 / ATCC 700720) OX=99287 GN=cydC PE=4 SV=1	cydC	17.3	62.989	0	22.386	4692800	2.0784e+06	2.52599e+06	2.38271e+06	2.15949e+06	2.44681e+06	2.2953e+06
Q8ZKA6	Putative nucleotide-binding protein OS=Salmonella typhimurium (strain LT2 / SGSC1412 / ATCC 700720) OX=99287 GN=yjeE PE=4 SV=1	yjeE	19.6	16.895	0	6.8204	4678600	4.76251e+06	4.2987e+06	5.97129e+06	4.4191e+06	5.65329e+06	5.56538e+06
P0A1P8	Glutaredoxin 1 OS=Salmonella typhimurium (strain LT2 / SGSC1412 / ATCC 700720) OX=99287 GN=grxA PE=3 SV=1	grxA	28.7	9.9242	0.0057637	2.1411	4655800	7.34759e+06	4.79939e+06	6.41132e+06	3.59181e+06	4.12511e+06	3.34919e+06
Q7CQY9	Glutamate/aspartate transporter OS=Salmonella typhimurium (strain LT2 / SGSC1412 / ATCC 700720) OX=99287 GN=gltL PE=4 SV=1	gltL	14.9	26.606	0	10.578	4654200	6.57541e+06	5.82982e+06	4.69789e+06	9.05322e+06	6.1677e+06	6.38551e+06
P14567	DNA polymerase III subunit alpha OS=Salmonella typhimurium (strain LT2 / SGSC1412 / ATCC 700720) OX=99287 GN=dnaE PE=3 SV=2	dnaE	1.9	130.22	0.0069085	2.0903	4629100	904380	886770	796950	677603	852110	623331
Q9L6R0	dTDP-4-amino-4,6-dideoxygalactose transaminase OS=Salmonella typhimurium (strain LT2 / SGSC1412 / ATCC 700720) OX=99287 GN=wecE PE=3 SV=1	wecE	10.9	42.009	0	42.564	4593900	9.33947e+06	1.5095e+07	6.4951e+06	1.271e+07	1.2132e+07	1.3117e+07
Q8ZLY2	7,8-dihydroneopterin aldolase OS=Salmonella typhimurium (strain LT2 / SGSC1412 / ATCC 700720) OX=99287 GN=folB PE=3 SV=1	folB	15.8	13.424	0	13.792	4592000	4.81899e+06	5.10001e+06	7.77171e+06	4.65552e+06	3.39919e+06	3.34949e+06
Q8ZND0	Putative glutathione-S-transferase OS=Salmonella typhimurium (strain LT2 / SGSC1412 / ATCC 700720) OX=99287 GN=yfcF PE=4 SV=1	yfcF	13.1	23.947	0	5.6714	4587700	9.97351e+06	6.37401e+06	3.47931e+06	5.11432e+06	4.94751e+06	6.28238e+06
Q8ZRJ8	Putative amidohydrolase OS=Salmonella typhimurium (strain LT2 / SGSC1412 / ATCC 700720) OX=99287 GN=yafV PE=4 SV=1	yafV	20	29.063	0	15.96	4587000	5.75702e+06	5.54728e+06	6.53289e+06	6.08751e+06	7.91759e+06	6.90352e+06
P0A293	50S ribosomal protein L3 glutamine methyltransferase OS=Salmonella typhimurium (strain LT2 / SGSC1412 / ATCC 700720) OX=99287 GN=prmB PE=3 SV=1	prmB	9	35.063	0	17.947	4569000	1.0899e+07	1.339e+07	1.2399e+07	9.95638e+06	9.58648e+06	1.24e+07
P24518	Trifunctional NAD biosynthesis/regulator protein NadR OS=Salmonella typhimurium (strain LT2 / SGSC1412 / ATCC 700720) OX=99287 GN=nadR PE=1 SV=2	nadR	13.9	47.1	0	12.234	4556900	3.80789e+06	3.66639e+06	2.9571e+06	2.48841e+06	1.4856e+06	3.35469e+06
Q8ZRD2	Putative oxidoreductase / K + channel protein OS=Salmonella typhimurium (strain LT2 / SGSC1412 / ATCC 700720) OX=99287 GN=yajO PE=4 SV=1	yajO	30.6	36.161	0	44.408	4538200	1.1819e+07	1.0317e+07	1.2229e+07	1.1317e+07	1.066e+07	1.0849e+07
P65246	Thymidylate kinase OS=Salmonella typhimurium (strain LT2 / SGSC1412 / ATCC 700720) OX=99287 GN=tmk PE=3 SV=1	tmk	35.7	23.724	0	7.8979	4518000	8.49028e+06	4.74982e+06	8.49281e+06	4.30049e+06	3.8851e+06	5.92531e+06
P0A210	Protein FliZ OS=Salmonella typhimurium (strain LT2 / SGSC1412 / ATCC 700720) OX=99287 GN=fliZ PE=4 SV=1	fliZ	13.7	21.688	0	18.847	4507200	4.86501e+06	6.95038e+06	6.7517e+06	2.4565e+06	4.2763e+06	3.77711e+06
Q8ZQP9	Putative permease OS=Salmonella typhimurium (strain LT2 / SGSC1412 / ATCC 700720) OX=99287 GN=ybhL PE=3 SV=1	ybhL	6.4	25.935	0.0090243	1.8244	4474700	5.57148e+06	5.6081e+06	3.2909e+06	1.9252e+06	3.4796e+06	4.83411e+06
P10367	Histidine biosynthesis bifunctional protein HisIE OS=Salmonella typhimurium (strain LT2 / SGSC1412 / ATCC 700720) OX=99287 GN=hisI PE=3 SV=2	hisI	9.9	22.674	0	5.5057	4450200	7.13647e+06	5.7506e+06	6.08949e+06	6.30271e+06	5.02141e+06	6.55898e+06
Q60010	NADH-quinone oxidoreductase subunit H OS=Salmonella typhimurium (strain LT2 / SGSC1412 / ATCC 700720) OX=99287 GN=nuoH PE=3 SV=2	nuoH	2.5	36.292	0.0099228	1.5075	4418400	2.8066e+06	2.50841e+06	2.8868e+06	2.0513e+06	1.9136e+06	2.1625e+06
Q8ZND3	Putative inner membrane protein OS=Salmonella typhimurium (strain LT2 / SGSC1412 / ATCC 700720) OX=99287 GN=STM2342 PE=4 SV=1	STM2342	1.9	48.939	0	2.9923	4416600	4.03719e+06	4.12971e+06	3.15221e+06	4.2937e+06	3.07309e+06	4.81879e+06
P37433	Phosphoglycerate transport system sensor protein PgtB OS=Salmonella typhimurium (strain LT2 / SGSC1412 / ATCC 700720) OX=99287 GN=pgtB PE=1 SV=2	pgtB	4.5	75.402	0	3.1329	4373500	7.01348e+06	4.22049e+06	7.88708e+06	1.012e+07	5.00729e+06	5.55128e+06
Q8ZN31	Putative transcriptional regulator of two-component regulator protein (EBP familiiy) OS=Salmonella typhimurium (strain LT2 / SGSC1412 / ATCC 700720) OX=99287 GN=yfhG PE=4 SV=1	yfhG	24.4	28.346	0	13.884	4366400	5.57411e+06	6.42391e+06	8.25868e+06	5.85168e+06	4.7122e+06	5.82639e+06
P26403	O antigen biosynthesis rhamnosyltransferase RfbN OS=Salmonella typhimurium (strain LT2 / SGSC1412 / ATCC 700720) OX=99287 GN=rfbN PE=3 SV=1	rfbN	31.5	35.508	0	20.46	4345300	9.43859e+06	8.01372e+06	9.15653e+06	7.58811e+06	8.37478e+06	9.1215e+06
Q8ZRQ7	Glutamyl-Q tRNA(Asp) synthetase OS=Salmonella typhimurium (strain LT2 / SGSC1412 / ATCC 700720) OX=99287 GN=gluQ PE=3 SV=2	gluQ	15.4	33.567	0	18.068	4314100	5.90469e+06	5.406e+06	5.64879e+06	7.54338e+06	6.62808e+06	4.87638e+06
P08421	Aspartate carbamoyltransferase regulatory chain OS=Salmonella typhimurium (strain LT2 / SGSC1412 / ATCC 700720) OX=99287 GN=pyrI PE=3 SV=3	pyrI	31.4	17.086	0.0074713	2.0764	4309600	3.50111e+06	5.82239e+06	6.27242e+06	3.93961e+06	3.43391e+06	4.06569e+06
Q8ZRD0	Geranyltranstransferase (Farnesyldiphosphate synthase) OS=Salmonella typhimurium (strain LT2 / SGSC1412 / ATCC 700720) OX=99287 GN=ispA PE=3 SV=1	ispA	19.7	31.986	0	11.347	4276800	1.1558e+07	1.174e+07	1.0095e+07	1.155e+07	9.04262e+06	9.99573e+06
Q8ZL25	Putative NtrC family transcriptional regulator OS=Salmonella typhimurium (strain LT2 / SGSC1412 / ATCC 700720) OX=99287 GN=STM3773 PE=4 SV=1	STM3773	7.9	104.95	0	18.739	4270800	816741	835222	756930	714750	840239	750431
Q7CPA4	Putative alkylphosphonate uptake protein in phosphonate metabolism OS=Salmonella typhimurium (strain LT2 / SGSC1412 / ATCC 700720) OX=99287 GN=phnA PE=4 SV=1	phnA	29.7	12.289	0	12.14	4236700	6.13418e+06	5.57148e+06	5.31891e+06	2.7998e+06	3.34469e+06	3.90979e+06
Q8ZPZ5	High frequency lysogenization protein HflD homolog OS=Salmonella typhimurium (strain LT2 / SGSC1412 / ATCC 700720) OX=99287 GN=hflD PE=3 SV=2	hflD	20.2	22.916	0	14.143	4234100	4.7812e+06	5.63139e+06	6.1739e+06	2.9425e+06	3.93039e+06	4.47349e+06
Q8ZNI1	Response regulator in two-component regulatory system with NarQ (Or NarX) OS=Salmonella typhimurium (strain LT2 / SGSC1412 / ATCC 700720) OX=99287 GN=narP PE=4 SV=1	narP	26.5	23.776	0	22.05	4228400	8.1109e+06	7.46489e+06	6.57591e+06	3.79119e+06	3.456e+06	5.4265e+06
Q8ZK05	Putative inner membrane protein OS=Salmonella typhimurium (strain LT2 / SGSC1412 / ATCC 700720) OX=99287 GN=STM4503 PE=4 SV=1	STM4503	24.9	28.687	0	22.983	4197200	1.0501e+07	9.99552e+06	8.87743e+06	9.64707e+06	9.9619e+06	9.9861e+06
Q8ZNW9	Protease II OS=Salmonella typhimurium (strain LT2 / SGSC1412 / ATCC 700720) OX=99287 GN=ptrB PE=4 SV=1	ptrB	2.6	78.972	0.0099283	1.5237	4125200	686919	674903	772529	808669	571241	641198
Q8ZPN5	Putative aldo/keto reductase OS=Salmonella typhimurium (strain LT2 / SGSC1412 / ATCC 700720) OX=99287 GN=ydhF PE=1 SV=1	ydhF	16.4	33.68	0	22.87	4107700	1.0609e+07	9.21613e+06	9.42551e+06	9.10842e+06	8.86439e+06	1.0367e+07
Q8ZMM6	Putative transcription activator OS=Salmonella typhimurium (strain LT2 / SGSC1412 / ATCC 700720) OX=99287 GN=mig-14 PE=4 SV=1	mig-14	18.5	35.211	0.0011765	2.6369	4096700	4.3313e+06	4.2183e+06	4.3015e+06	1.0836e+07	1.4525e+07	5.316e+06
P0DM80	Virulence sensor histidine kinase PhoQ OS=Salmonella typhimurium (strain LT2 / SGSC1412 / ATCC 700720) OX=99287 GN=phoQ PE=1 SV=1	phoQ	17.9	55.466	0	35.404	4090800	3.59901e+06	3.1267e+06	2.55031e+06	2.9665e+06	2.90309e+06	2.77389e+06
P25924	Siroheme synthase OS=Salmonella typhimurium (strain LT2 / SGSC1412 / ATCC 700720) OX=99287 GN=cysG PE=1 SV=1	cysG	12.7	50.146	0	23.506	4077500	2.3024e+06	1.857e+06	2.5396e+06	1.9304e+06	2.10669e+06	2.5075e+06
Q8ZN24	Putative ABC superfamily transport protein OS=Salmonella typhimurium (strain LT2 / SGSC1412 / ATCC 700720) OX=99287 GN=yfhH PE=4 SV=1	yfhH	9.9	30.925	0	8.2467	4040200	6.17989e+06	4.9544e+06	6.3003e+06	6.74328e+06	5.98869e+06	4.0065e+06
P65599	Oligoribonuclease OS=Salmonella typhimurium (strain LT2 / SGSC1412 / ATCC 700720) OX=99287 GN=orn PE=3 SV=2	orn	24.9	20.632	0	5.6509	4028100	3.82901e+06	4.09131e+06	5.06602e+06	3.03981e+06	6.40128e+06	4.10759e+06
Q8ZPD4	Putative NADP-dependent oxidoreductase OS=Salmonella typhimurium (strain LT2 / SGSC1412 / ATCC 700720) OX=99287 GN=yncB PE=4 SV=1	yncB	16.6	39.195	0	10.179	4010500	1.0529e+07	9.83811e+06	9.93212e+06	8.58312e+06	7.30899e+06	8.29442e+06
Q8ZPM0	Putative oxidoreductase OS=Salmonella typhimurium (strain LT2 / SGSC1412 / ATCC 700720) OX=99287 GN=ydgJ PE=4 SV=2	ydgJ	35.6	41.151	0	22.419	3968800	1.0347e+07	9.08031e+06	1.0876e+07	9.30549e+06	9.86297e+06	1.0406e+07
P0A212	DNA gyrase inhibitor OS=Salmonella typhimurium (strain LT2 / SGSC1412 / ATCC 700720) OX=99287 GN=sbmC PE=3 SV=1	sbmC	29	18.062	0	5.2384	3945100	3.682e+06	4.28951e+06	4.71638e+06	3.5064e+06	3.7903e+06	5.81658e+06
P0A1B9	Probable ATP synthase SpaL OS=Salmonella typhimurium (strain LT2 / SGSC1412 / ATCC 700720) OX=99287 GN=spaL PE=1 SV=1	spaL	9.7	47.61	0	5.3209	3933200	2.1245e+06	2.30541e+06	2.69079e+06	2.24739e+06	1.99621e+06	2.2116e+06
Q8ZQN6	Putative transferase OS=Salmonella typhimurium (strain LT2 / SGSC1412 / ATCC 700720) OX=99287 GN=ybiB PE=4 SV=1	ybiB	35.2	35.654	0	28.213	3920900	9.22041e+06	1.0586e+07	1.0818e+07	9.52819e+06	8.83213e+06	1.0429e+07
Q8ZPZ4	tRNA-specific 2-thiouridylase MnmA OS=Salmonella typhimurium (strain LT2 / SGSC1412 / ATCC 700720) OX=99287 GN=mnmA PE=3 SV=2	mnmA	18.2	40.87	0	11.81	3890800	3.5808e+06	3.0239e+06	3.4926e+06	1.4963e+06	2.4421e+06	3.68911e+06
Q8ZM03	UPF0313 protein YgiQ OS=Salmonella typhimurium (strain LT2 / SGSC1412 / ATCC 700720) OX=99287 GN=ygiQ PE=3 SV=1	ygiQ	7.2	81.91	0	4.5961	3880000	781870	896081	568078	938391	810302	679932
A0A0H3P081	Conjugal transfer protein OS=Salmonella typhimurium (strain SL1344) OX=216597 GN=traF PE=4 SV=1	traF	10.5	43.193	0	15.148	3874400	2.1283e+06	2.5709e+06	2.459e+06	1.9494e+06	2.3083e+06	2.1572e+06
Q7CQT4	Putative outer membrane protein OS=Salmonella typhimurium (strain LT2 / SGSC1412 / ATCC 700720) OX=99287 GN=ymbA PE=4 SV=1	ymbA	26.2	20.605	0	73.004	3862200	2.78441e+06	5.0172e+06	5.23831e+06	3.3458e+06	4.90561e+06	3.8998e+06
O66041	UvrABC system protein C OS=Salmonella typhimurium (strain LT2 / SGSC1412 / ATCC 700720) OX=99287 GN=uvrC PE=3 SV=2	uvrC	7.7	68.033	0	9.89	3854100	2.8516e+06	2.70979e+06	2.8251e+06	4.81959e+06	2.9959e+06	2.5309e+06
Q7CQW1	Glutamine high-affinity transporter OS=Salmonella typhimurium (strain LT2 / SGSC1412 / ATCC 700720) OX=99287 GN=glnP PE=3 SV=1	glnP	9.1	24.314	0	5.5469	3842900	4.04209e+06	3.4647e+06	5.1734e+06	3.86e+06	5.06542e+06	3.23149e+06
Q8ZNW7	Protein YebF OS=Salmonella typhimurium (strain LT2 / SGSC1412 / ATCC 700720) OX=99287 GN=yebF PE=3 SV=1	yebF	33.3	12.807	0	18.275	3841400	3.0101e+06	6.61459e+06	4.84421e+06	3.18511e+06	3.5038e+06	3.98661e+06
P0A1J9	Flagellar motor switch protein FliG OS=Salmonella typhimurium (strain LT2 / SGSC1412 / ATCC 700720) OX=99287 GN=fliG PE=1 SV=1	fliG	22.1	36.851	0	41.275	3834200	9.10508e+06	9.19119e+06	9.1334e+06	1.011e+07	1.0325e+07	9.12479e+06
Q8ZMC0	Membrane-bound lytic murein transglycosylase A OS=Salmonella typhimurium (strain LT2 / SGSC1412 / ATCC 700720) OX=99287 GN=mltA PE=4 SV=1	mltA	26.3	40.27	0	53.163	3823400	9.0179e+06	9.48647e+06	8.59109e+06	9.84841e+06	9.72967e+06	8.30052e+06
Q8ZMF6	2-C-methyl-D-erythritol 4-phosphate cytidylyltransferase OS=Salmonella typhimurium (strain LT2 / SGSC1412 / ATCC 700720) OX=99287 GN=ispD PE=3 SV=1	ispD	26.3	25.755	0	4.4419	3815100	3.5851e+06	4.14819e+06	4.18481e+06	3.46999e+06	3.1963e+06	3.706e+06
Q56026	Cell invasion protein SipD OS=Salmonella typhimurium (strain LT2 / SGSC1412 / ATCC 700720) OX=99287 GN=sipD PE=1 SV=1	sipD	24.8	37.112	0	68.964	3811700	8.73841e+06	7.80399e+06	9.70859e+06	8.42182e+06	8.06342e+06	7.6133e+06
Q8ZLF0	Cell division protein FtsX OS=Salmonella typhimurium (strain LT2 / SGSC1412 / ATCC 700720) OX=99287 GN=ftsX PE=3 SV=1	ftsX	16.5	38.626	0	7.7583	3810900	6.14048e+06	5.70961e+06	6.0478e+06	5.65451e+06	6.59029e+06	5.39799e+06
Q8ZQD6	Cytochrome-related transporter OS=Salmonella typhimurium (strain LT2 / SGSC1412 / ATCC 700720) OX=99287 GN=cydD PE=4 SV=1	cydD	6.8	64.819	0.0089938	1.8003	3801200	1.98269e+06	3.2024e+06	2.78829e+06	5.84382e+06	3.06639e+06	3.3796e+06
Q7CPC1	GalR/LacI family transcriptional repressor OS=Salmonella typhimurium (strain LT2 / SGSC1412 / ATCC 700720) OX=99287 GN=cytR PE=4 SV=1	cytR	20.2	37.583	0	16.183	3766600	8.42637e+06	7.34459e+06	8.32899e+06	6.0273e+06	6.9212e+06	6.8235e+06
Q8ZN73	Putative inner membrane protein OS=Salmonella typhimurium (strain LT2 / SGSC1412 / ATCC 700720) OX=99287 GN=STM2486 PE=4 SV=1	STM2486	12.9	31.514	0	18.929	3761000	5.20642e+06	5.6303e+06	3.50541e+06	6.32091e+06	5.4114e+06	5.0267e+06
Q8ZLC0	Ketodeoxygluconokinase OS=Salmonella typhimurium (strain LT2 / SGSC1412 / ATCC 700720) OX=99287 GN=kdgK PE=4 SV=1	kdgK	14.9	34.089	0	7.063	3760300	1.1125e+07	9.76298e+06	9.16053e+06	8.38158e+06	8.49593e+06	9.62497e+06
P40862	Proline/betaine transporter OS=Salmonella typhimurium (strain LT2 / SGSC1412 / ATCC 700720) OX=99287 GN=proP PE=3 SV=2	proP	4.2	54.786	0	8.9154	3760200	6.91952e+06	7.4086e+06	6.7013e+06	7.52041e+06	6.2309e+06	6.5028e+06
Q8ZMC6	L-fucose isomerase OS=Salmonella typhimurium (strain LT2 / SGSC1412 / ATCC 700720) OX=99287 GN=fucI PE=3 SV=1	fucI	12.2	64.77	0	15.78	3759600	2.8668e+06	2.5011e+06	2.76581e+06	2.86519e+06	2.70669e+06	2.9768e+06
P0A2F0	ECF RNA polymerase sigma-E factor OS=Salmonella typhimurium (strain LT2 / SGSC1412 / ATCC 700720) OX=99287 GN=rpoE PE=3 SV=1	rpoE	22.5	21.711	0	4.9367	3752100	7.1301e+06	6.08021e+06	4.51649e+06	3.7965e+06	3.69791e+06	5.97232e+06
Q7CPP0	Lipopolysaccharide export system protein LptC OS=Salmonella typhimurium (strain LT2 / SGSC1412 / ATCC 700720) OX=99287 GN=yrbK PE=3 SV=1	yrbK	15.7	21.566	0	7.1086	3729700	3.19721e+06	4.09781e+06	4.79361e+06	3.6973e+06	3.3481e+06	4.7601e+06
Q8ZRE5	Putative sugar kinase/putative transcriptional regulator (NagC/XylR family) OS=Salmonella typhimurium (strain LT2 / SGSC1412 / ATCC 700720) OX=99287 GN=yajF PE=4 SV=1	yajF	18.9	32.245	0	4.0601	3706800	4.29379e+06	4.37979e+06	5.01859e+06	6.63981e+06	5.7714e+06	4.30491e+06
Q8ZQF1	L-allo-threonine aldolase OS=Salmonella typhimurium (strain LT2 / SGSC1412 / ATCC 700720) OX=99287 GN=ltaA PE=4 SV=1	ltaA	19.8	36.353	0	26.814	3706600	1.0338e+07	8.31342e+06	1.0133e+07	9.10691e+06	8.38582e+06	9.45182e+06
Q8ZP08	Putative translation initiation inhibitor OS=Salmonella typhimurium (strain LT2 / SGSC1412 / ATCC 700720) OX=99287 GN=yoaB PE=1 SV=1	yoaB	12.3	12.587	0	3.5831	3691300	4.9151e+06	4.60149e+06	5.54971e+06	2.3129e+06	2.7558e+06	3.2475e+06
Q8ZNA7	Fatty acid oxidation complex subunit alpha OS=Salmonella typhimurium (strain LT2 / SGSC1412 / ATCC 700720) OX=99287 GN=fadJ PE=3 SV=1	fadJ	3.4	77.254	0	2.7962	3686900	4.79869e+06	4.33269e+06	3.41e+06	4.08069e+06	6.53728e+06	3.3763e+06
Q8ZP34	Response regulator in two-component regulatory system with NarX (Or NarQ) OS=Salmonella typhimurium (strain LT2 / SGSC1412 / ATCC 700720) OX=99287 GN=narL PE=4 SV=1	narL	14.8	23.859	0	4.14	3675600	3.94269e+06	4.92431e+06	4.8943e+06	4.80149e+06	6.5923e+06	5.72939e+06
H9L469	Putative transmembrane protein OS=Salmonella typhimurium (strain LT2 / SGSC1412 / ATCC 700720) OX=99287 GN=ampE PE=4 SV=1	ampE	15.1	32.124	0	4.3594	3664700	5.29331e+06	5.15889e+06	6.70028e+06	3.80401e+06	4.22371e+06	5.00341e+06
Q8ZRB2	Acyl-CoA thioesterase II OS=Salmonella typhimurium (strain LT2 / SGSC1412 / ATCC 700720) OX=99287 GN=tesB PE=4 SV=1	tesB	17.1	31.99	0.0085324	1.926	3653200	4.48809e+06	4.9448e+06	3.38021e+06	6.03399e+06	6.46868e+06	4.61491e+06
Q7CQ78;REV__Q7CQN7	Phosphofructokinase OS=Salmonella typhimurium (strain LT2 / SGSC1412 / ATCC 700720) OX=99287 GN=fruK PE=3 SV=1	fruK	10.9	33.708	0	9.3686	3645900	1.1197e+07	9.78208e+06	8.08827e+06	6.73282e+06	7.99181e+06	8.62971e+06
P40790	Spermidine/putrescine import ATP-binding protein PotA OS=Salmonella typhimurium (strain LT2 / SGSC1412 / ATCC 700720) OX=99287 GN=potA PE=3 SV=2	potA	14.3	42.839	0	29.646	3638700	2.30609e+06	2.2133e+06	2.4251e+06	1.9536e+06	1.6156e+06	2.1568e+06
P0A1I9	Basal-body rod modification protein FlgD OS=Salmonella typhimurium (strain LT2 / SGSC1412 / ATCC 700720) OX=99287 GN=flgD PE=1 SV=1	flgD	19	23.987	0	36.665	3631900	7.52771e+06	4.5864e+06	6.33161e+06	3.27699e+06	4.40631e+06	5.14261e+06
Q7CQT6	tRNA 5-carboxymethoxyuridine methyltransferase OS=Salmonella typhimurium (strain LT2 / SGSC1412 / ATCC 700720) OX=99287 GN=smtA PE=3 SV=1	smtA	8.6	30.222	0	27.297	3630000	4.659e+06	5.5973e+06	4.54201e+06	5.76189e+06	5.1266e+06	4.72909e+06
Q8ZNF3	UDP-4-amino-4-deoxy-L-arabinose--oxoglutarate aminotransferase OS=Salmonella typhimurium (strain LT2 / SGSC1412 / ATCC 700720) OX=99287 GN=arnB PE=1 SV=3	arnB	12.5	41.812	0	11.982	3610800	8.13409e+06	8.06929e+06	9.26802e+06	9.38692e+06	9.32867e+06	9.95017e+06
P0A2G7	Uncharacterized protein YciH OS=Salmonella typhimurium (strain LT2 / SGSC1412 / ATCC 700720) OX=99287 GN=yciH PE=3 SV=1	yciH	28.7	11.526	0.004627	2.2269	3607700	4.1688e+06	3.4933e+06	2.4118e+06	6.2084e+06	4.14899e+06	3.90611e+06
O68446	HTH-type transcriptional repressor PurR OS=Salmonella typhimurium (strain LT2 / SGSC1412 / ATCC 700720) OX=99287 GN=purR PE=3 SV=3	purR	28.4	38.048	0	29.415	3601200	1.0131e+07	9.01902e+06	9.2489e+06	8.52211e+06	8.59478e+06	8.83158e+06
Q8ZMD9	D-glucarate dehydratase OS=Salmonella typhimurium (strain LT2 / SGSC1412 / ATCC 700720) OX=99287 GN=gudD PE=3 SV=1	gudD	9.2	49.174	0	3.9158	3582400	4.795e+06	3.4768e+06	3.53689e+06	2.81739e+06	2.7562e+06	4.653e+06
Q7DAP9;A0A0H3P199	Resolvase OS=Salmonella typhimurium (strain LT2 / SGSC1412 / ATCC 700720) OX=99287 GN=rsdB PE=4 SV=1	rsdB	23.8	28.765	0	10.054	3579800	4.823e+06	5.2589e+06	5.48219e+06	4.33251e+06	6.03691e+06	4.2392e+06
Q8ZNK6	Probable endonuclease 4 OS=Salmonella typhimurium (strain LT2 / SGSC1412 / ATCC 700720) OX=99287 GN=nfo PE=3 SV=1	nfo	5.6	31.196	0.00059102	2.7018	3572700	4.80492e+06	5.45229e+06	4.25359e+06	5.24009e+06	5.47941e+06	4.54579e+06
P0A2H5	Probable Sec-independent protein translocase protein TatE OS=Salmonella typhimurium (strain LT2 / SGSC1412 / ATCC 700720) OX=99287 GN=tatE PE=3 SV=1	tatE	55.2	7.0843	0	8.7197	3572500	4.74041e+06	3.54499e+06	3.6995e+06	4.39372e+06	3.39159e+06	3.46429e+06
Q8ZM21	Putative glutathione S-transferase OS=Salmonella typhimurium (strain LT2 / SGSC1412 / ATCC 700720) OX=99287 GN=yghU PE=4 SV=1	yghU	18.4	32.343	0	55.151	3558400	6.06249e+06	5.3719e+06	5.44379e+06	6.5367e+06	8.92308e+06	3.38569e+06
Q8ZLD9	Putative membrane protein OS=Salmonella typhimurium (strain LT2 / SGSC1412 / ATCC 700720) OX=99287 GN=yhiI PE=4 SV=1	yhiI	25.6	38.995	0	13.865	3553300	9.85039e+06	9.93632e+06	9.4416e+06	8.2827e+06	7.84559e+06	7.59169e+06
Q8ZNV7	Zinc import ATP-binding protein ZnuC OS=Salmonella typhimurium (strain LT2 / SGSC1412 / ATCC 700720) OX=99287 GN=znuC PE=2 SV=2	znuC	19.5	27.666	0	8.7018	3544000	4.47411e+06	5.86699e+06	3.96e+06	4.2699e+06	4.75571e+06	6.3097e+06
Q8ZL03	Small heat shock protein IbpB OS=Salmonella typhimurium (strain LT2 / SGSC1412 / ATCC 700720) OX=99287 GN=ibpB PE=3 SV=1	ibpB	27.5	16.084	0	14.072	3528000	3.6867e+06	3.5377e+06	3.9512e+06	4.18269e+06	3.85001e+06	3.97761e+06
Q8ZPV7	Cytoplasmic L-asparaginase I OS=Salmonella typhimurium (strain LT2 / SGSC1412 / ATCC 700720) OX=99287 GN=ansA PE=4 SV=1	ansA	11.2	36.845	0	11.792	3521900	6.75521e+06	8.3421e+06	5.52591e+06	6.35553e+06	5.11311e+06	6.7892e+06
Q8ZN25	N-acetylmuramic acid 6-phosphate etherase OS=Salmonella typhimurium (strain LT2 / SGSC1412 / ATCC 700720) OX=99287 GN=murQ PE=3 SV=1	murQ	27.6	30.874	0	24.328	3520100	3.50101e+06	3.41741e+06	3.60661e+06	6.5047e+06	7.77392e+06	4.376e+06
Q8ZKL9	Acetylornithine deacetylase OS=Salmonella typhimurium (strain LT2 / SGSC1412 / ATCC 700720) OX=99287 GN=argE PE=3 SV=1	argE	6.8	42.201	0	6.3467	3490700	7.72809e+06	9.78669e+06	6.8984e+06	7.75019e+06	6.94768e+06	8.31221e+06
P74861	Aromatic-amino-acid aminotransferase OS=Salmonella typhimurium (strain LT2 / SGSC1412 / ATCC 700720) OX=99287 GN=tyrB PE=3 SV=3	tyrB	21.9	43.526	0	51.936	3482700	9.0224e+06	8.38088e+06	8.58199e+06	9.47832e+06	7.97211e+06	8.71851e+06
Q8ZL40	tRNA (guanosine(18)-2-O)-methyltransferase OS=Salmonella typhimurium (strain LT2 / SGSC1412 / ATCC 700720) OX=99287 GN=spoU PE=3 SV=1	spoU	16.6	25.533	0	4.2149	3480900	5.59528e+06	4.99139e+06	4.39311e+06	4.9386e+06	4.81428e+06	4.61839e+06
P0A257	1-acyl-sn-glycerol-3-phosphate acyltransferase OS=Salmonella typhimurium (strain LT2 / SGSC1412 / ATCC 700720) OX=99287 GN=plsC PE=3 SV=1	plsC	13.5	27.339	0	7.0277	3450600	5.48431e+06	4.36131e+06	5.6234e+06	4.18701e+06	3.68241e+06	5.04279e+06
O30917	Chaperone protein SigE OS=Salmonella typhimurium (strain LT2 / SGSC1412 / ATCC 700720) OX=99287 GN=sigE PE=1 SV=1	sigE	25.7	12.751	0.0023229	2.3702	3439000	474961	4.02069e+06	4.62041e+06	2.0884e+06	4.45641e+06	2.5949e+06
Q8ZKP2	Glycerol diffusion MIP channel OS=Salmonella typhimurium (strain LT2 / SGSC1412 / ATCC 700720) OX=99287 GN=glpF PE=3 SV=1	glpF	4.3	29.685	0	7.6595	3429200	3.164e+06	4.43321e+06	367861	2.87861e+06	285989	4.04439e+06
Q8ZKI0	Chorismate pyruvate-lyase OS=Salmonella typhimurium (strain LT2 / SGSC1412 / ATCC 700720) OX=99287 GN=ubiC PE=3 SV=1	ubiC	20.6	18.719	0	37.173	3425400	2.93881e+06	2.99811e+06	5.0372e+06	3.4336e+06	4.35349e+06	3.41629e+06
Q8ZK01	Transcriptional repressor for uxu operon OS=Salmonella typhimurium (strain LT2 / SGSC1412 / ATCC 700720) OX=99287 GN=uxuR PE=4 SV=1	uxuR	16	29.539	0	4.3126	3423600	4.08909e+06	4.5117e+06	6.00278e+06	4.92759e+06	5.12219e+06	4.409e+06
Q8ZQQ2	E3 ubiquitin-protein ligase SlrP OS=Salmonella typhimurium (strain LT2 / SGSC1412 / ATCC 700720) OX=99287 GN=slrP PE=1 SV=1	slrP	11.6	86.871	0	26.495	3415300	1.0071e+06	1.2073e+06	1.3064e+06	1.3623e+06	1.1391e+06	1.0103e+06
Q7CR93	Riboflavin biosynthesis protein OS=Salmonella typhimurium (strain LT2 / SGSC1412 / ATCC 700720) OX=99287 GN=ribF PE=3 SV=1	ribF	27.2	34.27	0	12.014	3410300	8.1547e+06	7.96548e+06	8.51031e+06	6.58517e+06	6.67881e+06	7.5358e+06
Q8ZMF8	tRNA pseudouridine synthase D OS=Salmonella typhimurium (strain LT2 / SGSC1412 / ATCC 700720) OX=99287 GN=truD PE=3 SV=1	truD	26.9	39.332	0	39.409	3409400	7.86961e+06	8.4697e+06	8.62899e+06	8.9499e+06	8.58579e+06	8.49987e+06
Q8ZPM6	Dipeptide and tripeptide permease A OS=Salmonella typhimurium (strain LT2 / SGSC1412 / ATCC 700720) OX=99287 GN=dtpA PE=2 SV=1	dtpA	5.6	54.339	0	29.015	3398900	1.136e+06	3.512e+06	3.1452e+06	3.4185e+06	2.50051e+06	3.35e+06
P26402	Protein RfbU OS=Salmonella typhimurium (strain LT2 / SGSC1412 / ATCC 700720) OX=99287 GN=rfbU PE=3 SV=1	rfbU	19.8	40.682	0	5.5361	3393400	5.86952e+06	5.21209e+06	5.9337e+06	5.1974e+06	5.75941e+06	5.85631e+06
P63521	Long-chain-fatty-acid--CoA ligase OS=Salmonella typhimurium (strain LT2 / SGSC1412 / ATCC 700720) OX=99287 GN=fadD PE=3 SV=1	fadD	15.5	62.222	0	27.16	3388400	2.2599e+06	2.1998e+06	2.17871e+06	2.41779e+06	2.80599e+06	2.9037e+06
Q8ZK91	Putative hydrolase of the alpha/beta superfamily OS=Salmonella typhimurium (strain LT2 / SGSC1412 / ATCC 700720) OX=99287 GN=yjfP PE=4 SV=1	yjfP	8.4	27.492	0	10.251	3386100	6.02529e+06	6.14521e+06	3.9377e+06	4.59601e+06	1.95869e+06	5.81299e+06
Q8XFS5	Lipopolysaccharide assembly protein A OS=Salmonella typhimurium (strain LT2 / SGSC1412 / ATCC 700720) OX=99287 GN=yciS PE=3 SV=1	yciS	17.6	11.385	0	9.7782	3369400	4.3133e+06	3.80638e+06	4.31829e+06	3.0871e+06	3.09271e+06	3.1571e+06
Q8ZPD1	SsrAB activated protein OS=Salmonella typhimurium (strain LT2 / SGSC1412 / ATCC 700720) OX=99287 GN=srfA PE=4 SV=1	srfA	12.3	47.342	0	19.875	3360100	3.18041e+06	2.34229e+06	2.24861e+06	1.3243e+06	2.29859e+06	1.505e+06
Q7CPX8	Fur regulated Salmonella iron transporter OS=Salmonella typhimurium (strain LT2 / SGSC1412 / ATCC 700720) OX=99287 GN=sitA PE=1 SV=1	sitA	11.8	33.722	0	14.301	3349100	4.03769e+06	4.10839e+06	3.70289e+06	5.98102e+06	6.47388e+06	3.56779e+06
P10372	1-(5-phosphoribosyl)-5-[(5-phosphoribosylamino)methylideneamino] imidazole-4-carboxamide isomerase OS=Salmonella typhimurium (strain LT2 / SGSC1412 / ATCC 700720) OX=99287 GN=hisA PE=1 SV=2	hisA	13.1	26.089	0	7.6139	3344000	6.30288e+06	5.50328e+06	3.75239e+06	3.61231e+06	3.4366e+06	4.81559e+06
Q8ZKW0	D-ribose pyranase OS=Salmonella typhimurium (strain LT2 / SGSC1412 / ATCC 700720) OX=99287 GN=rbsD PE=1 SV=1	rbsD	18	15.189	0	12.57	3341300	3.739e+06	5.1335e+06	6.43242e+06	706373	2.83491e+06	2.45799e+06
P37408	Ferrochelatase OS=Salmonella typhimurium (strain LT2 / SGSC1412 / ATCC 700720) OX=99287 GN=hemH PE=3 SV=2	hemH	22.2	35.914	0	14.289	3334300	8.12998e+06	9.2123e+06	9.54789e+06	9.11127e+06	5.46462e+06	8.24701e+06
Q8ZLB6	Cellulose biosynthesis protein BcsQ OS=Salmonella typhimurium (strain LT2 / SGSC1412 / ATCC 700720) OX=99287 GN=bcsQ PE=3 SV=1	bcsQ	11.2	27.457	0	4.6668	3327700	5.82829e+06	5.78931e+06	5.36862e+06	4.34369e+06	2.86581e+06	3.6419e+06
Q7CPK9	Phosphoribulokinase OS=Salmonella typhimurium (strain LT2 / SGSC1412 / ATCC 700720) OX=99287 GN=prkB PE=3 SV=1	prkB	19.7	32.412	0	24.208	3311600	4.16709e+06	5.1754e+06	5.377e+06	4.36149e+06	1.2339e+07	4.10579e+06
Q7CP65	3-phosphoserine phosphatase OS=Salmonella typhimurium (strain LT2 / SGSC1412 / ATCC 700720) OX=99287 GN=serB PE=4 SV=1	serB	19.6	35.006	0	9.0512	3306200	8.59961e+06	9.60923e+06	7.91359e+06	7.95902e+06	7.04618e+06	7.62381e+06
Q8ZRD9	S-adenosylmethionine:tRNA ribosyltransferase-isomerase OS=Salmonella typhimurium (strain LT2 / SGSC1412 / ATCC 700720) OX=99287 GN=queA PE=3 SV=1	queA	11	39.255	0	9.7427	3289300	6.5439e+06	9.30871e+06	7.98499e+06	8.76231e+06	7.5889e+06	7.43041e+06
Q8ZLC2	Putative inner membrane protein OS=Salmonella typhimurium (strain LT2 / SGSC1412 / ATCC 700720) OX=99287 GN=yhjG PE=4 SV=1	yhjG	7	74.719	0	6.4891	3286000	902420	835141	1.2141e+06	960982	698379	584199
Q7CPS9	Uncharacterized protein OS=Salmonella typhimurium (strain LT2 / SGSC1412 / ATCC 700720) OX=99287 GN=hybA PE=4 SV=1	hybA	22.9	35.947	0	21.676	3280700	4.27019e+06	4.99741e+06	4.10241e+06	6.40031e+06	6.81371e+06	2.9495e+06
Q8ZKH4	tRNA-dihydrouridine(20/20a) synthase OS=Salmonella typhimurium (strain LT2 / SGSC1412 / ATCC 700720) OX=99287 GN=dusA PE=3 SV=1	dusA	36.7	36.986	0	43.82	3275800	7.50292e+06	7.66163e+06	7.26882e+06	9.25153e+06	8.85119e+06	7.60149e+06
P10370	Histidinol dehydrogenase OS=Salmonella typhimurium (strain LT2 / SGSC1412 / ATCC 700720) OX=99287 GN=hisD PE=1 SV=3	hisD	15	45.888	0	12.369	3272000	1.3991e+06	1.2639e+06	1.6378e+06	1.8944e+06	1.8295e+06	1.75091e+06
Q8ZRS2	Blue copper oxidase CueO OS=Salmonella typhimurium (strain LT2 / SGSC1412 / ATCC 700720) OX=99287 GN=cueO PE=1 SV=1	cueO	22	58.625	0	17.305	3267800	3.62681e+06	2.8811e+06	2.74149e+06	2.6746e+06	2.15139e+06	2.6201e+06
Q8ZNC1	Cell division protein DedD OS=Salmonella typhimurium (strain LT2 / SGSC1412 / ATCC 700720) OX=99287 GN=dedD PE=3 SV=1	dedD	20.1	23.471	0	9.7652	3265900	8.3735e+06	7.44092e+06	7.37601e+06	8.47569e+06	7.20721e+06	8.81562e+06
P69226	Translation initiation factor IF-1 OS=Salmonella typhimurium (strain LT2 / SGSC1412 / ATCC 700720) OX=99287 GN=infA PE=3 SV=2	infA	25	8.2495	0	9.7995	3239900	3.97629e+06	3.6248e+06	4.50289e+06	2.7921e+06	3.31191e+06	2.65809e+06
Q7CQ28	Putative negative regulator OS=Salmonella typhimurium (strain LT2 / SGSC1412 / ATCC 700720) OX=99287 GN=yfeC PE=4 SV=1	yfeC	31.7	13.543	0	16.377	3234400	4.3703e+06	4.3393e+06	3.4007e+06	3.32499e+06	2.84759e+06	2.4403e+06
Q8ZPC7	Putative collagenase OS=Salmonella typhimurium (strain LT2 / SGSC1412 / ATCC 700720) OX=99287 GN=ydcP PE=4 SV=1	ydcP	11.5	73.057	0	10.661	3219100	1.7359e+06	1.5448e+06	1.4067e+06	948343	2.4936e+06	1.8784e+06
Q8ZKC9	Putative AraC-type DNA-binding domain-containing protein OS=Salmonella typhimurium (strain LT2 / SGSC1412 / ATCC 700720) OX=99287 GN=STM4315 PE=4 SV=1	STM4315	18.9	33.309	0	5.8647	3218600	3.84449e+06	5.23359e+06	3.73959e+06	5.34541e+06	4.77451e+06	3.82811e+06
P17328	Glycine betaine/proline betaine transport system ATP-binding protein ProV OS=Salmonella typhimurium (strain LT2 / SGSC1412 / ATCC 700720) OX=99287 GN=proV PE=2 SV=2	proV	18.5	44.124	0	21.748	3214700	3.32011e+06	3.06601e+06	3.09479e+06	2.6818e+06	5.13442e+06	2.1453e+06
P64008	Deoxyuridine 5-triphosphate nucleotidohydrolase OS=Salmonella typhimurium (strain LT2 / SGSC1412 / ATCC 700720) OX=99287 GN=dut PE=3 SV=1	dut	15.2	16.036	0	8.7704	3191800	4.53349e+06	4.1142e+06	4.49519e+06	2.1627e+06	3.37019e+06	1.5937e+06
P0A2G5	Sialic acid transporter NanT OS=Salmonella typhimurium (strain LT2 / SGSC1412 / ATCC 700720) OX=99287 GN=nanT PE=3 SV=1	nanT	4	53.629	0	9.064	3185400	629052	504540	704451	549660	570371	475792
Q8ZLY0	Putative transcriptional regulator OS=Salmonella typhimurium (strain LT2 / SGSC1412 / ATCC 700720) OX=99287 GN=yqjI PE=4 SV=1	yqjI	8.8	24.176	0	7.9839	3181300	3.8997e+06	5.10929e+06	5.66349e+06	3.1098e+06	2.9522e+06	4.07851e+06
P23924	Galactose/methyl galactoside import ATP-binding protein MglA OS=Salmonella typhimurium (strain LT2 / SGSC1412 / ATCC 700720) OX=99287 GN=mglA PE=1 SV=2	mglA	9.5	56.477	0	35.967	3158600	1.5503e+06	1.9304e+06	1.789e+06	1.90581e+06	1.6865e+06	2.012e+06
P12680	Aminodeoxychorismate synthase component 1 OS=Salmonella typhimurium (strain LT2 / SGSC1412 / ATCC 700720) OX=99287 GN=pabB PE=3 SV=1	pabB	10.4	50.978	0	6.4854	3153600	2.46511e+06	2.18441e+06	2.30419e+06	1.4931e+06	1.0446e+06	2.53599e+06
P64501	Uncharacterized protein YebO OS=Salmonella typhimurium (strain LT2 / SGSC1412 / ATCC 700720) OX=99287 GN=yebO PE=4 SV=1	yebO	24.2	10.566	0	4.091	3152400	2.75729e+06	5.81791e+06	3.59099e+06	2.4214e+06	2.416e+06	3.68489e+06
P10369	Histidinol-phosphate aminotransferase OS=Salmonella typhimurium (strain LT2 / SGSC1412 / ATCC 700720) OX=99287 GN=hisC PE=3 SV=2	hisC	18.9	39.715	0	12.117	3145900	8.81421e+06	6.74221e+06	8.48369e+06	7.97233e+06	7.38261e+06	7.87092e+06
P0A1X4	UDP-3-O-(3-hydroxymyristoyl)glucosamine N-acyltransferase OS=Salmonella typhimurium (strain LT2 / SGSC1412 / ATCC 700720) OX=99287 GN=lpxD PE=1 SV=2	lpxD	8.2	35.93	0	13.697	3141000	3.86051e+06	4.74712e+06	4.16721e+06	8.33702e+06	6.34879e+06	8.70758e+06
P26475	Anaerobic sulfite reductase subunit B OS=Salmonella typhimurium (strain LT2 / SGSC1412 / ATCC 700720) OX=99287 GN=asrB PE=2 SV=2	asrB	17.3	30.609	0	25.053	3119900	4.20391e+06	4.50121e+06	6.23129e+06	3.6636e+06	3.59089e+06	4.3177e+06
Q8ZQY4	Pyrimidine-specific ribonucleoside hydrolase RihA OS=Salmonella typhimurium (strain LT2 / SGSC1412 / ATCC 700720) OX=99287 GN=rihA PE=3 SV=1	rihA	10.3	33.789	0	14.705	3119700	7.90092e+06	8.81012e+06	7.32009e+06	5.4274e+06	5.64871e+06	9.91018e+06
P0A1X8	Large-conductance mechanosensitive channel OS=Salmonella typhimurium (strain LT2 / SGSC1412 / ATCC 700720) OX=99287 GN=mscL PE=3 SV=1	mscL	27.7	15.074	0	3.1161	3117300	2.99441e+06	3.41949e+06	4.80522e+06	2.9385e+06	3.2e+06	3.0335e+06
P0A1A7	Adenylate cyclase OS=Salmonella typhimurium (strain LT2 / SGSC1412 / ATCC 700720) OX=99287 GN=cyaA PE=3 SV=1	cyaA	3.7	97.358	0.0090141	1.818	3116200	394870	467219	608509	595140	507072	577551
Q8ZKS2	Putative iron-containing alcohol dehydrogenase OS=Salmonella typhimurium (strain LT2 / SGSC1412 / ATCC 700720) OX=99287 GN=STM4044 PE=4 SV=1	STM4044	20.4	40.296	0	47.973	3111300	8.01238e+06	7.62069e+06	8.34991e+06	7.24131e+06	6.8387e+06	6.77467e+06
Q8ZRZ3	Na(+)/H(+) antiporter NhaA OS=Salmonella typhimurium (strain LT2 / SGSC1412 / ATCC 700720) OX=99287 GN=nhaA PE=3 SV=1	nhaA	2.8	41.35	0	4.6403	3095100	3.8352e+06	3.6285e+06	4.05101e+06	3.5802e+06	3.3734e+06	3.2167e+06
P40613	Surface presentation of antigens protein SpaN OS=Salmonella typhimurium (strain LT2 / SGSC1412 / ATCC 700720) OX=99287 GN=spaN PE=3 SV=1	spaN	29.5	36.437	0	32.809	3094600	1.0064e+07	8.86808e+06	8.10219e+06	6.99339e+06	6.7073e+06	6.72172e+06
Q8ZNG0	2-keto-3-deoxy-L-rhamnonate aldolase OS=Salmonella typhimurium (strain LT2 / SGSC1412 / ATCC 700720) OX=99287 GN=rhmA PE=3 SV=1	rhmA	12	28.727	0	5.3062	3090800	4.31659e+06	3.48909e+06	5.57689e+06	4.9473e+06	5.29691e+06	2.2327e+06
Q8ZMA6	Putative aldo/keto reductase OS=Salmonella typhimurium (strain LT2 / SGSC1412 / ATCC 700720) OX=99287 GN=tas PE=4 SV=1	tas	19.9	38.563	0	31.669	3088100	6.59627e+06	8.30961e+06	7.31471e+06	6.29939e+06	6.05989e+06	5.85189e+06
Q8ZNW8	Putative inner membrane protein OS=Salmonella typhimurium (strain LT2 / SGSC1412 / ATCC 700720) OX=99287 GN=yebE PE=4 SV=1	yebE	21	23.661	0	34.038	3085900	5.63381e+06	3.69389e+06	5.02329e+06	3.28149e+06	3.1369e+06	4.88731e+06
Q8ZQ06	Beta-hexosaminidase OS=Salmonella typhimurium (strain LT2 / SGSC1412 / ATCC 700720) OX=99287 GN=nagZ PE=1 SV=1	nagZ	22.9	37.697	0	17.379	3070200	6.87691e+06	8.39861e+06	8.53441e+06	6.8507e+06	7.5114e+06	6.77589e+06
P40680	Probable L,D-transpeptidase ErfK/SrfK OS=Salmonella typhimurium (strain LT2 / SGSC1412 / ATCC 700720) OX=99287 GN=erfK PE=3 SV=1	erfK	18.4	34.18	0	3.6525	3064600	4.51721e+06	4.9334e+06	5.1856e+06	4.5199e+06	3.4941e+06	3.34589e+06
P26979	RNA polymerase sigma-54 factor OS=Salmonella typhimurium (strain LT2 / SGSC1412 / ATCC 700720) OX=99287 GN=rpoN PE=3 SV=1	rpoN	25.4	53.987	0	64.015	3058700	2.2751e+06	2.6115e+06	1.5703e+06	2.20591e+06	2.2666e+06	1.8044e+06
Q7CQJ6	Putative cytoplasmic protein OS=Salmonella typhimurium (strain LT2 / SGSC1412 / ATCC 700720) OX=99287 GN=ydfZ PE=4 SV=1	ydfZ	32.8	7.2223	0	5.3628	3055900	6.31959e+06	2.2315e+06	5.07888e+06	2.1475e+06	2.1227e+06	1.2574e+06
Q8ZRM9	Methionine import ATP-binding protein MetN 1 OS=Salmonella typhimurium (strain LT2 / SGSC1412 / ATCC 700720) OX=99287 GN=metN1 PE=3 SV=1	metN1	17.5	37.661	0	20.384	3053500	9.74608e+06	8.273e+06	9.11537e+06	4.67709e+06	6.1519e+06	6.69619e+06
Q8ZK40	Trehalose-6-P hydrolase OS=Salmonella typhimurium (strain LT2 / SGSC1412 / ATCC 700720) OX=99287 GN=treC PE=4 SV=1	treC	12.5	63.634	0	25.389	3051200	2.2538e+06	2.1832e+06	2.45559e+06	2.2956e+06	2.09161e+06	2.56799e+06
Q8ZNK8	Putative LysR family transcriptional regulator OS=Salmonella typhimurium (strain LT2 / SGSC1412 / ATCC 700720) OX=99287 GN=yeiE PE=4 SV=1	yeiE	10.8	31.904	0	41.356	3038700	1.7314e+06	5.8892e+06	4.43428e+06	5.97932e+06	6.3852e+06	1.7268e+06
P31570	Cob(I)yrinic acid a,c-diamide adenosyltransferase OS=Salmonella typhimurium (strain LT2 / SGSC1412 / ATCC 700720) OX=99287 GN=btuR PE=1 SV=1	btuR	13.8	21.725	0.0085568	1.9987	3038200	4.77351e+06	3.22561e+06	3.59861e+06	3.95709e+06	2.12671e+06	4.23051e+06
Q8ZR11	Citrate lyase beta chain (Acyl lyase subunit) OS=Salmonella typhimurium (strain LT2 / SGSC1412 / ATCC 700720) OX=99287 GN=citE PE=3 SV=1	citE	36.1	32.988	0	28.703	3030600	1.2077e+07	9.34738e+06	1.1395e+07	4.75252e+06	4.6569e+06	4.3458e+06
H9L467	Putative resolvase OS=Salmonella typhimurium (strain LT2 / SGSC1412 / ATCC 700720) OX=99287 GN=PSLT045 PE=4 SV=1	PSLT045	19.4	20.586	0	13.27	3030500	2.71451e+06	3.71649e+06	2.94889e+06	3.96019e+06	3.20419e+06	3.72389e+06
Q8ZKX7	Putative phosphatase/phosphohexomutase OS=Salmonella typhimurium (strain LT2 / SGSC1412 / ATCC 700720) OX=99287 GN=yieH PE=4 SV=1	yieH	16.7	24.567	0	10.796	3025700	4.68631e+06	5.11159e+06	5.98649e+06	2.30941e+06	3.50759e+06	3.982e+06
Q8ZNC2	Amidophosphoribosyltransferase OS=Salmonella typhimurium (strain LT2 / SGSC1412 / ATCC 700720) OX=99287 GN=purF PE=3 SV=1	purF	11.5	56.557	0	11.64	3019800	1.0873e+06	1.528e+06	2.70639e+06	2.4335e+06	688339	2.89239e+06
Q8ZLY9	Putative cytoplasmic protein OS=Salmonella typhimurium (strain LT2 / SGSC1412 / ATCC 700720) OX=99287 GN=yqiC PE=4 SV=1	yqiC	16.8	13.947	0	5.0046	3015000	4.4146e+06	3.42839e+06	2.3563e+06	4.1987e+06	2.391e+06	3.1222e+06
O87576	Apolipoprotein N-acyltransferase OS=Salmonella typhimurium (strain LT2 / SGSC1412 / ATCC 700720) OX=99287 GN=lnt PE=3 SV=2	lnt	13.5	57.597	0	35.357	3009800	1.8305e+06	1.73599e+06	1.4651e+06	1.7481e+06	1.6372e+06	1.2993e+06
Q7CPA0	Putative outer membrane lipoprotein OS=Salmonella typhimurium (strain LT2 / SGSC1412 / ATCC 700720) OX=99287 GN=yjeI PE=4 SV=1	yjeI	13.8	12.69	0	10.005	2986300	3.04449e+06	4.02621e+06	2.9952e+06	3.96629e+06	2.5714e+06	3.0964e+06
Q7CQF5	Putative cytoplasmic protein OS=Salmonella typhimurium (strain LT2 / SGSC1412 / ATCC 700720) OX=99287 GN=yciI PE=4 SV=1	yciI	17.3	10.594	0.0090498	1.8521	2982500	2.7245e+06	4.10309e+06	2.7103e+06	4.1353e+06	3.2369e+06	2.9044e+06
Q8ZRD6	Putative outer membrane lipoprotein OS=Salmonella typhimurium (strain LT2 / SGSC1412 / ATCC 700720) OX=99287 GN=yajI PE=4 SV=1	yajI	18.4	19.522	0.0063364	2.1382	2976200	3.5271e+06	3.20891e+06	2.9694e+06	3.25551e+06	3.92579e+06	2.67621e+06
Q56067	Molybdopterin-synthase adenylyltransferase OS=Salmonella typhimurium (strain LT2 / SGSC1412 / ATCC 700720) OX=99287 GN=moeB PE=3 SV=2	moeB	19.7	26.903	0	11.594	2972000	5.50248e+06	3.49929e+06	3.92971e+06	4.429e+06	4.32929e+06	3.90099e+06
Q7CR28	Cytochrome o ubiquinol oxidase subunit IV OS=Salmonella typhimurium (strain LT2 / SGSC1412 / ATCC 700720) OX=99287 GN=cyoD PE=4 SV=1	cyoD	13.8	11.963	0	19.327	2959400	3.1689e+06	2.69729e+06	2.83939e+06	4.2231e+06	2.91889e+06	3.58281e+06
Q8ZPZ9	N-acetyl-D-glucosamine kinase OS=Salmonella typhimurium (strain LT2 / SGSC1412 / ATCC 700720) OX=99287 GN=nagK PE=1 SV=1	nagK	24.1	33.059	0	6.5926	2954500	7.25709e+06	8.3978e+06	7.0705e+06	7.17287e+06	6.07032e+06	8.13009e+06
Q8ZKP1	Cell division protein ZapB OS=Salmonella typhimurium (strain LT2 / SGSC1412 / ATCC 700720) OX=99287 GN=zapB PE=3 SV=1	zapB	13.9	9.3123	0.0017534	2.4709	2949500	6.20939e+06	3.19869e+06	3.69771e+06	1.5686e+06	2.3539e+06	1.59309e+06
P0A1U4	Uncharacterized protein YjaG OS=Salmonella typhimurium (strain LT2 / SGSC1412 / ATCC 700720) OX=99287 GN=yjaG PE=4 SV=1	yjaG	14.8	22.704	0	4.7953	2940500	2.97049e+06	5.93152e+06	4.2771e+06	3.4331e+06	3.05269e+06	4.61961e+06
Q8XG35	Cytochrome c-type biogenesis protein CcmE OS=Salmonella typhimurium (strain LT2 / SGSC1412 / ATCC 700720) OX=99287 GN=ccmE1 PE=3 SV=1	ccmE1	14.5	17.688	0.0099723	1.5708	2933500	2.1775e+06	2.0669e+06	2.52831e+06	4.5205e+06	2.9475e+06	3.60581e+06
P26470	Lipopolysaccharide 1,2-N-acetylglucosaminetransferase OS=Salmonella typhimurium (strain LT2 / SGSC1412 / ATCC 700720) OX=99287 GN=waaK PE=3 SV=1	waaK	10.8	43.151	0	3.4144	2931300	6.29751e+06	6.66438e+06	6.97359e+06	6.48682e+06	7.44732e+06	7.38512e+06
Q7CQQ8	Integral membrane protein ABC transporter OS=Salmonella typhimurium (strain LT2 / SGSC1412 / ATCC 700720) OX=99287 GN=ycfU PE=4 SV=1	ycfU	17.7	47.716	0	19.786	2925000	7.31482e+06	7.63369e+06	7.08959e+06	7.05312e+06	6.05321e+06	7.0915e+06
Q8ZMI3	Putative inner membrane protein OS=Salmonella typhimurium (strain LT2 / SGSC1412 / ATCC 700720) OX=99287 GN=avrA PE=4 SV=1	avrA	8.9	33.744	0.0023283	2.396	2921500	4.44241e+06	3.9027e+06	3.9118e+06	5.16218e+06	3.86e+06	3.3023e+06
Q8ZP75	Putative cytoplasmic protein OS=Salmonella typhimurium (strain LT2 / SGSC1412 / ATCC 700720) OX=99287 GN=STM1672 PE=4 SV=1	STM1672	26	41.438	0	14.037	2907300	7.54579e+06	7.31629e+06	7.00411e+06	7.30281e+06	7.1071e+06	7.30681e+06
Q8ZKI5	Aspartokinase OS=Salmonella typhimurium (strain LT2 / SGSC1412 / ATCC 700720) OX=99287 GN=lysC PE=3 SV=1	lysC	12.7	48.624	0	7.6693	2906500	1.2028e+06	1.5212e+06	1.3912e+06	1.57121e+06	1.93531e+06	1.4452e+06
P07637	3-phosphoshikimate 1-carboxyvinyltransferase OS=Salmonella typhimurium (strain LT2 / SGSC1412 / ATCC 700720) OX=99287 GN=aroA PE=3 SV=2	aroA	15.2	46.131	0	11.452	2874200	3.8302e+06	3.022e+06	3.2291e+06	3.43041e+06	5.2122e+06	2.303e+06
Q8ZN35	Transcriptional activator of cad operon OS=Salmonella typhimurium (strain LT2 / SGSC1412 / ATCC 700720) OX=99287 GN=cadC PE=4 SV=1	cadC	8.4	58.231	0	8.6324	2870300	1.7798e+06	2.63949e+06	2.39221e+06	1.9408e+06	2.47801e+06	1.5824e+06
P36638	Peptide transport system ATP-binding protein SapF OS=Salmonella typhimurium (strain LT2 / SGSC1412 / ATCC 700720) OX=99287 GN=sapF PE=2 SV=1	sapF	16	30.671	0	12.993	2860300	3.5721e+06	3.70209e+06	3.81801e+06	5.14539e+06	3.63761e+06	4.04041e+06
Q7CQ26	Putative cytoplasmic protein OS=Salmonella typhimurium (strain LT2 / SGSC1412 / ATCC 700720) OX=99287 GN=STM2475 PE=4 SV=1	STM2475	22.4	8.3075	0	16.302	2848700	3.89961e+06	3.2595e+06	3.9815e+06	2.23369e+06	2.65081e+06	2.2875e+06
Q9S4Z1	Putative ABC-type transport system ATPase component/cell division protein OS=Salmonella typhimurium (strain LT2 / SGSC1412 / ATCC 700720) OX=99287 GN=sfbA PE=4 SV=1	sfbA	13.4	29.848	0	2.9345	2846800	2.5802e+06	4.46339e+06	4.34059e+06	3.5883e+06	3.86951e+06	4.2814e+06
Q8ZQE5	Putative membrane protein OS=Salmonella typhimurium (strain LT2 / SGSC1412 / ATCC 700720) OX=99287 GN=ybjY PE=3 SV=1	ybjY	18.8	40.805	0.0085421	1.9431	2826700	2.7945e+06	2.82851e+06	2.6394e+06	1.9411e+06	1.96e+06	2.21461e+06
Q8ZLR3	Glutamate synthase, small subunit OS=Salmonella typhimurium (strain LT2 / SGSC1412 / ATCC 700720) OX=99287 GN=gltD PE=4 SV=1	gltD	9.5	52.2	0.00059067	2.7003	2826000	1.9279e+06	2.01011e+06	1.3958e+06	1.9631e+06	1.5501e+06	1.839e+06
O52324	Undecaprenyl-phosphate 4-deoxy-4-formamido-L-arabinose transferase OS=Salmonella typhimurium (strain LT2 / SGSC1412 / ATCC 700720) OX=99287 GN=arnC PE=2 SV=1	arnC	24.8	36.516	0	24.398	2824300	7.92198e+06	7.81541e+06	6.56781e+06	6.45032e+06	6.38148e+06	7.05542e+06
Q8ZNK0	Putative ABC transporter periplasmic binding protein OS=Salmonella typhimurium (strain LT2 / SGSC1412 / ATCC 700720) OX=99287 GN=yejA PE=4 SV=1	yejA	11.3	69.178	0	31.442	2824000	2.2948e+06	2.1759e+06	1.9046e+06	2.16381e+06	2.0585e+06	1.9361e+06
P65540	Ion-translocating oxidoreductase complex subunit E OS=Salmonella typhimurium (strain LT2 / SGSC1412 / ATCC 700720) OX=99287 GN=rsxE PE=3 SV=1	rsxE	7.4	24.318	0	5.3499	2813800	2.40521e+06	2.7688e+06	3.46101e+06	3.09561e+06	3.4003e+06	3.61469e+06
Q8ZQP1	Putative ABC-type multidrug transport system, ATPase component OS=Salmonella typhimurium (strain LT2 / SGSC1412 / ATCC 700720) OX=99287 GN=ybhF PE=4 SV=1	ybhF	8.3	63.131	0	6.4365	2791700	1.8713e+06	1.80701e+06	1.7055e+06	2.40601e+06	2.52629e+06	2.0502e+06
Q8ZN58	Exodeoxyribonuclease 7 large subunit OS=Salmonella typhimurium (strain LT2 / SGSC1412 / ATCC 700720) OX=99287 GN=xseA PE=3 SV=1	xseA	8.9	50.613	0	10.579	2790000	2.0614e+06	2.10381e+06	1.7005e+06	2.29059e+06	839360	1.5554e+06
P0A1A1	Acyl-CoA thioester hydrolase YciA OS=Salmonella typhimurium (strain LT2 / SGSC1412 / ATCC 700720) OX=99287 GN=yciA PE=3 SV=1	yciA	10.5	14.364	0	26.906	2776500	3.00399e+06	2.3741e+06	2.63109e+06	4.49061e+06	2.79789e+06	3.35951e+06
Q8ZLB8	Cellulose synthase operon protein C OS=Salmonella typhimurium (strain LT2 / SGSC1412 / ATCC 700720) OX=99287 GN=bcsC PE=3 SV=3	bcsC	4.5	129.8	0	21.639	2742600	1.0143e+06	1.2444e+06	871131	569411	468841	771951
P22714	Galactose-1-phosphate uridylyltransferase OS=Salmonella typhimurium (strain LT2 / SGSC1412 / ATCC 700720) OX=99287 GN=galT PE=3 SV=2	galT	17.5	39.674	0	18.947	2730500	6.5357e+06	5.28869e+06	6.7782e+06	7.3364e+06	6.63498e+06	6.69438e+06
Q8ZM67	Putative DNA-binding protein OS=Salmonella typhimurium (strain LT2 / SGSC1412 / ATCC 700720) OX=99287 GN=STM3071 PE=1 SV=1	STM3071	22.7	15.23	0.0090039	1.8117	2687500	3.1566e+06	3.93289e+06	3.86289e+06	1.5196e+06	2.4119e+06	2.15309e+06
Q7CQJ5	Putative gntR family regulatory protein OS=Salmonella typhimurium (strain LT2 / SGSC1412 / ATCC 700720) OX=99287 GN=ydfH PE=4 SV=1	ydfH	11.8	26.303	0	3.0234	2683600	3.54489e+06	4.6462e+06	3.90061e+06	2.6561e+06	3.8085e+06	3.5146e+06
A0A0H3NQC5	Predicted bacteriophage protein OS=Salmonella typhimurium (strain SL1344) OX=216597 GN=SL1344_2698 PE=4 SV=1	SL1344_2698	13.7	40.825	0	19.303	2682300	6.79899e+06	6.16299e+06	6.91482e+06	6.32669e+06	7.10622e+06	6.9321e+06
Q7CQE4	Endo-type membrane-bound lytic murein transglycosylase A OS=Salmonella typhimurium (strain LT2 / SGSC1412 / ATCC 700720) OX=99287 GN=emtA PE=3 SV=1	emtA	29.1	22.427	0	4.0321	2666500	2.92191e+06	3.68139e+06	2.87629e+06	1.8177e+06	2.3011e+06	2.52661e+06
Q8ZPG8	Putative hydrolase OS=Salmonella typhimurium (strain LT2 / SGSC1412 / ATCC 700720) OX=99287 GN=STM1540 PE=4 SV=1	STM1540	23.7	40.281	0	39.895	2665800	6.80088e+06	6.73231e+06	7.15059e+06	6.40049e+06	6.70321e+06	6.26972e+06
Q8ZR91	Multifunctional acyl-CoA thioesterase I also functions as protease I, lysophospholipaseL(I) OS=Salmonella typhimurium (strain LT2 / SGSC1412 / ATCC 700720) OX=99287 GN=tesA PE=4 SV=1	tesA	15.2	23.051	0	3.049	2654900	3.35239e+06	2.94009e+06	2.95079e+06	2.90231e+06	2.5037e+06	2.8364e+06
Q8ZM18	Putative hydrogenase OS=Salmonella typhimurium (strain LT2 / SGSC1412 / ATCC 700720) OX=99287 GN=hybE PE=4 SV=1	hybE	19.1	17.887	0	10.791	2647700	3.82641e+06	2.99289e+06	2.52491e+06	2.98471e+06	2.8514e+06	1.93999e+06
Q8ZNF6	Putative inner membrane protein OS=Salmonella typhimurium (strain LT2 / SGSC1412 / ATCC 700720) OX=99287 GN=yfaZ PE=4 SV=1	yfaZ	14	22.939	0	3.5857	2643200	2.57889e+06	2.1898e+06	2.99281e+06	1.0462e+06	1.8888e+06	1.7811e+06
Q8ZL69	L-seryl-tRNA(Sec) selenium transferase OS=Salmonella typhimurium (strain LT2 / SGSC1412 / ATCC 700720) OX=99287 GN=selA PE=3 SV=1	selA	11.2	50.858	0	9.1808	2636900	1.70511e+06	1.34981e+06	1.3668e+06	1.51479e+06	1.5467e+06	1.3126e+06
P0A1C7	Propanediol utilization protein PduA OS=Salmonella typhimurium (strain LT2 / SGSC1412 / ATCC 700720) OX=99287 GN=pduA PE=1 SV=1	pduA	26.6	9.5921	0	7.7329	2635500	4.84589e+06	3.0649e+06	3.0148e+06	1.3697e+06	2.0525e+06	2.2007e+06
Q8ZML7	Putative rhodanese-related sulfurtransferase OS=Salmonella typhimurium (strain LT2 / SGSC1412 / ATCC 700720) OX=99287 GN=ygaP PE=4 SV=1	ygaP	18.3	18.593	0	24.36	2626200	2.45621e+06	2.8243e+06	2.69421e+06	3.81219e+06	2.4101e+06	3.42179e+06
Q8ZM51	UPF0301 protein YqgE OS=Salmonella typhimurium (strain LT2 / SGSC1412 / ATCC 700720) OX=99287 GN=yqgE PE=3 SV=1	yqgE	24.6	20.681	0	7.1334	2619200	2.8595e+06	1.7e+06	4.37481e+06	1.7067e+06	3.091e+06	3.36559e+06
P0CL05	Endonuclease 8 OS=Salmonella typhimurium (strain LT2 / SGSC1412 / ATCC 700720) OX=99287 GN=nei PE=3 SV=1	nei	4.6	29.863	0	2.9028	2604600	3.65599e+06	3.05339e+06	4.48019e+06	3.69589e+06	3.65999e+06	3.33201e+06
Q7CPR7	G/U mismatch-specific DNA glycosylase OS=Salmonella typhimurium (strain LT2 / SGSC1412 / ATCC 700720) OX=99287 GN=mug PE=3 SV=1	mug	26.2	18.65	0	13.974	2598300	2.1275e+06	3.6299e+06	3.56329e+06	2.48801e+06	2.74941e+06	2.8204e+06
Q06995	Lipopolysaccharide core heptose(I) kinase RfaP OS=Salmonella typhimurium (strain LT2 / SGSC1412 / ATCC 700720) OX=99287 GN=rfaP PE=3 SV=2	rfaP	9.1	30.996	0	11.3	2577600	3.0336e+06	3.45039e+06	3.633e+06	4.75311e+06	4.24979e+06	2.4793e+06
Q8ZR32	2,3-dihydroxybenzoate-AMP ligase OS=Salmonella typhimurium (strain LT2 / SGSC1412 / ATCC 700720) OX=99287 GN=entE PE=4 SV=1	entE	8	59.255	0	8.9599	2576700	1.6648e+06	1.1537e+06	1.0122e+06	1.3353e+06	1.6129e+06	1.6811e+06
Q8ZPK2	Osmoprotectant-binding protein OsmX OS=Salmonella typhimurium (strain LT2 / SGSC1412 / ATCC 700720) OX=99287 GN=osmX PE=1 SV=1	osmX	14	33.883	0	6.337	2559600	4.0702e+06	4.28119e+06	4.83351e+06	2.7723e+06	3.69661e+06	2.58011e+06
Q9L9I5	NADH pyrophosphatase OS=Salmonella typhimurium (strain LT2 / SGSC1412 / ATCC 700720) OX=99287 GN=nudC PE=3 SV=1	nudC	6.2	29.621	0	5.0736	2552500	2.97e+06	3.65979e+06	4.014e+06	3.41741e+06	3.1547e+06	3.85161e+06
P58679	4-hydroxy-3-methylbut-2-enyl diphosphate reductase OS=Salmonella typhimurium (strain LT2 / SGSC1412 / ATCC 700720) OX=99287 GN=ispH PE=3 SV=1	ispH	5.1	34.527	0	4.8367	2545500	7.0608e+06	6.23039e+06	6.69559e+06	6.30922e+06	5.70921e+06	6.36492e+06
Q8ZMC9	Flap endonuclease Xni OS=Salmonella typhimurium (strain LT2 / SGSC1412 / ATCC 700720) OX=99287 GN=xni PE=3 SV=2	xni	16.3	28.15	0	5.1685	2542600	2.5309e+06	3.74481e+06	4.06719e+06	4.11129e+06	2.8848e+06	3.77991e+06
Q8ZLZ8	NADPH specific quinone oxidoreductase OS=Salmonella typhimurium (strain LT2 / SGSC1412 / ATCC 700720) OX=99287 GN=mdaB PE=4 SV=1	mdaB	19.2	21.785	0	22.923	2539500	2.4846e+06	2.30821e+06	3.25921e+06	2.5261e+06	3.36191e+06	3.3012e+06
Q8ZK11	Putative ATPase involved in DNA repair OS=Salmonella typhimurium (strain LT2 / SGSC1412 / ATCC 700720) OX=99287 GN=STM4496 PE=4 SV=1	STM4496	4.5	139.22	0	7.6121	2536300	1.8943e+06	3.4635e+06	3.42151e+06	2.8899e+06	1.98571e+06	2.32011e+06
H9L461	Anti sigma E (Sigma 24) factor, negative regulator OS=Salmonella typhimurium (strain LT2 / SGSC1412 / ATCC 700720) OX=99287 GN=rseB PE=4 SV=1	rseB	12.9	35.767	0	25.578	2524200	5.33069e+06	5.10189e+06	4.8947e+06	4.72041e+06	4.63941e+06	5.24151e+06
Q56062	2-methylisocitrate lyase OS=Salmonella typhimurium (strain LT2 / SGSC1412 / ATCC 700720) OX=99287 GN=prpB PE=1 SV=3	prpB	10.2	31.999	0	3.8331	2521600	2.56071e+06	3.82779e+06	3.6888e+06	3.55409e+06	4.99662e+06	2.4275e+06
Q8ZMJ9	Arabinose 5-phosphate isomerase GutQ OS=Salmonella typhimurium (strain LT2 / SGSC1412 / ATCC 700720) OX=99287 GN=gutQ PE=3 SV=2	gutQ	8.7	34.134	0	9.7773	2518900	4.33659e+06	5.42751e+06	2.57861e+06	5.14069e+06	7.24528e+06	2.3602e+06
O87574	Endoribonuclease YbeY OS=Salmonella typhimurium (strain LT2 / SGSC1412 / ATCC 700720) OX=99287 GN=ybeY PE=3 SV=2	ybeY	9.6	17.784	0	5.5655	2511300	1.96011e+06	2.3726e+06	3.77661e+06	2.0432e+06	3.28659e+06	2.96961e+06
P14161	DNA mismatch repair protein MutL OS=Salmonella typhimurium (strain LT2 / SGSC1412 / ATCC 700720) OX=99287 GN=mutL PE=3 SV=1	mutL	10.8	67.761	0	19.609	2505900	1.94829e+06	1.5019e+06	2.02069e+06	1.9884e+06	1.8396e+06	1.8644e+06
P02915	Histidine transport ATP-binding protein HisP OS=Salmonella typhimurium (strain LT2 / SGSC1412 / ATCC 700720) OX=99287 GN=hisP PE=1 SV=1	hisP	18.2	28.771	0	12.389	2505600	2.97781e+06	4.60561e+06	3.6466e+06	2.7756e+06	3.91161e+06	2.92679e+06
P67735	HTH-type transcriptional repressor NanR OS=Salmonella typhimurium (strain LT2 / SGSC1412 / ATCC 700720) OX=99287 GN=nanR PE=3 SV=1	nanR	16.7	29.803	0	8.0618	2505100	3.37929e+06	3.30399e+06	4.14741e+06	3.8637e+06	3.6589e+06	2.72851e+06
Q8ZMD3	NADPH-dependent 7-cyano-7-deazaguanine reductase OS=Salmonella typhimurium (strain LT2 / SGSC1412 / ATCC 700720) OX=99287 GN=queF PE=3 SV=1	queF	9.6	32.673	0	11.138	2484300	6.05032e+06	5.8422e+06	6.77632e+06	6.7187e+06	6.10348e+06	5.89149e+06
Q8ZRN0	D-methionine transport system permease protein MetI OS=Salmonella typhimurium (strain LT2 / SGSC1412 / ATCC 700720) OX=99287 GN=metI PE=3 SV=1	metI	8.3	23.249	0	10.449	2481300	2.89191e+06	3.05779e+06	2.87639e+06	2.28291e+06	2.81499e+06	2.2179e+06
Q8ZPW5	Putative cytoplasmic protein OS=Salmonella typhimurium (strain LT2 / SGSC1412 / ATCC 700720) OX=99287 GN=yeaK PE=4 SV=1	yeaK	30.2	18.506	0	6.1209	2466800	2.52491e+06	2.92679e+06	2.5094e+06	1.6857e+06	3.0774e+06	2.80049e+06
H9L494	Resistance to complement killing OS=Salmonella typhimurium (strain LT2 / SGSC1412 / ATCC 700720) OX=99287 GN=rcK PE=4 SV=1	rcK	11.4	19.72	0.005767	2.1441	2464100	3.03509e+06	3.51341e+06	3.3468e+06	1.8318e+06	2.079e+06	1.9365e+06
Q8ZNP1	Probable lipid kinase YegS OS=Salmonella typhimurium (strain LT2 / SGSC1412 / ATCC 700720) OX=99287 GN=yegS PE=1 SV=1	yegS	11.4	32.028	0	4.7593	2444700	3.91299e+06	2.91671e+06	2.57461e+06	3.33231e+06	3.68101e+06	2.44471e+06
P26983	Ribosome hibernation promoting factor OS=Salmonella typhimurium (strain LT2 / SGSC1412 / ATCC 700720) OX=99287 GN=hpf PE=3 SV=1	hpf	10.5	10.857	0.0085763	2.024	2422900	3.0412e+06	3.029e+06	3.7426e+06	1.3613e+06	2.5678e+06	1.4641e+06
Q7CPT3	Putative permease OS=Salmonella typhimurium (strain LT2 / SGSC1412 / ATCC 700720) OX=99287 GN=STM3134 PE=4 SV=1	STM3134	6.9	47.814	0.0085276	1.9069	2405900	533578	611600	597169	577331	626259	790508
Q8ZNT7	D-cysteine desulfhydrase OS=Salmonella typhimurium (strain LT2 / SGSC1412 / ATCC 700720) OX=99287 GN=dcyD PE=1 SV=3	dcyD	20.4	34.911	0	12.656	2405200	5.90109e+06	5.78658e+06	4.98949e+06	6.4434e+06	6.31451e+06	6.06649e+06
A0A0H3NGA4	Hypothetical DNA-binding protein OS=Salmonella typhimurium (strain SL1344) OX=216597 GN=SL1344_2593 PE=4 SV=1	SL1344_2593	32.3	14.18	0	4.6847	2402800	2.72529e+06	2.19741e+06	2.2931e+06	2.11721e+06	2.54349e+06	1.90489e+06
Q8ZLD0	Putative phosphosugar isomerase OS=Salmonella typhimurium (strain LT2 / SGSC1412 / ATCC 700720) OX=99287 GN=STM3601 PE=4 SV=1	STM3601	24.6	36.275	0	27.389	2394800	5.54079e+06	5.21769e+06	6.2059e+06	5.91391e+06	6.53049e+06	6.3557e+06
Q8ZQY2	Putative monooxygenase OS=Salmonella typhimurium (strain LT2 / SGSC1412 / ATCC 700720) OX=99287 GN=ubiF PE=4 SV=1	ubiF	13.6	42.496	0	19.501	2379900	5.28609e+06	5.6058e+06	6.4924e+06	5.5363e+06	5.53442e+06	5.58091e+06
P0A267	Guanosine-5-triphosphate,3-diphosphate pyrophosphatase OS=Salmonella typhimurium (strain LT2 / SGSC1412 / ATCC 700720) OX=99287 GN=gppA PE=3 SV=1	gppA	9.7	54.815	0	5.6715	2371800	1.0741e+06	1.3317e+06	1.6859e+06	1.581e+06	879162	1.4578e+06
H9L478	Propanediol utilization protein OS=Salmonella typhimurium (strain LT2 / SGSC1412 / ATCC 700720) OX=99287 GN=pduJ PE=1 SV=1	pduJ	12.1	9.0674	0.0017575	2.5156	2369700	3.3546e+06	2.9228e+06	2.0992e+06	5.59812e+06	1.9485e+06	1.6975e+06
Q8ZNB2	tRNA 5-methylaminomethyl-2-thiouridine biosynthesis bifunctional protein MnmC OS=Salmonella typhimurium (strain LT2 / SGSC1412 / ATCC 700720) OX=99287 GN=mnmC PE=3 SV=2	mnmC	9	73.709	0	9.1755	2369700	1.2219e+06	1.3028e+06	1.1666e+06	1.831e+06	1.5578e+06	1.6014e+06
P64437	Uncharacterized protein YbgS OS=Salmonella typhimurium (strain LT2 / SGSC1412 / ATCC 700720) OX=99287 GN=ybgS PE=3 SV=1	ybgS	16.4	13.33	0	3.5675	2368600	834053	1.7125e+06	436260	2.43829e+06	2.2249e+06	2.1095e+06
Q05603	Nicotinate-nucleotide--dimethylbenzimidazole phosphoribosyltransferase OS=Salmonella typhimurium (strain LT2 / SGSC1412 / ATCC 700720) OX=99287 GN=cobT PE=1 SV=5	cobT	9.6	36.612	0	17.034	2355800	7.0237e+06	7.14538e+06	6.22559e+06	4.7865e+06	5.6475e+06	5.08752e+06
Q8ZKV9	Ribose import ATP-binding protein RbsA OS=Salmonella typhimurium (strain LT2 / SGSC1412 / ATCC 700720) OX=99287 GN=rbsA PE=3 SV=1	rbsA	10.2	55.092	0	23.439	2345500	1.952e+06	1.4071e+06	1.1302e+06	1.3529e+06	1.1609e+06	1.1805e+06
Q8ZNV1	tRNA U34 carboxymethyltransferase OS=Salmonella typhimurium (strain LT2 / SGSC1412 / ATCC 700720) OX=99287 GN=cmoB PE=3 SV=1	cmoB	16.7	37.11	0	7.3432	2344600	5.9008e+06	5.23512e+06	5.3873e+06	5.7778e+06	5.36449e+06	5.29269e+06
Q7CPE9	Putative cytochrome c peroxidase OS=Salmonella typhimurium (strain LT2 / SGSC1412 / ATCC 700720) OX=99287 GN=STM3820 PE=4 SV=1	STM3820	9.2	51.906	0	8.3053	2338600	1.524e+06	1.6811e+06	1.6792e+06	1.4489e+06	1.1162e+06	1.0395e+06
P64162	Cell division protein FtsB OS=Salmonella typhimurium (strain LT2 / SGSC1412 / ATCC 700720) OX=99287 GN=ftsB PE=3 SV=1	ftsB	24.3	11.575	0	53.707	2338300	2.7508e+06	2.6839e+06	1.83931e+06	2.9843e+06	3.09801e+06	2.061e+06
P0CL08	Transcriptional regulator hilD OS=Salmonella typhimurium (strain LT2 / SGSC1412 / ATCC 700720) OX=99287 GN=hilD PE=4 SV=1	hilD	17.2	35.218	0	3.1502	2332800	8.37977e+06	6.5386e+06	7.04789e+06	4.18989e+06	4.20132e+06	4.496e+06
Q7CPK7	Putative NTP pyrophosphohydrolase OS=Salmonella typhimurium (strain LT2 / SGSC1412 / ATCC 700720) OX=99287 GN=yrfE PE=4 SV=1	yrfE	16.7	22.481	0	5.5047	2330700	2.244e+06	3.14291e+06	3.26389e+06	1.7421e+06	3.4742e+06	3.3946e+06
Q8ZRM7	2,5-diketo-D-gluconic acid reductase B OS=Salmonella typhimurium (strain LT2 / SGSC1412 / ATCC 700720) OX=99287 GN=dkgB PE=3 SV=1	dkgB	16.5	29.153	0	6.2472	2329200	2.69821e+06	2.9644e+06	2.78649e+06	1.575e+06	6.40799e+06	2.65421e+06
P58662	Sensor histidine kinase RcsC OS=Salmonella typhimurium (strain LT2 / SGSC1412 / ATCC 700720) OX=99287 GN=rcsC PE=3 SV=1	rcsC	1.5	106.28	0	3.1281	2328400	503210	407099	468981	548241	397882	439109
Q7CR52	Sigma factor-binding protein Crl OS=Salmonella typhimurium (strain LT2 / SGSC1412 / ATCC 700720) OX=99287 GN=crl PE=1 SV=1	crl	15	15.797	0	3.0332	2321300	2.6786e+06	2.8116e+06	2.1113e+06	4.1602e+06	2.1107e+06	1.6379e+06
Q8ZJW3	Putative haloacid dehalogenase-like hydrolase OS=Salmonella typhimurium (strain LT2 / SGSC1412 / ATCC 700720) OX=99287 GN=yjjG PE=4 SV=1	yjjG	6.2	25.286	0	12.384	2320600	3.8557e+06	2.54069e+06	3.12521e+06	1.8833e+06	3.4867e+06	3.12211e+06
Q8ZK20	Putative alcohol dehydrogenase OS=Salmonella typhimurium (strain LT2 / SGSC1412 / ATCC 700720) OX=99287 GN=yjgB PE=3 SV=1	yjgB	9.7	36.369	0	19.482	2305600	6.46218e+06	5.5409e+06	5.40409e+06	5.13079e+06	5.19128e+06	5.1393e+06
P41780	FAD:protein FMN transferase OS=Salmonella typhimurium (strain LT2 / SGSC1412 / ATCC 700720) OX=99287 GN=apbE PE=1 SV=2	apbE	12	38.148	0	8.614	2304500	5.5212e+06	4.6539e+06	5.02659e+06	4.9555e+06	5.62862e+06	3.2839e+06
Q8ZRM4	UPF0294 protein YafD OS=Salmonella typhimurium (strain LT2 / SGSC1412 / ATCC 700720) OX=99287 GN=yafD PE=3 SV=2	yafD	3.4	29.93	0.008596	2.0562	2298100	3.16409e+06	3.2439e+06	3.72591e+06	4.482e+06	1.71791e+06	3.1678e+06
P20751	Probable adenosine monophosphate-protein transferase fic OS=Salmonella typhimurium (strain LT2 / SGSC1412 / ATCC 700720) OX=99287 GN=fic PE=3 SV=2	fic	21.5	22.781	0	6.1386	2267800	2.3669e+06	2.66069e+06	2.23699e+06	3.43729e+06	2.58089e+06	4.34839e+06
P0A2J9	Trk system potassium uptake protein TrkA OS=Salmonella typhimurium (strain LT2 / SGSC1412 / ATCC 700720) OX=99287 GN=trkA PE=3 SV=1	trkA	10.7	50.368	0	18.717	2266600	710271	804203	975789	1.4885e+06	1.3178e+06	1.0927e+06
P0A2G1	SsrA-binding protein OS=Salmonella typhimurium (strain LT2 / SGSC1412 / ATCC 700720) OX=99287 GN=smpB PE=3 SV=2	smpB	13.1	18.232	0	2.9364	2265400	1.6875e+06	1.767e+06	2.0641e+06	3.0628e+06	2.904e+06	3.66119e+06
P20506	L-Threonine dehydratase biosynthetic IlvA OS=Salmonella typhimurium (strain LT2 / SGSC1412 / ATCC 700720) OX=99287 GN=ilvA PE=3 SV=3	ilvA	4.9	56.253	0	8.9745	2253300	8.29448e+06	6.60021e+06	2.61739e+06	314241	2.6042e+06	3.20919e+06
P33772	N-acetylmuramoyl-L-alanine amidase AmiA OS=Salmonella typhimurium (strain LT2 / SGSC1412 / ATCC 700720) OX=99287 GN=amiA PE=3 SV=1	amiA	11.1	31.659	0.0089586	1.7512	2252400	2.9538e+06	3.1136e+06	3.11541e+06	2.9362e+06	2.8234e+06	3.07071e+06
P63727	Soluble cytochrome b562 OS=Salmonella typhimurium (strain LT2 / SGSC1412 / ATCC 700720) OX=99287 GN=cybC PE=1 SV=1	cybC	7.8	13.912	0.002331	2.4056	2234900	2.05419e+06	2.11611e+06	1.5536e+06	4.06009e+06	2.0942e+06	3.3825e+06
Q8ZQ31	Putative dehydrogenases and related proteins OS=Salmonella typhimurium (strain LT2 / SGSC1412 / ATCC 700720) OX=99287 GN=STM1133 PE=4 SV=1	STM1133	10.9	40.106	0	10.418	2231300	4.90778e+06	5.61619e+06	7.09219e+06	5.42251e+06	5.34201e+06	5.31221e+06
Q8ZQ11	Putative metal-dependent hydrolase OS=Salmonella typhimurium (strain LT2 / SGSC1412 / ATCC 700720) OX=99287 GN=ycfH PE=4 SV=1	ycfH	27.2	29.821	0	17.276	2222300	6.59682e+06	5.25719e+06	5.91731e+06	4.77219e+06	4.6624e+06	5.30161e+06
P0A1Z4	Aspartate carbamoyltransferase catalytic subunit OS=Salmonella typhimurium (strain LT2 / SGSC1412 / ATCC 700720) OX=99287 GN=pyrB PE=3 SV=2	pyrB	18.3	34.384	0	3.9915	2219600	7.02161e+06	5.2254e+06	5.326e+06	4.50529e+06	4.902e+06	6.11521e+06
Q8ZNC3	Putative regulatory protein OS=Salmonella typhimurium (strain LT2 / SGSC1412 / ATCC 700720) OX=99287 GN=STM2361 PE=4 SV=1	STM2361	7.4	53.395	0	3.3946	2210000	2.1347e+06	1.1557e+06	1.1769e+06	1.2928e+06	1.4752e+06	1.1711e+06
P26392	dTDP-4-dehydrorhamnose reductase OS=Salmonella typhimurium (strain LT2 / SGSC1412 / ATCC 700720) OX=99287 GN=rfbD PE=1 SV=1	rfbD	10.7	32.554	0	11.102	2206800	4.81879e+06	4.462e+06	4.80149e+06	4.85648e+06	5.7646e+06	5.25792e+06
Q8ZP40	Nitrate reductase 1, cytochrome b(NR), gamma subunit OS=Salmonella typhimurium (strain LT2 / SGSC1412 / ATCC 700720) OX=99287 GN=narI PE=4 SV=1	narI	10.2	25.32	0	5.5579	2204500	1.4681e+06	1.9126e+06	2.2803e+06	2.3838e+06	2.10729e+06	2.53941e+06
Q7CQR6	Acidic protein suppresses mutants lacking function of protein export OS=Salmonella typhimurium (strain LT2 / SGSC1412 / ATCC 700720) OX=99287 GN=msyB PE=4 SV=1	msyB	7.3	14.397	0	3.9196	2203400	2.80541e+06	3.08609e+06	2.51081e+06	1.95839e+06	1.85329e+06	1.9951e+06
Q8ZKC4	Putative merR family bacterial regulatory protein OS=Salmonella typhimurium (strain LT2 / SGSC1412 / ATCC 700720) OX=99287 GN=yjdC PE=4 SV=1	yjdC	8.9	21.832	0.0085714	2.0205	2188800	2.40859e+06	3.28049e+06	2.9538e+06	1.5374e+06	2.84641e+06	2.46099e+06
A0A0H3NKU5	Predicted bacteriophage protein OS=Salmonella typhimurium (strain SL1344) OX=216597 GN=SL1344_2696 PE=4 SV=1	SL1344_2696	15	21.374	0	6.5773	2181600	3.36319e+06	2.8574e+06	3.44399e+06	2.0257e+06	2.06731e+06	3.64129e+06
Q8ZMB9	N-acetylmuramoyl-L-alanine amidase OS=Salmonella typhimurium (strain LT2 / SGSC1412 / ATCC 700720) OX=99287 GN=amiC PE=4 SV=1	amiC	7.4	45.613	0	23.177	2173300	3.30129e+06	2.0376e+06	1.9172e+06	1.4019e+06	4.1723e+06	3.22691e+06
P04285	Oligopeptide transport ATP-binding protein OppD OS=Salmonella typhimurium (strain LT2 / SGSC1412 / ATCC 700720) OX=99287 GN=oppD PE=3 SV=1	oppD	20.6	36.864	0	6.1775	2167600	4.64881e+06	5.7694e+06	5.65721e+06	5.13599e+06	5.5142e+06	5.37879e+06
P40699	Surface presentation of antigens protein SpaO OS=Salmonella typhimurium (strain LT2 / SGSC1412 / ATCC 700720) OX=99287 GN=spaO PE=1 SV=1	spaO	11.9	33.793	0	5.7899	2155100	5.75139e+06	6.26399e+06	5.92901e+06	4.97419e+06	4.83331e+06	4.6767e+06
Q8ZLA1	Glyoxylate/hydroxypyruvate reductase B OS=Salmonella typhimurium (strain LT2 / SGSC1412 / ATCC 700720) OX=99287 GN=ghrB PE=3 SV=1	ghrB	10.8	35.254	0	6.0134	2149400	6.71418e+06	5.23689e+06	5.14889e+06	5.3516e+06	4.1312e+06	5.65811e+06
A0A0H3P1A0	Plasmid stability protein OS=Salmonella typhimurium (strain SL1344) OX=216597 GN=stbB PE=4 SV=1	stbB	16.9	14.553	0	3.3848	2124200	2.3538e+06	2.3473e+06	2.16939e+06	3.0376e+06	2.15469e+06	2.0131e+06
Q8ZJY3	Putative NtrC family transcriptional regulator, ATPase domain protein OS=Salmonella typhimurium (strain LT2 / SGSC1412 / ATCC 700720) OX=99287 GN=STM4534 PE=4 SV=1	STM4534	3.8	103.96	0	12.025	2106300	325859	317679	342770	373850	323250	414511
P28355	Single-stranded-DNA-specific exonuclease RecJ OS=Salmonella typhimurium (strain LT2 / SGSC1412 / ATCC 700720) OX=99287 GN=recJ PE=3 SV=2	recJ	12.1	63.366	0	6.3018	2105900	1.3041e+06	1.4057e+06	1.3688e+06	1.293e+06	1.8292e+06	1.911e+06
Q8ZMQ6	Putative transcriptional regulator OS=Salmonella typhimurium (strain LT2 / SGSC1412 / ATCC 700720) OX=99287 GN=STM2748 PE=4 SV=1	STM2748	20.3	13.076	0	3.8952	2104000	2.77551e+06	2.4784e+06	1.7165e+06	2.78961e+06	1.6144e+06	2.5282e+06
Q8ZNA1	Putative oxidoreductase OS=Salmonella typhimurium (strain LT2 / SGSC1412 / ATCC 700720) OX=99287 GN=STM2406 PE=1 SV=1	STM2406	23.5	37.382	0	20.822	2098800	5.00209e+06	5.00389e+06	5.66192e+06	5.065e+06	5.6114e+06	4.84371e+06
Q7CQ54	Putative acyltransferase OS=Salmonella typhimurium (strain LT2 / SGSC1412 / ATCC 700720) OX=99287 GN=elaA PE=4 SV=1	elaA	21.6	17.445	0	3.6552	2088200	1.8695e+06	2.42669e+06	2.6269e+06	2.635e+06	2.6839e+06	1.8682e+06
Q7CPS2	Putative resistance protein OS=Salmonella typhimurium (strain LT2 / SGSC1412 / ATCC 700720) OX=99287 GN=yqiE PE=4 SV=1	yqiE	8.1	23.809	0	2.8127	2082100	4.27558e+06	2.6037e+06	2.54859e+06	1.569e+06	2.59061e+06	3.4011e+06
H9L435	Glucosyltransferase I OS=Salmonella typhimurium (strain LT2 / SGSC1412 / ATCC 700720) OX=99287 GN=rfaG PE=4 SV=1	rfaG	8.8	42.483	0	3.8168	2080600	3.93499e+06	5.94588e+06	3.98581e+06	4.96899e+06	5.41988e+06	4.678e+06
Q8ZLB9	Putative diguanylate cyclase/phosphodiesterase OS=Salmonella typhimurium (strain LT2 / SGSC1412 / ATCC 700720) OX=99287 GN=yhjK PE=4 SV=1	yhjK	6.7	73.957	0	12.741	2080300	2.1506e+06	2.2212e+06	2.2815e+06	2.0821e+06	1.85941e+06	2.0111e+06
Q8ZLF5	Cytosolic glycerophosphodiester phosphodiesterase OS=Salmonella typhimurium (strain LT2 / SGSC1412 / ATCC 700720) OX=99287 GN=ugpQ PE=4 SV=1	ugpQ	6.1	27.381	0.0023324	2.4093	2078900	2.47901e+06	3.54359e+06	2.93981e+06	2.1991e+06	2.62679e+06	3.2727e+06
Q8ZM10	Putative cytoplasmic protein OS=Salmonella typhimurium (strain LT2 / SGSC1412 / ATCC 700720) OX=99287 GN=STM3156 PE=4 SV=1	STM3156	23.9	15.562	0	6.2366	2072600	1.7805e+06	2.3064e+06	1.4288e+06	3.509e+06	1.7272e+06	3.1158e+06
P55892	Motility protein B OS=Salmonella typhimurium (strain LT2 / SGSC1412 / ATCC 700720) OX=99287 GN=motB PE=1 SV=1	motB	16.5	34.159	0	16.42	2064900	5.3393e+06	5.72439e+06	4.18171e+06	4.3508e+06	3.4788e+06	4.47551e+06
Q8ZKY9	Galactonate operon transcriptional repressor OS=Salmonella typhimurium (strain LT2 / SGSC1412 / ATCC 700720) OX=99287 GN=dgoR PE=4 SV=1	dgoR	17.9	26.017	0	26.222	2060300	1.9798e+06	2.5296e+06	2.29229e+06	2.92911e+06	3.61411e+06	3.40889e+06
P16323	Flagellar basal-body rod protein FlgF OS=Salmonella typhimurium (strain LT2 / SGSC1412 / ATCC 700720) OX=99287 GN=flgF PE=1 SV=1	flgF	13.5	26.102	0	15.336	2029400	1.9764e+06	3.62799e+06	3.2229e+06	2.6401e+06	2.54341e+06	2.6813e+06
Q8ZKP0	1,4-dihydroxy-2-naphthoate octaprenyltransferase OS=Salmonella typhimurium (strain LT2 / SGSC1412 / ATCC 700720) OX=99287 GN=menA PE=3 SV=1	menA	2.6	33.741	0.0094549	1.6485	2029400	4.01269e+06	2.83381e+06	3.08661e+06	161660	2.05e+06	644299
Q8ZKG2	Putative xanthine/uracil permease family OS=Salmonella typhimurium (strain LT2 / SGSC1412 / ATCC 700720) OX=99287 GN=yjcD PE=4 SV=1	yjcD	6	45.726	0	4.0929	2027500	3.0558e+06	2.0515e+06	1.4753e+06	4.52159e+06	258800	470701
P65398	Molybdopterin synthase catalytic subunit OS=Salmonella typhimurium (strain LT2 / SGSC1412 / ATCC 700720) OX=99287 GN=moaE PE=3 SV=1	moaE	26.7	16.892	0	22.405	2026800	2.0708e+06	2.5223e+06	2.4181e+06	2.045e+06	1.9565e+06	2.0251e+06
Q8ZKR4	Cation-efflux pump FieF OS=Salmonella typhimurium (strain LT2 / SGSC1412 / ATCC 700720) OX=99287 GN=fieF PE=3 SV=1	fieF	11.3	32.974	0	11.341	2025700	4.01111e+06	2.481e+06	1.3445e+06	1.8578e+06	2.2239e+06	4.40769e+06
Q8ZN41	Co-chaperone protein HscB OS=Salmonella typhimurium (strain LT2 / SGSC1412 / ATCC 700720) OX=99287 GN=hscB PE=3 SV=1	hscB	26.9	19.98	0	11.013	2013900	1.6009e+06	2.8437e+06	3.23571e+06	1.0422e+06	2.1555e+06	2.15241e+06
P39432	Non-canonical purine NTP phosphatase OS=Salmonella typhimurium (strain LT2 / SGSC1412 / ATCC 700720) OX=99287 GN=yjjX PE=1 SV=2	yjjX	25.1	18.519	0.0089435	1.7381	2009600	2.3025e+06	2.0607e+06	1.9828e+06	2.689e+06	1.7484e+06	2.4688e+06
P63462	FMN-dependent NADH-azoreductase OS=Salmonella typhimurium (strain LT2 / SGSC1412 / ATCC 700720) OX=99287 GN=azoR PE=1 SV=2	azoR	29.4	21.628	0	4.5346	2002600	4.78909e+06	3.368e+06	2.7452e+06	2.0165e+06	395895	3.18199e+06
Q8ZPQ4	Putative ABC transporter OS=Salmonella typhimurium (strain LT2 / SGSC1412 / ATCC 700720) OX=99287 GN=sufB PE=4 SV=1	sufB	9.1	54.789	0	9.5933	2002000	1.7157e+06	1.2648e+06	1.467e+06	1.6654e+06	1.564e+06	1.1544e+06
P68738	Endonuclease V OS=Salmonella typhimurium (strain LT2 / SGSC1412 / ATCC 700720) OX=99287 GN=nfi PE=3 SV=1	nfi	8.5	24.745	0	3.0433	1999000	3.42509e+06	2.9969e+06	2.62619e+06	2.5319e+06	2.0593e+06	2.81861e+06
Q7CQG3	Putative peptidase OS=Salmonella typhimurium (strain LT2 / SGSC1412 / ATCC 700720) OX=99287 GN=sohB PE=4 SV=1	sohB	12.6	38.965	0	16.951	1990900	4.84421e+06	5.2148e+06	4.94991e+06	4.7456e+06	5.15968e+06	5.10599e+06
P54700	Flagellar biosynthetic protein FliP OS=Salmonella typhimurium (strain LT2 / SGSC1412 / ATCC 700720) OX=99287 GN=fliP PE=1 SV=1	fliP	6.5	26.787	0	6.5322	1988200	2.08639e+06	2.2901e+06	2.5625e+06	2.4903e+06	1.9925e+06	1.6023e+06
Q7CPD5	Sec-independent protein translocase protein TatC OS=Salmonella typhimurium (strain LT2 / SGSC1412 / ATCC 700720) OX=99287 GN=tatC PE=3 SV=1	tatC	6.9	29.072	0	9.9587	1966100	2.51959e+06	1.0629e+06	1.2462e+06	3.40549e+06	641660	1.457e+06
Q8ZM46	UPF0235 protein YggU OS=Salmonella typhimurium (strain LT2 / SGSC1412 / ATCC 700720) OX=99287 GN=yggU PE=3 SV=1	yggU	16.7	10.531	0	5.5373	1955000	2.5792e+06	2.18419e+06	1.7805e+06	3.08071e+06	1.612e+06	1.712e+06
Q8ZR88	tRNA 2-selenouridine synthase OS=Salmonella typhimurium (strain LT2 / SGSC1412 / ATCC 700720) OX=99287 GN=selU PE=1 SV=1	selU	12.4	41.328	0	10.017	1945400	3.70181e+06	3.0273e+06	3.81169e+06	3.0635e+06	3.26009e+06	3.1267e+06
P67341	O-acetyl-ADP-ribose deacetylase OS=Salmonella typhimurium (strain LT2 / SGSC1412 / ATCC 700720) OX=99287 GN=ymdB PE=3 SV=1	ymdB	9.5	19.196	0.0094866	1.7219	1940200	2.5111e+06	1.6348e+06	1.7702e+06	1.9965e+06	2.68749e+06	2.20529e+06
P06614	HTH-type transcriptional regulator CysB OS=Salmonella typhimurium (strain LT2 / SGSC1412 / ATCC 700720) OX=99287 GN=cysB PE=1 SV=1	cysB	18.2	36.013	0	10.055	1936000	5.33719e+06	4.90792e+06	4.90041e+06	4.79789e+06	4.8515e+06	3.93761e+06
Q8ZMC3	Putative selenocysteine lyase OS=Salmonella typhimurium (strain LT2 / SGSC1412 / ATCC 700720) OX=99287 GN=csdA PE=3 SV=1	csdA	17.7	43.169	0	10.111	1932100	3.87069e+06	3.8426e+06	4.9307e+06	4.25259e+06	4.45879e+06	3.9327e+06
P26395	Protein RfbI OS=Salmonella typhimurium (strain LT2 / SGSC1412 / ATCC 700720) OX=99287 GN=rfbI PE=4 SV=1	rfbI	7.3	36.582	0	5.9447	1926400	4.29921e+06	3.4007e+06	5.1444e+06	4.59751e+06	6.17321e+06	4.8671e+06
Q8ZNB1	Putative cytoplasmic protein OS=Salmonella typhimurium (strain LT2 / SGSC1412 / ATCC 700720) OX=99287 GN=yfcM PE=4 SV=1	yfcM	12.6	21.189	0	2.7823	1913400	1.8028e+06	2.0693e+06	1.8843e+06	2.3773e+06	2.0898e+06	2.4887e+06
Q8ZPN3	Putative multidrug resistance efflux pump OS=Salmonella typhimurium (strain LT2 / SGSC1412 / ATCC 700720) OX=99287 GN=ydhJ PE=3 SV=1	ydhJ	8.4	33.023	0	4.5935	1912100	4.22819e+06	463009	230951	623937	6.45162e+06	4.3876e+06
Q8ZLC1	Putative diguanylate cyclase/phosphodiesterase domain 3 containing protein OS=Salmonella typhimurium (strain LT2 / SGSC1412 / ATCC 700720) OX=99287 GN=yhjH PE=4 SV=1	yhjH	9.8	29.776	0	16.299	1906700	3.71129e+06	2.56741e+06	2.9995e+06	2.4577e+06	2.2192e+06	2.43959e+06
Q8ZQR4	6-phosphogluconolactonase OS=Salmonella typhimurium (strain LT2 / SGSC1412 / ATCC 700720) OX=99287 GN=pgl PE=3 SV=1	pgl	13	36.336	0	7.6586	1896500	4.39521e+06	4.23491e+06	4.17829e+06	4.6792e+06	4.52771e+06	3.85409e+06
Q7CQ95	Putative gntR family regulatory protein OS=Salmonella typhimurium (strain LT2 / SGSC1412 / ATCC 700720) OX=99287 GN=yegW PE=4 SV=1	yegW	4.8	28.33	0	7.7879	1879400	2.577e+06	2.2382e+06	2.64811e+06	2.9158e+06	2.3726e+06	2.2725e+06
P10502	Sodium/proline symporter OS=Salmonella typhimurium (strain LT2 / SGSC1412 / ATCC 700720) OX=99287 GN=putP PE=3 SV=3	putP	3.2	54.317	0.0090857	1.8962	1861200	1.4656e+06	1.60821e+06	1.0763e+06	647392	1.69681e+06	1.5859e+06
Q8ZKG0	Putative LysR family transcriptional regulator OS=Salmonella typhimurium (strain LT2 / SGSC1412 / ATCC 700720) OX=99287 GN=STM4270 PE=4 SV=1	STM4270	10.5	33.201	0	9.4722	1859200	1.5085e+06	3.77661e+06	2.8354e+06	2.8645e+06	2.28729e+06	2.2746e+06
Q8ZMI6	Hydrogenase maturation factor OS=Salmonella typhimurium (strain LT2 / SGSC1412 / ATCC 700720) OX=99287 GN=hypD PE=3 SV=2	hypD	11	41.558	0	10.541	1851700	3.314e+06	4.6074e+06	4.77729e+06	5.37491e+06	4.70179e+06	4.51361e+06
Q9ZJ12	Elongation factor P--(R)-beta-lysine ligase OS=Salmonella typhimurium (strain LT2 / SGSC1412 / ATCC 700720) OX=99287 GN=epmA PE=1 SV=2	epmA	8.9	36.855	0	6.4344	1826300	3.5651e+06	4.11109e+06	4.28689e+06	3.91929e+06	4.1494e+06	4.95451e+06
Q7CPP2	Putative ABC superfamily transport protein OS=Salmonella typhimurium (strain LT2 / SGSC1412 / ATCC 700720) OX=99287 GN=yrbD PE=4 SV=1	yrbD	15.8	19.826	0	5.2282	1817500	1.52281e+06	2.1831e+06	3.10349e+06	1.0569e+06	1.86571e+06	1.6306e+06
Q8ZQW7	Putrescine transporter PotE OS=Salmonella typhimurium (strain LT2 / SGSC1412 / ATCC 700720) OX=99287 GN=potE PE=3 SV=1	potE	2.3	46.475	0	2.977	1816200	1.2367e+06	1.1463e+06	1.2212e+06	2.7809e+06	3.143e+06	1.6009e+06
Q8ZKL1	23S rRNA pseudouridine(2604) synthase OS=Salmonella typhimurium (strain LT2 / SGSC1412 / ATCC 700720) OX=99287 GN=rluF PE=3 SV=1	rluF	14.9	32.35	0	4.1928	1815900	5.63299e+06	4.3897e+06	4.44721e+06	4.2876e+06	3.89499e+06	4.51139e+06
Q8ZK30	DNA polymerase III, chi subunit OS=Salmonella typhimurium (strain LT2 / SGSC1412 / ATCC 700720) OX=99287 GN=holC PE=4 SV=1	holC	7.5	18.042	0	7.5684	1814200	2.0036e+06	2.0999e+06	2.5765e+06	623950	3.23461e+06	1.6164e+06
Q7CQU7	CspA-like protein but not cold shock induced OS=Salmonella typhimurium (strain LT2 / SGSC1412 / ATCC 700720) OX=99287 GN=cspD PE=4 SV=1	cspD	21.9	7.8848	0.0094919	1.7281	1809800	2.1028e+06	1.9553e+06	1.9995e+06	1.76851e+06	2.1683e+06	1.8663e+06
Q8ZQA2	Gifsy-2 prophage protein OS=Salmonella typhimurium (strain LT2 / SGSC1412 / ATCC 700720) OX=99287 GN=STM1025 PE=4 SV=1	STM1025	8.1	15.709	0	3.5713	1807200	869129	1.0227e+06	4.62301e+06	2.2437e+06	1.2283e+06	1.1898e+06
P0A1J7	Flagella synthesis protein FlgN OS=Salmonella typhimurium (strain LT2 / SGSC1412 / ATCC 700720) OX=99287 GN=flgN PE=1 SV=1	flgN	5.7	15.989	0	4.2148	1806800	3.26631e+06	3.3288e+06	4.01411e+06	221197	523932	290426
Q9L6R5	UDP-N-acetylglucosamine 2-epimerase OS=Salmonella typhimurium (strain LT2 / SGSC1412 / ATCC 700720) OX=99287 GN=wecB PE=3 SV=1	wecB	11.2	42.165	0	6.2064	1804200	4.22799e+06	4.48971e+06	5.26649e+06	4.1782e+06	5.19978e+06	4.77239e+06
P67524	Primosomal protein 1 OS=Salmonella typhimurium (strain LT2 / SGSC1412 / ATCC 700720) OX=99287 GN=dnaT PE=3 SV=1	dnaT	23.5	19.506	0	7.7634	1787300	3.2417e+06	1.257e+06	1.82599e+06	2.2047e+06	2.2523e+06	3.8809e+06
Q8ZKF5	Cytochrome c-552 OS=Salmonella typhimurium (strain LT2 / SGSC1412 / ATCC 700720) OX=99287 GN=nrfA PE=3 SV=1	nrfA	3.8	53.816	0.0080414	2.0654	1786200	1.1205e+06	878450	680790	1.0004e+06	1.195e+06	1.2786e+06
Q9RM66	Universal stress protein C OS=Salmonella typhimurium (strain LT2 / SGSC1412 / ATCC 700720) OX=99287 GN=uspC PE=3 SV=1	uspC	7.7	15.498	0	3.287	1782100	2.43569e+06	1.386e+06	1.7836e+06	1.2803e+06	2.1636e+06	2.6482e+06
O68901	Superoxide dismutase [Cu-Zn] 2 OS=Salmonella typhimurium (strain LT2 / SGSC1412 / ATCC 700720) OX=99287 GN=sodC PE=3 SV=1	sodC	5.8	17.737	0	5.1616	1779200	1.59489e+06	2.0888e+06	2.019e+06	1.96821e+06	1.3395e+06	2.7463e+06
P67688	Ribosomal protein L11 methyltransferase OS=Salmonella typhimurium (strain LT2 / SGSC1412 / ATCC 700720) OX=99287 GN=prmA PE=3 SV=1	prmA	6.8	31.97	0	7.4045	1776700	4.00131e+06	4.7704e+06	4.4515e+06	4.25799e+06	2.9953e+06	4.61679e+06
Q8ZRR9	Putative ABC-type multidrug transport system, ATPase component OS=Salmonella typhimurium (strain LT2 / SGSC1412 / ATCC 700720) OX=99287 GN=yadG PE=4 SV=1	yadG	16.9	34.684	0	2.914	1767700	4.03221e+06	3.82151e+06	3.63711e+06	3.27059e+06	3.68839e+06	3.91359e+06
Q9L9I6	Regulator of sigma D OS=Salmonella typhimurium (strain LT2 / SGSC1412 / ATCC 700720) OX=99287 GN=rsd PE=3 SV=1	rsd	6.8	18.653	0	7.4878	1766300	1.7851e+06	696793	1.8517e+06	3.2155e+06	3.06089e+06	2.24429e+06
P0A2L3	Magnesium and cobalt efflux protein CorC OS=Salmonella typhimurium (strain LT2 / SGSC1412 / ATCC 700720) OX=99287 GN=corC PE=1 SV=1	corC	7.9	33.299	0	12.282	1762200	5.06321e+06	5.76768e+06	3.44839e+06	3.6865e+06	2.61029e+06	2.99051e+06
Q8ZNL7	NAD-dependent dihydropyrimidine dehydrogenase subunit PreA OS=Salmonella typhimurium (strain LT2 / SGSC1412 / ATCC 700720) OX=99287 GN=preA PE=3 SV=1	preA	9	45.078	0	4.9876	1758200	1.7054e+06	1.3457e+06	2.48291e+06	3.7158e+06	1.8654e+06	1.1116e+06
Q7CQZ2	Ribosomal silencing factor RsfS OS=Salmonella typhimurium (strain LT2 / SGSC1412 / ATCC 700720) OX=99287 GN=ybeB PE=3 SV=1	ybeB	38.1	11.542	0	4.5256	1751300	2.03819e+06	2.40541e+06	1.7689e+06	1.7738e+06	1.1845e+06	2.3104e+06
Q7CPK3	Transcriptional repressor gnt-I OS=Salmonella typhimurium (strain LT2 / SGSC1412 / ATCC 700720) OX=99287 GN=gntR PE=4 SV=1	gntR	16.3	36.511	0	7.9975	1747800	4.2592e+06	3.61031e+06	3.3777e+06	3.49059e+06	3.59981e+06	3.98299e+06
Q8ZK92	Putative lipoprotein OS=Salmonella typhimurium (strain LT2 / SGSC1412 / ATCC 700720) OX=99287 GN=yjfO PE=4 SV=1	yjfO	16.5	12.139	0	2.9983	1746200	2.56181e+06	2.324e+06	1.42161e+06	2.30339e+06	1.0178e+06	2.17111e+06
Q8ZKS9	Formate dehydrogenase-O, Fe-S subunit OS=Salmonella typhimurium (strain LT2 / SGSC1412 / ATCC 700720) OX=99287 GN=fdoH PE=4 SV=1	fdoH	8.3	33.055	0	7.4543	1746000	4.7139e+06	4.62108e+06	4.60439e+06	4.4921e+06	3.8534e+06	3.76811e+06
Q93CH6	HTH-type transcriptional regulator CueR OS=Salmonella typhimurium (strain LT2 / SGSC1412 / ATCC 700720) OX=99287 GN=cueR PE=1 SV=1	cueR	18.8	15.648	0.0094392	1.6165	1732400	1.1909e+06	1.0257e+06	1.0592e+06	1.1317e+06	1.2581e+06	1.1677e+06
Q8ZPB1	Putative cytoplasmic protein OS=Salmonella typhimurium (strain LT2 / SGSC1412 / ATCC 700720) OX=99287 GN=STM1624 PE=4 SV=1	STM1624	4.9	50.964	0.0017544	2.4868	1726500	1.0931e+06	871578	733491	1.1197e+06	999163	611219
Q8ZPT1	Putative DNA/RNA non-specific endonuclease OS=Salmonella typhimurium (strain LT2 / SGSC1412 / ATCC 700720) OX=99287 GN=STM1330 PE=4 SV=1	STM1330	13.4	30.862	0	3.5308	1719700	2.3343e+06	3.0822e+06	1.8798e+06	2.7813e+06	2.65279e+06	1.8408e+06
Q8ZMI5	Putative hydrogenase expression/formation protein OS=Salmonella typhimurium (strain LT2 / SGSC1412 / ATCC 700720) OX=99287 GN=hypE PE=4 SV=1	hypE	9.3	33.943	0	5.0245	1694600	3.6865e+06	3.3367e+06	2.6688e+06	2.12939e+06	1.8614e+06	3.1957e+06
Q8ZR94	Putative inner membrane protein OS=Salmonella typhimurium (strain LT2 / SGSC1412 / ATCC 700720) OX=99287 GN=ybbK PE=4 SV=1	ybbK	21	33.66	0	11.818	1692800	4.79769e+06	3.6605e+06	4.16181e+06	3.74211e+06	4.23221e+06	4.00411e+06
Q8ZR52	Putative transport OS=Salmonella typhimurium (strain LT2 / SGSC1412 / ATCC 700720) OX=99287 GN=ybdG PE=4 SV=1	ybdG	12	46.594	0	8.7407	1689500	4.08269e+06	3.32059e+06	4.4833e+06	5.02168e+06	4.0832e+06	4.26931e+06
Q8ZRU9	Transcriptional regulator MraZ OS=Salmonella typhimurium (strain LT2 / SGSC1412 / ATCC 700720) OX=99287 GN=mraZ PE=3 SV=1	mraZ	11.2	17.435	0.008547	1.9547	1689200	2.0067e+06	2.2472e+06	1.87179e+06	1.5933e+06	2.0754e+06	1.7686e+06
Q8ZK17	Putative Mrr restriction endonuclease OS=Salmonella typhimurium (strain LT2 / SGSC1412 / ATCC 700720) OX=99287 GN=STM4490 PE=4 SV=1	STM4490	13.7	37.261	0	15.18	1675300	4.37691e+06	4.91371e+06	4.52881e+06	3.9616e+06	3.74899e+06	4.0213e+06
Q8ZM50	Putative pre-16S rRNA nuclease OS=Salmonella typhimurium (strain LT2 / SGSC1412 / ATCC 700720) OX=99287 GN=yqgF PE=3 SV=1	yqgF	29	15.16	0	11.297	1653400	2.2382e+06	2.30091e+06	2.6435e+06	1.0295e+06	1.2226e+06	1.2211e+06
Q8ZRA9	Putative inner membrane protein OS=Salmonella typhimurium (strain LT2 / SGSC1412 / ATCC 700720) OX=99287 GN=ylaC PE=4 SV=1	ylaC	28.8	18.316	0	3.1503	1651500	1.67889e+06	2.001e+06	1.8739e+06	1.69101e+06	1.8423e+06	1.9942e+06
P36557	Sensor protein BasS OS=Salmonella typhimurium (strain LT2 / SGSC1412 / ATCC 700720) OX=99287 GN=basS PE=1 SV=1	basS	14.3	40.262	0	12.435	1646200	3.8382e+06	3.8519e+06	4.15449e+06	4.23729e+06	4.21631e+06	4.17241e+06
P63557	Acetylglutamate kinase OS=Salmonella typhimurium (strain LT2 / SGSC1412 / ATCC 700720) OX=99287 GN=argB PE=3 SV=1	argB	4.7	27.007	0.0090549	1.8616	1637100	2.23951e+06	1.4553e+06	1.9151e+06	2.5126e+06	2.05389e+06	2.87159e+06
Q8ZNU9	Putative cytoplasmic protein OS=Salmonella typhimurium (strain LT2 / SGSC1412 / ATCC 700720) OX=99287 GN=yecM PE=4 SV=1	yecM	9.5	21.453	0	12.17	1630600	2.2285e+06	1.829e+06	1.7592e+06	1.67641e+06	1.4153e+06	1.70931e+06
Q8ZMA1	Putative aspartate racemase OS=Salmonella typhimurium (strain LT2 / SGSC1412 / ATCC 700720) OX=99287 GN=ygeA PE=3 SV=1	ygeA	3.8	25.85	0.0017503	2.4389	1617400	2.5152e+06	2.274e+06	2.2005e+06	1.6173e+06	1.8972e+06	2.876e+06
H9L479	Outer membrane N-acetyl phenylalanine beta-naphthyl ester-cleaving esterase OS=Salmonella typhimurium (strain LT2 / SGSC1412 / ATCC 700720) OX=99287 GN=apeE PE=4 SV=1	apeE	6.9	69.861	0	6.954	1598100	997032	1.1767e+06	1.2502e+06	1.1858e+06	1.1631e+06	1.3734e+06
P37724	tRNA dimethylallyltransferase OS=Salmonella typhimurium (strain LT2 / SGSC1412 / ATCC 700720) OX=99287 GN=miaA PE=3 SV=2	miaA	12.3	35.17	0	17.658	1596500	3.6668e+06	2.9073e+06	4.3449e+06	4.3814e+06	3.3401e+06	4.0946e+06
P0A229	Nitrite reductase (NADH) small subunit OS=Salmonella typhimurium (strain LT2 / SGSC1412 / ATCC 700720) OX=99287 GN=nirD PE=4 SV=1	nirD	16.7	12.097	0	5.0848	1593000	1.704e+06	1.4184e+06	1.2996e+06	1.746e+06	2.1661e+06	2.37791e+06
Q8ZQK1	Putative cytoplasmic protein OS=Salmonella typhimurium (strain LT2 / SGSC1412 / ATCC 700720) OX=99287 GN=ybjN PE=4 SV=1	ybjN	7.6	17.692	0	3.5405	1592500	1.9126e+06	2.1559e+06	2.5475e+06	730386	1.82151e+06	1.4566e+06
Q8ZPZ7	Putative cytoplasmic protein OS=Salmonella typhimurium (strain LT2 / SGSC1412 / ATCC 700720) OX=99287 GN=ycfD PE=4 SV=1	ycfD	9.9	42.589	0	37.242	1590700	1.40839e+06	1.4308e+06	1.2711e+06	1.3773e+06	1.1507e+06	1.39031e+06
Q8ZNL8	NAD-dependent dihydropyrimidine dehydrogenase subunit PreT OS=Salmonella typhimurium (strain LT2 / SGSC1412 / ATCC 700720) OX=99287 GN=preT PE=3 SV=1	preT	8.2	44.536	0	11.258	1588100	1.6345e+06	1.6862e+06	2.1343e+06	1.9477e+06	3.67721e+06	1.8792e+06
P0A1B1	Bis(5-nucleosyl)-tetraphosphatase, symmetrical OS=Salmonella typhimurium (strain LT2 / SGSC1412 / ATCC 700720) OX=99287 GN=apaH PE=3 SV=1	apaH	2.8	31.43	0.0099613	1.5595	1586900	1.6372e+06	2.0649e+06	2.21621e+06	2.5926e+06	2.7266e+06	1.9589e+06
Q8ZM74	Putative monooxygenase OS=Salmonella typhimurium (strain LT2 / SGSC1412 / ATCC 700720) OX=99287 GN=visC PE=4 SV=1	visC	13.8	44.008	0	14.73	1585100	3.3549e+06	3.2927e+06	4.0673e+06	4.74909e+06	4.58929e+06	3.63489e+06
Q8ZQE6	Homology with RecF protein OS=Salmonella typhimurium (strain LT2 / SGSC1412 / ATCC 700720) OX=99287 GN=ybjD PE=4 SV=2	ybjD	5.6	63.546	0	6.105	1584700	1.609e+06	1.1498e+06	1.3947e+06	414870	1.19e+06	627302
P65992	Recombination protein RecR OS=Salmonella typhimurium (strain LT2 / SGSC1412 / ATCC 700720) OX=99287 GN=recR PE=3 SV=1	recR	13.4	21.715	0	9.7376	1578100	1.7252e+06	1.3278e+06	1.1726e+06	2.41711e+06	1.4647e+06	1.795e+06
Q8ZML4	Putative inner membrane protein OS=Salmonella typhimurium (strain LT2 / SGSC1412 / ATCC 700720) OX=99287 GN=ygaM PE=4 SV=1	ygaM	22.3	12.36	0	6.2649	1575600	2.49231e+06	2.0558e+06	4.7045e+06	457376	417478	337227
Q7CPU7	Putative membrane protein OS=Salmonella typhimurium (strain LT2 / SGSC1412 / ATCC 700720) OX=99287 GN=yggB PE=4 SV=1	yggB	15	31.06	0	3.9658	1563500	3.82981e+06	1.8012e+06	227302	1.3747e+06	1.0053e+06	1.44661e+06
Q7CPU5	D-erythrose-4-phosphate dehydrogenase OS=Salmonella typhimurium (strain LT2 / SGSC1412 / ATCC 700720) OX=99287 GN=epd PE=3 SV=1	epd	11.2	38.125	0	5.2874	1558000	3.84779e+06	3.72549e+06	3.67629e+06	4.0035e+06	3.873e+06	4.36049e+06
Q8ZP11	Protein YcgL OS=Salmonella typhimurium (strain LT2 / SGSC1412 / ATCC 700720) OX=99287 GN=ycgL PE=3 SV=1	ycgL	14.5	12.584	0	4.7338	1556900	1.9113e+06	1.7687e+06	2.2655e+06	1.9639e+06	349361	2.1709e+06
Q8ZPV0	N-succinylglutamate 5-semialdehyde dehydrogenase OS=Salmonella typhimurium (strain LT2 / SGSC1412 / ATCC 700720) OX=99287 GN=astD PE=2 SV=1	astD	4.7	53.017	0	6.3143	1553300	812692	960423	875951	1.0264e+06	918290	974282
Q8ZLC9	Putative gntR family regulatory protein OS=Salmonella typhimurium (strain LT2 / SGSC1412 / ATCC 700720) OX=99287 GN=STM3602 PE=4 SV=1	STM3602	7.5	27.204	0	2.998	1544500	2.2047e+06	2.5144e+06	2.15001e+06	2.0232e+06	2.05039e+06	2.0391e+06
P26609	Flagellar secretion chaperone FliS OS=Salmonella typhimurium (strain LT2 / SGSC1412 / ATCC 700720) OX=99287 GN=fliS PE=1 SV=1	fliS	18.5	14.686	0.0017585	2.5373	1536200	2.0892e+06	156771	556291	4.25e+06	1.6033e+06	2.2709e+06
P65449	Peptide methionine sulfoxide reductase MsrB OS=Salmonella typhimurium (strain LT2 / SGSC1412 / ATCC 700720) OX=99287 GN=msrB PE=3 SV=1	msrB	8.8	15.471	0	4.399	1533000	2.0374e+06	1.4351e+06	1.6135e+06	1.1887e+06	1.9717e+06	1.95179e+06
Q8ZM78	6-phospho-beta-glucosidase A OS=Salmonella typhimurium (strain LT2 / SGSC1412 / ATCC 700720) OX=99287 GN=bglA PE=3 SV=1	bglA	3.8	55.103	0	5.0238	1530700	607940	919908	891163	1.1915e+06	1.0262e+06	358865
Q8ZNE1	LysR family NADH dehydrogenase transcriptional repressor OS=Salmonella typhimurium (strain LT2 / SGSC1412 / ATCC 700720) OX=99287 GN=lrhA PE=4 SV=1	lrhA	13.1	34.428	0	11.881	1528100	3.40419e+06	3.84569e+06	3.3064e+06	2.35989e+06	4.186e+06	2.611e+06
Q8ZR06	Lipid A palmitoyltransferase PagP OS=Salmonella typhimurium (strain LT2 / SGSC1412 / ATCC 700720) OX=99287 GN=pagP PE=1 SV=1	pagP	9.5	22.199	0	2.7396	1515100	1.4051e+06	1.44448e+06	2.42811e+06	2.053e+06	1.95471e+06	2.0624e+06
Q8ZP92	Putative periplasmic protein OS=Salmonella typhimurium (strain LT2 / SGSC1412 / ATCC 700720) OX=99287 GN=ydbH PE=4 SV=1	ydbH	3.9	96.617	0	5.3904	1511200	323591	324570	553717	334809	251991	258630
P41791	Ethanolamine utilization protein EutM OS=Salmonella typhimurium (strain LT2 / SGSC1412 / ATCC 700720) OX=99287 GN=eutM PE=3 SV=1	eutM	12.5	9.8424	0	4.8692	1488400	1.4802e+06	1.8925e+06	1.5451e+06	2e+06	1.2868e+06	1.6328e+06
H9L4A3	Putative dioxygenase for synthesis of lipid OS=Salmonella typhimurium (strain LT2 / SGSC1412 / ATCC 700720) OX=99287 GN=lpxO PE=4 SV=1	lpxO	6	34.854	0	2.9299	1483100	1.8993e+06	2.2501e+06	1.6948e+06	2.95751e+06	1.9923e+06	1.8606e+06
Q93GR9	DNA replication OS=Salmonella typhimurium (strain LT2 / SGSC1412 / ATCC 700720) OX=99287 GN=repA2 PE=4 SV=1	repA2	12.8	37.524	0	12.757	1476800	3.3715e+06	3.491e+06	3.74011e+06	3.0172e+06	4.04259e+06	3.47741e+06
Q8ZNZ1	Putative cytoplasmic protein OS=Salmonella typhimurium (strain LT2 / SGSC1412 / ATCC 700720) OX=99287 GN=STM1851 PE=4 SV=1	STM1851	24.1	8.8179	0	3.0441	1475700	1.45281e+06	1.8734e+06	1.5061e+06	1.5587e+06	1.8222e+06	1.5143e+06
Q8ZR30	2,3-dihydro-2,3-dihydroxybenzoate dehydrogenase OS=Salmonella typhimurium (strain LT2 / SGSC1412 / ATCC 700720) OX=99287 GN=entA PE=4 SV=1	entA	9.2	26.571	0	6.5639	1463700	254153	1.87381e+06	2.2599e+06	1.7252e+06	2.6074e+06	3.2747e+06
P55886	Uncharacterized protein YigA OS=Salmonella typhimurium (strain LT2 / SGSC1412 / ATCC 700720) OX=99287 GN=yigA PE=4 SV=2	yigA	13.6	26.95	0	4.8927	1461300	1.9952e+06	2.86009e+06	2.85431e+06	2.46441e+06	1.02861e+06	2.3237e+06
P67161	Glycerol-3-phosphate acyltransferase OS=Salmonella typhimurium (strain LT2 / SGSC1412 / ATCC 700720) OX=99287 GN=plsY PE=3 SV=1	plsY	6.9	21.904	0	7.0633	1445200	1.9192e+06	1.5283e+06	1.929e+06	2.324e+06	1.7141e+06	1.19459e+06
Q8ZLW8	Putative glutathione S-transferase OS=Salmonella typhimurium (strain LT2 / SGSC1412 / ATCC 700720) OX=99287 GN=yqjG PE=4 SV=1	yqjG	12.2	37.381	0.0017523	2.4543	1442400	3.1469e+06	3.2631e+06	3.86659e+06	3.75549e+06	3.69e+06	3.52131e+06
P0A1B5	Phospho-2-dehydro-3-deoxyheptonate aldolase, Tyr-sensitive OS=Salmonella typhimurium (strain LT2 / SGSC1412 / ATCC 700720) OX=99287 GN=aroF PE=3 SV=1	aroF	11.8	38.713	0	6.49	1434300	4.45221e+06	3.29291e+06	4.02319e+06	3.47639e+06	3.25481e+06	2.9667e+06
Q8ZMX4	Thioredoxin OS=Salmonella typhimurium (strain LT2 / SGSC1412 / ATCC 700720) OX=99287 GN=trxC PE=3 SV=1	trxC	10.8	15.56	0.0099393	1.5374	1424800	1.4413e+06	1.668e+06	1.202e+06	2.1074e+06	1.4319e+06	1.64799e+06
Q8ZPU7	Periplasmic protein related to spheroblast formation OS=Salmonella typhimurium (strain LT2 / SGSC1412 / ATCC 700720) OX=99287 GN=spy PE=4 SV=1	spy	6.2	18.234	0	7.6644	1422800	1.71141e+06	2.7537e+06	471824	3.11629e+06	2.0773e+06	408900
Q8ZNM0	Cytidine deaminase OS=Salmonella typhimurium (strain LT2 / SGSC1412 / ATCC 700720) OX=99287 GN=cdd PE=3 SV=1	cdd	12.9	31.618	0	5.6363	1421900	2.57211e+06	3.02239e+06	2.6343e+06	2.5319e+06	2.65509e+06	2.8078e+06
Q8ZRE7	Pyrimidine/purine nucleoside phosphorylase OS=Salmonella typhimurium (strain LT2 / SGSC1412 / ATCC 700720) OX=99287 GN=ppnP PE=3 SV=1	ppnP	11.7	10.158	0	3.2191	1400500	2.97111e+06	281006	2.07091e+06	2.40741e+06	249125	1.7746e+06
Q8ZQL0	Transcriptional repressor for deoxyribose operon (DeoR family) OS=Salmonella typhimurium (strain LT2 / SGSC1412 / ATCC 700720) OX=99287 GN=deoR PE=4 SV=1	deoR	4.4	28.204	0	3.5129	1398500	2.0093e+06	2.0069e+06	1.81721e+06	2.2124e+06	1.6944e+06	1.9979e+06
Q8ZNZ9	23S rRNA m1G745 methyltransferase OS=Salmonella typhimurium (strain LT2 / SGSC1412 / ATCC 700720) OX=99287 GN=rrmA PE=4 SV=1	rrmA	12.6	30.03	0	13.652	1395700	2.0113e+06	1.5061e+06	2.46301e+06	1.8813e+06	1.6132e+06	2.26251e+06
P0A2L1	UPF0047 protein YjbQ OS=Salmonella typhimurium (strain LT2 / SGSC1412 / ATCC 700720) OX=99287 GN=yjbQ PE=3 SV=1	yjbQ	6.5	15.484	0.0094497	1.6301	1392800	1.3858e+06	1.1805e+06	1.2193e+06	1.5587e+06	1.6637e+06	2.2928e+06
Q9L6M5	Ubiquinone biosynthesis protein UbiJ OS=Salmonella typhimurium (strain LT2 / SGSC1412 / ATCC 700720) OX=99287 GN=ubiJ PE=3 SV=1	ubiJ	5.5	22.142	0	3.7512	1384200	2.5865e+06	2.3447e+06	223426	1.7612e+06	1.79919e+06	2.5783e+06
Q7CPY6	Membrane-bound lytic murein transglycosylase B OS=Salmonella typhimurium (strain LT2 / SGSC1412 / ATCC 700720) OX=99287 GN=mltB PE=4 SV=1	mltB	12	39.981	0	6.8731	1381500	3.40511e+06	3.48011e+06	3.4454e+06	4.0767e+06	3.39429e+06	2.94611e+06
Q8ZLD1	Putative sugar kinases OS=Salmonella typhimurium (strain LT2 / SGSC1412 / ATCC 700720) OX=99287 GN=STM3600 PE=4 SV=1	STM3600	7.1	31.069	0.0046323	2.2421	1374500	1.9556e+06	2.40569e+06	2.3685e+06	1.6363e+06	1.6564e+06	1.64329e+06
P66746	Holliday junction ATP-dependent DNA helicase RuvA OS=Salmonella typhimurium (strain LT2 / SGSC1412 / ATCC 700720) OX=99287 GN=ruvA PE=3 SV=1	ruvA	8.4	22.145	0.0080321	2.062	1368900	2.3694e+06	1.3457e+06	1.4667e+06	1.7916e+06	1.5761e+06	2.78769e+06
Q7CQZ6	Citrate lyase acyl carrier protein 1 OS=Salmonella typhimurium (strain LT2 / SGSC1412 / ATCC 700720) OX=99287 GN=citD1 PE=3 SV=1	citD1	13.3	10.777	0.0074756	2.0788	1354900	2.5122e+06	2.2258e+06	1.6696e+06	801637	701158	618391
Q8ZP31	Putative SulP family transport protein OS=Salmonella typhimurium (strain LT2 / SGSC1412 / ATCC 700720) OX=99287 GN=ychM PE=3 SV=1	ychM	5.8	58.664	0	3.2778	1349100	206770	220289	320850	352421	231911	244381
Q8ZNV0	Copper homeostasis protein CutC OS=Salmonella typhimurium (strain LT2 / SGSC1412 / ATCC 700720) OX=99287 GN=cutC PE=3 SV=1	cutC	4.8	26.61	0.0011792	2.6696	1324900	2.1569e+06	1.42161e+06	1.8776e+06	1.5591e+06	1.6462e+06	1.9491e+06
Q7CPB3	Diacylglycerol kinase OS=Salmonella typhimurium (strain LT2 / SGSC1412 / ATCC 700720) OX=99287 GN=dgkA PE=3 SV=1	dgkA	7.4	13.435	0.0085665	2.0155	1314100	1.7777e+06	1.3883e+06	1.2004e+06	1.7788e+06	1.3373e+06	1.1929e+06
Q7CPZ8	T-protein OS=Salmonella typhimurium (strain LT2 / SGSC1412 / ATCC 700720) OX=99287 GN=tyrA PE=4 SV=1	tyrA	18.2	41.914	0	5.1167	1295500	3.25589e+06	2.50841e+06	2.2396e+06	2.83569e+06	2.75481e+06	3.0503e+06
Q8ZKD9	Transcriptional regulatory protein OS=Salmonella typhimurium (strain LT2 / SGSC1412 / ATCC 700720) OX=99287 GN=dcuR PE=4 SV=1	dcuR	3.3	27.505	0.0090652	1.8753	1292900	1.867e+06	1.9822e+06	1.97191e+06	2.19e+06	1.308e+06	1.56211e+06
Q8ZN75	Succinyl-diaminopimelate desuccinylase OS=Salmonella typhimurium (strain LT2 / SGSC1412 / ATCC 700720) OX=99287 GN=dapE PE=1 SV=1	dapE	14.9	41.578	0	21.349	1288100	3.52629e+06	2.8401e+06	3.2945e+06	3.54991e+06	3.21949e+06	2.834e+06
Q05601	Cobalt-precorrin-8 methylmutase OS=Salmonella typhimurium (strain LT2 / SGSC1412 / ATCC 700720) OX=99287 GN=cbiC PE=1 SV=1	cbiC	13.8	23.034	0	7.6558	1287200	2.936e+06	1.6465e+06	1.9303e+06	934212	888289	2.10669e+06
Q8ZKB5	Outer membrane lipoprotein Blc OS=Salmonella typhimurium (strain LT2 / SGSC1412 / ATCC 700720) OX=99287 GN=blc PE=3 SV=1	blc	10.2	19.929	0.0017564	2.5108	1281900	1.4064e+06	1.2308e+06	1.4709e+06	1.7141e+06	1.2598e+06	1.3967e+06
Q8ZPK0	Tat proofreading chaperone DmsD OS=Salmonella typhimurium (strain LT2 / SGSC1412 / ATCC 700720) OX=99287 GN=dmsD PE=1 SV=1	dmsD	6.4	23.48	0	7.6224	1269800	1.7102e+06	1.1196e+06	1.3857e+06	949679	1.8382e+06	1.2893e+06
P37924	Outer membrane usher protein FimD OS=Salmonella typhimurium (strain LT2 / SGSC1412 / ATCC 700720) OX=99287 GN=fimD PE=3 SV=2	fimD	1.7	95.126	0.0011744	2.6098	1265900	167350	276310	290861	227220	230250	108040
Q7CQ84	Putative flutathione S-transferase OS=Salmonella typhimurium (strain LT2 / SGSC1412 / ATCC 700720) OX=99287 GN=STM2177 PE=4 SV=1	STM2177	7.3	25.895	0	12.063	1256300	1.3674e+06	1.68819e+06	2.0937e+06	1.9909e+06	1.9474e+06	1.4482e+06
Q8ZNU1	Putative cell wall-associated hydrolase OS=Salmonella typhimurium (strain LT2 / SGSC1412 / ATCC 700720) OX=99287 GN=STM1940 PE=4 SV=1	STM1940	10.4	54.379	0	2.7443	1253100	801087	600269	620689	760279	935929	810583
P30012	Nicotinate-nucleotide pyrophosphorylase [carboxylating] OS=Salmonella typhimurium (strain LT2 / SGSC1412 / ATCC 700720) OX=99287 GN=nadC PE=1 SV=3	nadC	6.1	32.559	0.0094813	1.7063	1250100	2.87891e+06	3.29999e+06	3.29581e+06	2.67621e+06	2.95261e+06	3.25571e+06
P0A1G9	DNA polymerase III subunit epsilon OS=Salmonella typhimurium (strain LT2 / SGSC1412 / ATCC 700720) OX=99287 GN=dnaQ PE=3 SV=1	dnaQ	3.7	27.225	0.0089636	1.7629	1248900	2.05419e+06	1.6381e+06	1.33361e+06	1.4468e+06	2.1088e+06	1.6339e+06
Q8ZKP6	Putative periplasmic protein OS=Salmonella typhimurium (strain LT2 / SGSC1412 / ATCC 700720) OX=99287 GN=yiiQ PE=4 SV=1	yiiQ	7.6	21.706	0	5.1972	1244700	1.4533e+06	1.5704e+06	1.6687e+06	1.1145e+06	1.1012e+06	1.1138e+06
Q7CQU4	Putative polynucleotide enzyme OS=Salmonella typhimurium (strain LT2 / SGSC1412 / ATCC 700720) OX=99287 GN=ycaJ PE=4 SV=1	ycaJ	3.1	49.572	0	7.7368	1234300	538688	586939	515831	725261	732262	984028
P21622	Acetolactate synthase isozyme 3 small subunit OS=Salmonella typhimurium (strain LT2 / SGSC1412 / ATCC 700720) OX=99287 GN=ilvH PE=3 SV=2	ilvH	23.3	18.063	0	3.3998	1233300	1.6557e+06	1.4079e+06	1.2682e+06	888529	1.2041e+06	1.1595e+06
Q8ZQF3	Putative aminidase OS=Salmonella typhimurium (strain LT2 / SGSC1412 / ATCC 700720) OX=99287 GN=ybjR PE=4 SV=1	ybjR	6.5	30.767	0	4.362	1225300	1.7257e+06	1.7696e+06	2.0235e+06	1.4017e+06	1.4029e+06	1.9432e+06
Q7CQD4	Guanine nucleotide exchange factor sopE2 OS=Salmonella typhimurium (strain LT2 / SGSC1412 / ATCC 700720) OX=99287 GN=sopE2 PE=1 SV=3	sopE2	11.2	26.448	0	7.2179	1219100	2.901e+06	2.2616e+06	2.66819e+06	3.06401e+06	463558	613103
Q8ZNX1	Similar Cu resistance protein CopC OS=Salmonella typhimurium (strain LT2 / SGSC1412 / ATCC 700720) OX=99287 GN=yobA PE=4 SV=1	yobA	13.7	13.321	0.0089686	1.7658	1210900	1.5995e+06	1.222e+06	1.5083e+06	1.2889e+06	1.2377e+06	962088
Q8ZRJ6	Putative glutamine amidotransferase OS=Salmonella typhimurium (strain LT2 / SGSC1412 / ATCC 700720) OX=99287 GN=yafJ PE=4 SV=1	yafJ	5.9	28.669	0.0085812	2.0435	1210900	1.78541e+06	2.20171e+06	1.8797e+06	2.3485e+06	225421	2.0564e+06
Q8ZMF9	Protein-L-isoaspartate O-methyltransferase OS=Salmonella typhimurium (strain LT2 / SGSC1412 / ATCC 700720) OX=99287 GN=pcm PE=3 SV=1	pcm	5.8	23.191	0	2.9324	1198000	1.6961e+06	905371	1.5649e+06	158722	2.37759e+06	2.3728e+06
Q8ZMJ5	Carbamoyltransferase HypF OS=Salmonella typhimurium (strain LT2 / SGSC1412 / ATCC 700720) OX=99287 GN=hypF PE=3 SV=1	hypF	2.4	81.101	0	10.501	1196800	145130	171260	229800	192810	196290	264171
Q8ZQB8	Putative KicA protein OS=Salmonella typhimurium (strain LT2 / SGSC1412 / ATCC 700720) OX=99287 GN=ycbC PE=4 SV=1	ycbC	16.7	28.279	0	9.992	1193200	1.9837e+06	1.2272e+06	1.5372e+06	1.6605e+06	1.62441e+06	1.7818e+06
Q8ZPM3	Ion-translocating oxidoreductase complex subunit D OS=Salmonella typhimurium (strain LT2 / SGSC1412 / ATCC 700720) OX=99287 GN=rsxD PE=3 SV=1	rsxD	3.1	38.266	0	7.5144	1190500	1.8473e+06	1.5667e+06	1.4093e+06	2.5867e+06	895988	1.6444e+06
Q8ZLW7	Putative LysR family transcriptional regulator OS=Salmonella typhimurium (strain LT2 / SGSC1412 / ATCC 700720) OX=99287 GN=yhaJ PE=4 SV=1	yhaJ	9.1	33.217	0	3.9219	1180400	2.8891e+06	2.3116e+06	1.4498e+06	2.0629e+06	1.5259e+06	2.0792e+06
Q7CPK6	Ferrous iron transport protein A OS=Salmonella typhimurium (strain LT2 / SGSC1412 / ATCC 700720) OX=99287 GN=feoA PE=4 SV=1	feoA	33.3	8.3387	0.0094655	1.6587	1176800	1.2605e+06	1.0421e+06	790239	2.2378e+06	1.4981e+06	1.3079e+06
Q8ZL49	3-deoxy-D-manno-octulosonic-acid transferase OS=Salmonella typhimurium (strain LT2 / SGSC1412 / ATCC 700720) OX=99287 GN=kdtA PE=4 SV=1	kdtA	10.6	47.297	0	6.5727	1166800	1.6086e+06	1.3179e+06	1.9927e+06	3.29279e+06	2.2881e+06	892319
Q8ZNS5	Protein MtfA OS=Salmonella typhimurium (strain LT2 / SGSC1412 / ATCC 700720) OX=99287 GN=mtfA PE=3 SV=1	mtfA	12.8	30.192	0	12.98	1165300	1.3126e+06	1.94489e+06	1.7274e+06	1.3538e+06	3.29759e+06	1.3664e+06
Q7CQR1	4-amino-4-deoxychorismate lyase OS=Salmonella typhimurium (strain LT2 / SGSC1412 / ATCC 700720) OX=99287 GN=pabC PE=1 SV=1	pabC	8.9	30.049	0	4.6218	1162100	1.2083e+06	1.427e+06	1.6913e+06	1.99799e+06	1.97131e+06	1.3605e+06
Q8ZP63	Putative ATPase OS=Salmonella typhimurium (strain LT2 / SGSC1412 / ATCC 700720) OX=99287 GN=ycjX PE=4 SV=1	ycjX	4.9	52.755	0.0099502	1.5508	1153100	674748	619258	640532	654009	623409	661641
P55880	Protein/nucleic acid deglycase YajL OS=Salmonella typhimurium (strain LT2 / SGSC1412 / ATCC 700720) OX=99287 GN=yajL PE=3 SV=2	yajL	8.2	20.767	0	6.6843	1145900	1.2024e+06	1.2514e+06	2.34911e+06	760132	913332	678980
Q8ZPP5	Histidine kinase OS=Salmonella typhimurium (strain LT2 / SGSC1412 / ATCC 700720) OX=99287 GN=ssrA PE=4 SV=1	ssrA	2.4	103.61	0.0085373	1.9331	1131700	164199	171390	289341	157680	182690	184580
Q8ZKG8	Putative methyl-accepting chemotaxis protein OS=Salmonella typhimurium (strain LT2 / SGSC1412 / ATCC 700720) OX=99287 GN=STM4258 PE=3 SV=1	STM4258	2.2	51.455	0	11.724	1130400	956039	1.256e+06	948909	244850	210731	1.069e+06
P36634	Peptide transport periplasmic protein SapA OS=Salmonella typhimurium (strain LT2 / SGSC1412 / ATCC 700720) OX=99287 GN=sapA PE=2 SV=2	sapA	6.2	61.65	0	13.523	1122500	583762	581940	614601	682349	522101	499931
Q7CQ12	Iron-binding protein IscA OS=Salmonella typhimurium (strain LT2 / SGSC1412 / ATCC 700720) OX=99287 GN=iscA PE=3 SV=1	iscA	18.7	11.504	0	5.2975	1114500	1.1807e+06	992577	581766	1.3263e+06	1.2372e+06	1.574e+06
Q8ZQ10	Outer membrane receptor for Fe(III)-coprogen OS=Salmonella typhimurium (strain LT2 / SGSC1412 / ATCC 700720) OX=99287 GN=fhuE PE=3 SV=1	fhuE	4.3	80.893	0	34.505	1114400	147770	230299	323860	246490	634662	642889
Q7CR49	Putative periplasmic protein OS=Salmonella typhimurium (strain LT2 / SGSC1412 / ATCC 700720) OX=99287 GN=yahO PE=1 SV=1	yahO	23.1	9.9193	0.004635	2.2439	1111700	1.8707e+06	1.3126e+06	316969	1.3618e+06	1.4307e+06	1.4061e+06
Q8ZJY6	Putative cobalamin synthesis protein OS=Salmonella typhimurium (strain LT2 / SGSC1412 / ATCC 700720) OX=99287 GN=yjiA PE=4 SV=1	yjiA	11.3	35.608	0	5.0101	1107600	2.66701e+06	2.5312e+06	3.1379e+06	2.79741e+06	2.67071e+06	2.0921e+06
P58729	Chorismate synthase OS=Salmonella typhimurium (strain LT2 / SGSC1412 / ATCC 700720) OX=99287 GN=aroC PE=3 SV=2	aroC	5.3	39.108	0	3.909	1106100	2.4408e+06	2.1343e+06	2.1448e+06	2.1135e+06	2.76361e+06	2.69049e+06
P24517	DNA repair protein RadA OS=Salmonella typhimurium (strain LT2 / SGSC1412 / ATCC 700720) OX=99287 GN=radA PE=3 SV=3	radA	7.8	49.426	0	3.3949	1099500	510220	475551	495409	851042	692930	570141
Q8ZPZ3	Phosphatase NudJ OS=Salmonella typhimurium (strain LT2 / SGSC1412 / ATCC 700720) OX=99287 GN=ymfB PE=3 SV=1	ymfB	16.3	17.436	0	5.2253	1094700	1.2365e+06	1.1696e+06	1.1886e+06	1.2464e+06	1.0607e+06	1.3052e+06
P29848	Cysteine synthase B OS=Salmonella typhimurium (strain LT2 / SGSC1412 / ATCC 700720) OX=99287 GN=cysM PE=1 SV=1	cysM	7.9	32.645	0	4.0975	1093200	532053	760480	2.37791e+06	3.2422e+06	3.50191e+06	1.90715e+06
Q8ZNA0	Nucleoside permease OS=Salmonella typhimurium (strain LT2 / SGSC1412 / ATCC 700720) OX=99287 GN=nupC PE=3 SV=1	nupC	3	43.394	0	12.786	1091500	3.57341e+06	3.18769e+06	2.7727e+06	1.8363e+06	1.7806e+06	2.41281e+06
Q8ZJW5	DNA polymerase III subunit psi OS=Salmonella typhimurium (strain LT2 / SGSC1412 / ATCC 700720) OX=99287 GN=holD PE=4 SV=1	holD	11	16.283	0	4.1246	1090800	1.3654e+06	1.2441e+06	1.0154e+06	1.0708e+06	1.2236e+06	1.2535e+06
Q8ZN76	Putative glutaredoxin family protein OS=Salmonella typhimurium (strain LT2 / SGSC1412 / ATCC 700720) OX=99287 GN=yffB PE=3 SV=1	yffB	17.8	13.547	0	17.218	1089800	2.1103e+06	1.47462e+06	2.4798e+06	1.0979e+06	548956	1.1614e+06
Q7CPV9	Regulator of gcv operon OS=Salmonella typhimurium (strain LT2 / SGSC1412 / ATCC 700720) OX=99287 GN=gcvA PE=4 SV=1	gcvA	7.5	34.39	0	4.0473	1087900	1.0617e+06	1.2782e+06	1.8009e+06	1.58869e+06	2.8391e+06	134107
Q8ZQ12	DNA polymerase III, delta prime subunit OS=Salmonella typhimurium (strain LT2 / SGSC1412 / ATCC 700720) OX=99287 GN=holB PE=4 SV=1	holB	8.7	36.843	0.0085616	2.0045	1087600	2.25929e+06	2.2634e+06	2.20039e+06	1.9296e+06	2.0268e+06	1.3807e+06
Q8ZJT6	tRNA (cytidine/uridine-2-O-)-methyltransferase TrmJ OS=Salmonella typhimurium (strain LT2 / SGSC1412 / ATCC 700720) OX=99287 GN=lasT PE=4 SV=1	lasT	8.8	25.366	0	4.3428	1082600	179644	1.93751e+06	1.5941e+06	1.8737e+06	1.75659e+06	1.8012e+06
Q7CPW5	6-carboxy-5,6,7,8-tetrahydropterin synthase OS=Salmonella typhimurium (strain LT2 / SGSC1412 / ATCC 700720) OX=99287 GN=ptpS PE=3 SV=1	ptpS	15.8	13.617	0	3.4759	1080700	1.9095e+06	1.8522e+06	1.5707e+06	121531	1.2568e+06	299194
P40194	Putative glutamine amidotransferase-like protein YfeJ OS=Salmonella typhimurium (strain LT2 / SGSC1412 / ATCC 700720) OX=99287 GN=yfeJ PE=4 SV=2	yfeJ	5.4	26.951	0.0011751	2.6195	1077100	1.71841e+06	521385	2.0435e+06	1.4136e+06	1.2354e+06	2.4489e+06
Q8ZM25	Putative xylanase OS=Salmonella typhimurium (strain LT2 / SGSC1412 / ATCC 700720) OX=99287 GN=STM3132 PE=4 SV=1	STM3132	8.1	35.193	0	6.861	1065300	3.0639e+06	3.3998e+06	3.13149e+06	1.9338e+06	1.9379e+06	2.44159e+06
P40812	L-asparagine permease OS=Salmonella typhimurium (strain LT2 / SGSC1412 / ATCC 700720) OX=99287 GN=ansP PE=3 SV=1	ansP	5	54.003	0	6.4416	1054600	114300	150200	319140	150270	193310	177250
Q8ZN98	Putative negative regulator OS=Salmonella typhimurium (strain LT2 / SGSC1412 / ATCC 700720) OX=99287 GN=yfeD PE=4 SV=1	yfeD	17.7	14.974	0	3.5973	1047800	956967	1.1058e+06	1.8539e+06	984970	707161	1.1326e+06
Q7CPC6	Formate dehydrogenase, cytochrome B556 (FDO) subunit OS=Salmonella typhimurium (strain LT2 / SGSC1412 / ATCC 700720) OX=99287 GN=fdoI PE=4 SV=1	fdoI	3.8	24.697	0.0069045	2.0884	1044400	690188	2.8877e+06	530609	488307	1.4099e+06	1.1466e+06
P08007	Oligopeptide transport ATP-binding protein OppF OS=Salmonella typhimurium (strain LT2 / SGSC1412 / ATCC 700720) OX=99287 GN=oppF PE=3 SV=2	oppF	8.1	37.254	0	5.1352	1032000	1.9811e+06	2.1916e+06	2.0473e+06	3.1318e+06	2.55711e+06	3.4307e+06
P66755	Holliday junction ATP-dependent DNA helicase RuvB OS=Salmonella typhimurium (strain LT2 / SGSC1412 / ATCC 700720) OX=99287 GN=ruvB PE=3 SV=1	ruvB	9.8	37.018	0.0017554	2.5018	1026200	2.9113e+06	3.26441e+06	2.553e+06	2.3317e+06	2.1315e+06	2.33641e+06
Q04873	UDP-glucose 6-dehydrogenase OS=Salmonella typhimurium (strain LT2 / SGSC1412 / ATCC 700720) OX=99287 GN=udg PE=3 SV=1	udg	7.5	43.633	0	13.655	1024600	818827	778000	938001	447411	341709	727511
P66881	5/3-nucleotidase SurE OS=Salmonella typhimurium (strain LT2 / SGSC1412 / ATCC 700720) OX=99287 GN=surE PE=1 SV=1	surE	13.4	26.98	0	4.8252	1023700	2.80201e+06	2.62381e+06	2.2702e+06	2.57439e+06	2.3499e+06	2.4549e+06
H9L474	Transcriptional regulator OS=Salmonella typhimurium (strain LT2 / SGSC1412 / ATCC 700720) OX=99287 GN=sprB PE=4 SV=1	sprB	4.8	28.589	0	5.1518	1021900	1.5639e+06	1.91e+06	1.945e+06	1.1166e+06	1.2334e+06	939498
A0A0H3P197	Conserved hypothetical plasmid protein OS=Salmonella typhimurium (strain SL1344) OX=216597 GN=yacC PE=4 SV=1	yacC	6	30.842	0.0029019	2.3468	1009900	746970	1.4264e+06	859221	1.7687e+06	1.2139e+06	1.77481e+06
P63603	Shikimate kinase 2 OS=Salmonella typhimurium (strain LT2 / SGSC1412 / ATCC 700720) OX=99287 GN=aroL PE=3 SV=1	aroL	6.1	19.803	0	3.4231	1008200	1.1327e+06	1.1136e+06	1.1233e+06	1.0139e+06	1.3799e+06	840652
Q8ZL55	Putative membrane protein OS=Salmonella typhimurium (strain LT2 / SGSC1412 / ATCC 700720) OX=99287 GN=yibP PE=4 SV=1	yibP	6.1	47.297	0	3.4255	1006100	607700	618280	532459	663589	543319	1.4213e+06
Q7CPH9	Putative cytoplasmic protein OS=Salmonella typhimurium (strain LT2 / SGSC1412 / ATCC 700720) OX=99287 GN=yibL PE=4 SV=1	yibL	20.8	13.792	0	4.7175	998910	1.4725e+06	1.2413e+06	396879	1.2406e+06	1.5434e+06	1.3714e+06
Q56057	GTPase Era OS=Salmonella typhimurium (strain LT2 / SGSC1412 / ATCC 700720) OX=99287 GN=era PE=3 SV=2	era	6.6	33.882	0.0090192	1.8209	994440	2.69049e+06	3.4935e+06	1.8382e+06	2.0391e+06	1.4349e+06	2.4431e+06
P26401	Abequosyltransferase RfbV OS=Salmonella typhimurium (strain LT2 / SGSC1412 / ATCC 700720) OX=99287 GN=rfbV PE=1 SV=2	rfbV	13.2	38.579	0	15.158	991650	2.8004e+06	2.03359e+06	2.1828e+06	2.5907e+06	2.5168e+06	2.3521e+06
Q7CQM8	Tetrathionate response regulatory protein TtrR OS=Salmonella typhimurium (strain LT2 / SGSC1412 / ATCC 700720) OX=99287 GN=ttrR PE=1 SV=1	ttrR	15.5	22.692	0	8.5421	991310	1.4917e+06	325088	1.69619e+06	1.85435e+06	1.6119e+06	1.3891e+06
P0A2D3	Protein translocase subunit SecE OS=Salmonella typhimurium (strain LT2 / SGSC1412 / ATCC 700720) OX=99287 GN=secE PE=3 SV=1	secE	14.2	13.689	0	14.358	989700	676078	2.18e+06	515399	1.4957e+06	563541	1.361e+06
Q7CP87	Putative cytoplasmic protein OS=Salmonella typhimurium (strain LT2 / SGSC1412 / ATCC 700720) OX=99287 GN=ytfP PE=4 SV=1	ytfP	11.4	13.007	0.0011737	2.5943	981120	1.2712e+06	1.3425e+06	1.2826e+06	651583	1.1042e+06	1.1629e+06
Q9L9K3	Pantothenate kinase OS=Salmonella typhimurium (strain LT2 / SGSC1412 / ATCC 700720) OX=99287 GN=coaA PE=3 SV=1	coaA	16.5	36.235	0	3.429	964720	2.89399e+06	2.92651e+06	2.58209e+06	1.8311e+06	2.2872e+06	2.0096e+06
P40816	Release factor glutamine methyltransferase OS=Salmonella typhimurium (strain LT2 / SGSC1412 / ATCC 700720) OX=99287 GN=prmC PE=3 SV=2	prmC	17	30.966	0.0089787	1.7741	957850	1.8056e+06	1.8677e+06	1.551e+06	1.7414e+06	1.438e+06	802844
Q8ZLE6	Putative inner membrane protein OS=Salmonella typhimurium (strain LT2 / SGSC1412 / ATCC 700720) OX=99287 GN=yhhM PE=4 SV=1	yhhM	8.9	13.924	0	5.2134	954600	1.4536e+06	908823	1.067e+06	1.64461e+06	1.186e+06	1.088e+06
Q8ZNE2	NADH dehydrogenase I chain L OS=Salmonella typhimurium (strain LT2 / SGSC1412 / ATCC 700720) OX=99287 GN=nuoL PE=4 SV=1	nuoL	4.6	66.46	0	5.1471	952180	919022	897990	907740	548229	574031	1.687e+06
Q8ZRY7	Non-specific ribonucleoside hydrolase RihC OS=Salmonella typhimurium (strain LT2 / SGSC1412 / ATCC 700720) OX=99287 GN=rihC PE=3 SV=1	rihC	22.5	33.122	0	14.004	950100	2.3172e+06	2.7605e+06	3.3497e+06	326744	481038	2.46579e+06
P40724	ATP-dependent DNA helicase RecQ OS=Salmonella typhimurium (strain LT2 / SGSC1412 / ATCC 700720) OX=99287 GN=recQ PE=3 SV=3	recQ	3.3	68.32	0	5.0737	949420	686400	280179	777471	922130	886481	645291
Q7CQ47	Putative aminotransferase (Ortho) OS=Salmonella typhimurium (strain LT2 / SGSC1412 / ATCC 700720) OX=99287 GN=yfbQ PE=4 SV=1	yfbQ	10.1	45.491	0	4.5665	944630	1.54771e+06	1.8544e+06	2.16201e+06	3.00939e+06	2.8003e+06	2.6566e+06
Q8ZNE8	2-succinyl-5-enolpyruvyl-6-hydroxy-3-cyclohexene-1-carboxylate synthase OS=Salmonella typhimurium (strain LT2 / SGSC1412 / ATCC 700720) OX=99287 GN=menD PE=3 SV=1	menD	6.5	61.523	0	18.456	944500	1.688e+06	926448	1.0243e+06	721370	361371	260063
A0A0H3NEG4	Predicted bacteriophage protein OS=Salmonella typhimurium (strain SL1344) OX=216597 GN=SL1344_1969 PE=4 SV=1	SL1344_1969	7.3	30.67	0.009476	1.7004	943790	1.493e+06	1.3965e+06	1.2863e+06	1.387e+06	1.2003e+06	1.2387e+06
P22253	Nicotinate phosphoribosyltransferase OS=Salmonella typhimurium (strain LT2 / SGSC1412 / ATCC 700720) OX=99287 GN=pncB PE=1 SV=2	pncB	10.8	45.661	0	6.6706	926200	1.5947e+06	1.91059e+06	1.6406e+06	2.1349e+06	2.0882e+06	1.6074e+06
P58717	4-hydroxythreonine-4-phosphate dehydrogenase OS=Salmonella typhimurium (strain LT2 / SGSC1412 / ATCC 700720) OX=99287 GN=pdxA PE=1 SV=1	pdxA	10.6	34.779	0	9.0399	918450	2.24e+06	2.44479e+06	1.8461e+06	2.5879e+06	2.62701e+06	2.1582e+06
Q7CPB8	HTH-type transcriptional repressor FabR OS=Salmonella typhimurium (strain LT2 / SGSC1412 / ATCC 700720) OX=99287 GN=fabR PE=3 SV=2	fabR	6.7	23.91	0	5.3484	918100	842029	1.2014e+06	1.3919e+06	929877	650929	957863
P0A2H7	3-ketoacyl-CoA thiolase OS=Salmonella typhimurium (strain LT2 / SGSC1412 / ATCC 700720) OX=99287 GN=fadA PE=1 SV=1	fadA	9.8	41.004	0	4.5126	917330	1.3606e+06	1.2911e+06	1.408e+06	2.5261e+06	4.01281e+06	1.69289e+06
Q8ZLT2	tRNA pseudouridine synthase B OS=Salmonella typhimurium (strain LT2 / SGSC1412 / ATCC 700720) OX=99287 GN=truB PE=3 SV=1	truB	12.7	35.042	0	6.6955	917300	2.64319e+06	2.8232e+06	1.88321e+06	2.0867e+06	1.9496e+06	2.5065e+06
P41030	HTH-type transcriptional regulator GalS OS=Salmonella typhimurium (strain LT2 / SGSC1412 / ATCC 700720) OX=99287 GN=galS PE=3 SV=2	galS	9.1	36.963	0	3.1148	901850	2.32781e+06	2.5357e+06	1.95439e+06	2.08959e+06	2.2061e+06	2.44061e+06
Q8ZKR1	Putative ADP-ribosylglycohydrolase OS=Salmonella typhimurium (strain LT2 / SGSC1412 / ATCC 700720) OX=99287 GN=STM4067 PE=4 SV=1	STM4067	5.5	36.971	0	4.2528	894510	838703	636491	780452	600298	918659	1.1484e+06
Q8ZLC7	Putative inner membrane protein OS=Salmonella typhimurium (strain LT2 / SGSC1412 / ATCC 700720) OX=99287 GN=STM3604 PE=4 SV=1	STM3604	5.5	60.352	0.0085861	2.051	891390	643941	783438	810330	662500	696831	444721
Q8ZRP6	Putative inner membrane protein OS=Salmonella typhimurium (strain LT2 / SGSC1412 / ATCC 700720) OX=99287 GN=cdaR PE=4 SV=1	cdaR	8.3	43.586	0	3.7103	891090	744040	789391	973492	1.0449e+06	885480	1.6701e+06
Q8ZKA7	Multifunctional fusion protein OS=Salmonella typhimurium (strain LT2 / SGSC1412 / ATCC 700720) OX=99287 GN=yjeF PE=3 SV=1	yjeF	10.5	54.278	0	4.3401	886970	603812	516400	416140	221800	715400	151250
Q7CQC6	Putative cytoplasmic protein OS=Salmonella typhimurium (strain LT2 / SGSC1412 / ATCC 700720) OX=99287 GN=yecE PE=4 SV=1	yecE	5.5	31.2	0	4.5873	871320	1.0559e+06	1.3348e+06	1.2674e+06	1.1989e+06	1.1451e+06	1.2581e+06
Q8ZQ36	Putative transcriptional regulator OS=Salmonella typhimurium (strain LT2 / SGSC1412 / ATCC 700720) OX=99287 GN=STM1127 PE=4 SV=1	STM1127	11.3	31.855	0	5.2212	861760	2.2507e+06	2.5773e+06	2.0311e+06	2.2076e+06	2.04099e+06	1.9619e+06
P50334	Aerobic C4-dicarboxylate transport protein OS=Salmonella typhimurium (strain LT2 / SGSC1412 / ATCC 700720) OX=99287 GN=dctA PE=3 SV=1	dctA	4.2	45.449	0.0090754	1.8847	860870	102200	134170	1.2044e+06	195660	856142	83894
Q8ZQ00	Integral membrane protein ABC transporter OS=Salmonella typhimurium (strain LT2 / SGSC1412 / ATCC 700720) OX=99287 GN=ycfW PE=4 SV=1	ycfW	7	44.981	0	3.3983	846590	2.30701e+06	2.7722e+06	1.2364e+06	1.8687e+06	1.8193e+06	1.8574e+06
Q8ZKP9	(4S)-4-hydroxy-5-phosphonooxypentane-2,3-dione isomerase OS=Salmonella typhimurium (strain LT2 / SGSC1412 / ATCC 700720) OX=99287 GN=lsrG PE=2 SV=2	lsrG	12.5	11.234	0.0090395	1.8462	844420	1.2585e+06	1.0094e+06	1.6723e+06	349826	668849	583038
Q8ZK74	Putative reductase OS=Salmonella typhimurium (strain LT2 / SGSC1412 / ATCC 700720) OX=99287 GN=ytfG PE=4 SV=1	ytfG	10.3	29.744	0.0046243	2.2254	836900	816668	1.1405e+06	927649	1.1772e+06	1.69271e+06	1.1001e+06
[truncated: 115 more rows]

## Sheet: up-regulated proteins
Protein IDs	Protein annotations	Gene	Average Ratio ΔSTM0347/WT	p-value		Intensity	Coverage [%]	Mol. weight [kDa]	Q-value	Score
[truncated: 10 more rows]

[truncated: 1 more sheets: down-regulated proteins]
