# Supplementary material for: Salmonella Regulator STM0347 Mediates Flagellar Phase Variation via Hin Invertase
Source: Int J Mol Sci. 2022 Jul 30;23(15):8481. doi: 10.3390/ijms23158481 (PMC9368917; doi:10.3390/ijms23158481)
Supplement: Supplementary file 1 [file ijms-23-08481-s001.zip › Table S2. Bacteria strains, plasmids and oligonucleotide primers.xlsx]

## Sheet: Sheet1
Bacteria Strains	Description
Wild-type (WT) S.Typhimurium	Salmonella enterica serovar Typhimurium, SL1344, streptomycin resistance
Δstm0347	stm0347 deletion mutant, streptomycin resistance
Δstm0347::kana	stm0347 deletion mutant, coupled with kanamycin resistance
Δstm0347::stm0347	Δstm0347 chromosomally complemented with stm0347 coding sequence
WT+pSTM0347	WT complemented with a STM0347-expressing plasmid
WT+pHin	WT complemented with a Hin-expressing plasmid
Δstm0347+pSTM0347	Δstm0347 complemented with a STM0347-expressing plasmid
WT_FljB+3×FLAG	WT chromosomally expressing 3×FLAG-tagged FljB
Δstm0347_FljB+3×FLAG	Δstm0347 chromosomally expressing 3×FLAG-tagged FljB
WT_Phase Lock Hinon orientation	WT, H segment chromosomally locked on the FljB expression orientation
Δstm0347_Phase Lock Hinon orientation	Δstm0347, H segment chromosomally locked on the FljB expression orientation
WT_Phase Lock Hinoff orientation	WT, H segment chromosomally locked on the FliC expression orientation
Δstm0347_Phase Lock Hinoff orientation	Δstm0347, H segment chromosomally locked on the FliC expression orientation
Δhinon orientation	hin deletion mutant, on the FljB expression orientation
Δstm0347, Δhinon orientation	stm0347 and hin deletion mutant, on the FljB expression orientation
Δhinoff orientation	hin deletion mutant, on the FliC expression orientation
Δstm0347, Δhinoff orientation	stm0347 and hin deletion mutant, on the FliC expression orientation
Primers	Purpose	Sequence (5' to 3')
STM0347-FRT-F	STM0347 deletion mutant with kanamycin resistance	GTAATCTTAAGAGGAAGATAAAACACTCACCGTAGCGTTATTCTATTGATGAAATTGTGTAGGCTGGAGCTGCTTC
STM0347-FRT-R		TAGTAGGATTGATGCTTTCACACTCTCTCATCGTTAACTTTTTCATCTTGTTTGCTCATATGAATATCCTCCTTAG
0347back-up	Δstm0347 chromosomally complemented with stm0347	GTAATCTTAAGAGGAAGATAAAACACT
0347back-bridge-up		GAAGCAGCTCCAGCCTACACTCAAGCCTGATCGGCGTTTT
0347back-bridge-down		AAAACGCCGATCAGGCTTGAGTGTAGGCTGGAGCTGCTTC
0347back-down		TATCCTCCTTAGTTCCTATTCCGAA
FljB-overlap1-F	Chromosomally expressing 3×FLAG-tagged FljB	ATGGCACAAGTAATCAACACTAACAG
FljB-overlap1-R		CACCGTCATGGTCTTTGTAGTCACGTAACAGAGACAGCACGTT
FljB-overlap2-F		GAACGTGCTGTCTCTGTTACGTGACTACAAAGACCATGACGG
FljB-overlap2-R		TCAGAAGAACTCGTCAAGAAGGCGATAGAAGGCGATGCG
FljB-tans-F		AGTCGCTTTTCTCATGGAGGATTGCTTTATCAAAAACCTTCCAAAAGGAAAATTTTATGGCACAAGTAATCAACAC
FljB-tans-R		CATCTATGCTAAATGAAAAAGCCCCGAATTCACGGGGCTGAATAAAACGAAATAAATCAGAAGAACTCGTCAAGAA
Lock-FRT-F	Phase Lock	GGAATATCGTCACCGCTCTGCGATTTTTATAGCGCATCAGCCACACGATTTATTGGGTGTAGGCTGGAGCTGCTTC
LockOn-FRT-R		TCGTCCTTGCGCTCTGGCGGCAGCCAGTCCGGCAAGGGTTCGCTCGACAATTAATTCATATGAATATCCTCCTTAG
LockOff-FRT-R		ATGAACGTGGAGCTCACTTCCATTCTTTAACCGATAGTATTGATACCAGTAGCGCGCATATGAATATCCTCCTTAG
HinOn-FRT-F	Δhinon orientation	TCCTCCATGAGAAAAGCGACTAAAATTCTTCCTTATCTGATGTAAAGGAGAAAATCGTGTAGGCTGGAGCTGCTTC
HinOn-FRT-R		TATGCCACACGCCTGTATTACAAAAATGTTATATCCATCCTGTTGTAATTTTTATTCATATGAATATCCTCCTTAG
HinOff-FRT-F	Δhinoff orientation	TATGCCACACGCCTGTATTACAAAAATGTTATATCCATCCTGTTGTAATTTTTATTGTGTAGGCTGGAGCTGCTTC
HinOff-FRT-R		TCCTCCATGAGAAAAGCGACTAAAATTCTTCCTTATCTGATGTAAAGGAGAAAATCCATATGAATATCCTCCTTAG
STM0347-F-EcoRI	STM0347 complementation	CCGGAATTCATGATAAATTCACTATCGGAACAAC
STM0347-R-NcoI		CATGCCATGGTAGCCTGATCGGCGTT
hix-1	PCR for invertible segment	TCAGACAATGAGGTAAACGTAC
hix-2		GTAACGCGCTCACGATAAGG
hix-3		CCTTATCGTGAGCGCGTTAC
hix-4		AAACAACTGCCGGTGTATCT
Hin-F	qRT-PCR	TCTGGAAATTAGACAGACTGGGC
Hin-R		CCATCGCGCTACTGGTATCAATA
fljB-F		CGGCTGGCGCAACT
fljB-R		TGAAACAACTGCCGGTGTATCT
FliC-F3		GGCTAAAGCCGCATTGACA
FliC-R3		CCTTAACTGCTAAACCACCATCAATA
qPCR-fis-F		TGACGTACTGACCGTTTCTACCGT
qPCR-fis-R		ACGTCCTGACCATTCAGTTGAGCA
qPCR-hupA-F		AGGCGATGCTGTACAACTGG
qPCR-hupA-R		CGGCGGCGATTTTGATTTCT
qPCR-hupB-F		GGGATGACGTTGCACTGGTA
qPCR-hupB-R		CACGGAAACTCGGCACTTTG
16S-F		GCGGCAGGCCTAACACAT
16S-R		GCAAGAGGCCCGAACGTC
pFljB-F	DNA fragment for EMSA	CATCGCTCAAAACACTACCA
pFljB-R		TTGATACGCAGACCAGAAGA
Hin-F		ATGGCTACTATTGGGTATATTCGG
Hin-R		TTAATTCATTCGTTTTTTTATGCGG
